# Supplementary material for: High-resolution transcriptional profiling of Anopheles gambiae spermatogenesis reveals mechanisms of sex chromosome regulation
Source: Sci Rep. 2019 Oct 16;9:14841. doi: 10.1038/s41598-019-51181-1 (PMC6795909; doi:10.1038/s41598-019-51181-1)
Supplement: Supplementary file 2 — Supplementary File S1, S2, S3 [file 41598_2019_51181_MOESM2_ESM.zip]

Archive with 3 entries (3 files):
- S1 File - RNAseq data_annotated genes.xlsx
- S2 File - RNAseq data_de novo.xlsx
- S3 File - GO analysis.xlsx
