# Supplementary material for: High-resolution transcriptional profiling of Anopheles gambiae spermatogenesis reveals mechanisms of sex chromosome regulation
Source: Sci Rep. 2019 Oct 16;9:14841. doi: 10.1038/s41598-019-51181-1 (PMC6795909; doi:10.1038/s41598-019-51181-1)
Supplement: Supplementary file 2 — Supplementary File S1, S2, S3 [file 41598_2019_51181_MOESM2_ESM.zip › S1 File - RNAseq data_annotated genes.xlsx]

## Sheet: Sheet1
gene	I_FPKM_1	I_FPKM_2	I_FPKM_3	II_FPKM_1	II_FPKM_2	II_FPKM_3	III_FPKM_1	III_FPKM_2	III_FPKM_3	IV_FPKM_1	IV_FPKM_2	IV_FPKM_3	I_mean_FPKM	II_mean_FPKM	III_mean_FPKM	IV_mean_FPKM	KMEANS CLUSTER	testes specific	ovaries specific
AGAP000002	4.50023	4.99513	4.87934	1.45815	0.564667	0.780397	0.291138	0.0445494	0.169197	0.142948	0.309117	0.120683	4.79157	0.934404	0.168295	0.190916	NA	-1	-1
AGAP000005	31.5697	31.0134	37.3753	5.77415	2.55776	2.13015	0.347805	0.0461243	0.161704	0.111001	0.282393	0.312374	33.3195	3.48735	0.185211	0.235256	2	-1	-1
AGAP000007	94.9182	133.544	115.5	26.7643	13.268	13.5742	3.552	1.79448	7.07751	3.5088	4.39463	8.5071	114.654	17.8688	4.14133	5.47018	2	-1	-1
AGAP000008	31.0195	34.5685	43.7681	9.67187	4.97148	4.28312	1.79407	1.34477	3.2639	1.36919	3.54664	1.68136	36.452	6.30882	2.13425	2.19906	2	-1	-1
AGAP000009	5.98648	5.85429	6.01672	1.77371	0.957798	0.770166	0.273508	0.272035	0.158951	1.20023	0.222069	0.368468	5.9525	1.16722	0.234832	0.596922	NA	-1	-1
AGAP000010	11.9975	15.3511	16.6561	3.18893	1.32202	1.22658	0.193597	0	0.281277	1.00403	0.471562	0.608565	14.6682	1.91251	0.158291	0.694718	2	-1	-1
AGAP000011	0.039788	0.220192	0.545603	0.117414	0	0.0531071	0	0	0	0	0	0	0.268528	0.0568405	0	0	NA	-1	-1
AGAP000012	22.6289	37.3186	31.9889	8.58417	2.00668	3.88266	0.286513	0.0949901	0.0832545	0.2286	0	0.257326	30.6455	4.8245	0.154919	0.161975	2	-1	-1
AGAP000013	12.5282	12.9274	12.4765	5.73192	2.91196	2.80408	0.552418	0.578362	0.574496	0.510351	0.897049	0.940061	12.644	3.81598	0.568426	0.782487	2	-1	-1
AGAP000014	0	0	0	0	0	0	0	0	0	0	0	0	0	0	0	0	NA	-1	-1
AGAP000015	0.0723315	0.0667153	0.151535	0.0237167	0	0	0	0	0	0	0	0	0.0968605	0.00790557	0	0	NA	-1	-1
AGAP000016	0	0	0	0.201688	0	0	0	0	0	0	0	0	0	0.0672292	0	0	NA	-1	-1
AGAP000017	10.2792	13.7677	14.6412	2.9043	0.871287	1.2893	0.449229	0	0.0803302	0.275713	0.673371	0.0620718	12.896	1.6883	0.17652	0.337052	2	-1	-1
AGAP000018	0.77044	1.01517	0.970242	0.211375	0.0139198	0.104933	0.0794983	0	0.0577513	0.0158573	0	0	0.918617	0.110076	0.0457499	0.00528577	NA	-1	-1
AGAP000019	0	0	0	0	0	0	0	0	0	0	0	0	0	0	0	0	NA	-1	-1
AGAP000020	0.669926	1.38653	0.942927	0.144655	0.0759437	0.076333	0	0	0.0180046	0.0988738	0.025154	0	0.999794	0.0989773	0.00600153	0.0413426	NA	-1	-1
AGAP000021	7.65643	13.5577	15.3573	2.8918	0.858002	0.6468	0	0	0.284779	0.195486	0.0994655	0.220051	12.1905	1.46553	0.0949264	0.171668	2	-1	-1
AGAP000022	46.8456	64.4047	60.7209	18.3606	7.11151	4.44145	0.197161	0.261466	0.229163	0.471925	0.960483	0.708303	57.3237	9.97118	0.229263	0.713571	2	-1	-1
AGAP000023	0.0965793	0.0890804	0.137955	0.118753	0	0	0	0	0	0	0	0	0.107872	0.0395842	0	0	NA	-1	-1
AGAP000025	10.1698	17.8908	17.5136	2.69763	0.948382	0.934178	0.162491	0.179574	0.220344	0.0864312	0.131932	0	15.1914	1.52673	0.18747	0.0727876	2	-1	-1
AGAP000028	13.2883	19.9553	17.4671	4.35711	1.08801	1.02524	0.194182	0	0.0564253	0.154932	0.63065	0.174401	16.9036	2.15679	0.0835359	0.319994	2	-1	-1
AGAP000029	17.5169	33.1753	28.5577	5.08719	2.21538	1.20244	0	0	0.294122	0	0.308186	0	26.4166	2.835	0.0980407	0.102729	2	-1	-1
AGAP000032	0.776321	0.680241	0.177425	0.381821	0.103091	0.0518099	0	0	0	0	0	0.396596	0.544662	0.178907	0	0.132199	NA	-1	-1
AGAP000033	0.661451	1.08037	0.787354	0.149107	0.128096	0.165539	0.0261278	0	0.0911062	0	0.0848557	0	0.843059	0.14758	0.039078	0.0282852	NA	-1	-1
AGAP000035	14.0802	14.5257	12.2924	4.05662	1.59507	1.47855	1.13872	0.570489	1.14708	2.09976	2.95859	1.59089	13.6328	2.37675	0.952095	2.21641	1	-1	-1
AGAP000037	0	0.0661196	0	0	0	0	0	0	0	0.0722968	0	0	0.0220399	0	0	0.0240989	NA	-1	-1
AGAP000038	0	0	0	0	0	0	0	0	0	0	0	0	0	0	0	0	NA	-1	-1
AGAP000039	0	0	0	0	0	0	0	0	0	0	0	0	0	0	0	0	NA	-1	-1
AGAP000040	0.191522	0.132488	0.164143	0	0	0.191726	0.090783	0	0.105518	0.144866	1.91644	0.32614	0.162718	0.0639086	0.0654338	0.795817	NA	-1	-1
AGAP000041	0	0	0	0	0	0	0	0	0	0	0	0	0	0	0	0	NA	-1	-1
AGAP000042	3.99734	13.5189	8.60078	1.66492	0.526043	0.432605	0.20484	0.09055	0.238089	0.217914	0	0.122649	8.70566	0.874524	0.177826	0.113521	NA	-1	-1
AGAP000043	0.242439	0.48612	0.204771	0.0622121	0	0.0140694	0	0.0265043	0	0.0637842	0	0	0.31111	0.0254272	0.00883476	0.0212614	NA	-1	-1
AGAP000044	2.36797	4.71307	3.03826	1.3894	0.662008	2.1071	0.708908	0.104458	0.457764	0.125692	0.767445	0.707435	3.3731	1.38617	0.42371	0.533524	NA	-1	-1
AGAP000045	0	0	0	0	0	0	0	0	0	0	0	0	0	0	0	0	NA	-1	-1
AGAP000046	0	0.0470892	0	0	0.067796	0	0	0	0	0	0	0	0.0156964	0.0225987	0	0	NA	-1	-1
AGAP000047	0	0	0	0	0	0	0	0	0	0	0	0	0	0	0	0	NA	-1	-1
AGAP000048	7.36757	9.44039	7.70538	1.61981	0.886003	0.68212	0.188409	0.0356942	0.0625687	0.128851	0.262242	0	8.17112	1.06264	0.0955573	0.130364	NA	-1	-1
AGAP000049	2.52801	3.13116	2.85031	0.554183	0.166254	0.192815	0.0273896	0	0.0318354	0.0145689	0	0	2.83649	0.304417	0.0197417	0.0048563	NA	-1	-1
AGAP000051	0	0.0212606	0	0	0	0	0	0	0	0	0	0	0.00708686	0	0	0	NA	-1	-1
AGAP000053	1.18018	2.44664	1.73395	0.221125	0.0746295	0.0750121	0.127867	0.0565237	0.099081	0.068014	0.173031	0.0382803	1.78693	0.123589	0.0944905	0.0931085	NA	-1	-1
AGAP000054	4.63434	7.48038	6.64427	0.90751	0.96871	0.601388	0.08136	0	0.0472829	0.0649146	0	0.292287	6.253	0.825869	0.042881	0.119067	NA	-1	-1
AGAP000055	0.462911	0.26275	0.162764	0	0.0472863	0	0	0	0	0	0	0	0.296142	0.0157621	0	0	NA	#N/A	#N/A
AGAP000056	2.01782	2.31609	2.04962	0.573405	0.119091	0.239404	0	0	0	0	0	0	2.12784	0.310633	0	0	NA	-1	-1
AGAP000057	0.284868	0.591187	0.40691	0.140108	0	0.0950573	0	0	0	0	0	0	0.427655	0.0783884	0	0	NA	-1	-1
AGAP000058	0.594725	0.548548	0.679611	0.146253	0.0329068	0	0	0	0	0.449847	0	0	0.607628	0.05972	0	0.149949	NA	-1	-1
AGAP000061	1.22641	1.56626	1.70691	0.293863	0.229676	0.18888	0.0298119	0.0790703	0.0346508	0.142716	0	0.0535498	1.49986	0.237473	0.0478443	0.0654219	NA	-1	-1
AGAP000062	1.61528	2.50297	2.58416	0.286002	0.1716	0	0	0	0.14239	0.0977431	0.298397	0.110026	2.23414	0.152534	0.0474632	0.168722	NA	-1	-1
AGAP000063	0.210368	0.291051	0.137368	0.0147809	0.0199541	0	0	0	0	0	0.0462644	0	0.212929	0.0115783	0	0.0154215	NA	-1	-1
AGAP000064	27.3965	33.2214	32.5733	6.07597	2.72696	1.56625	0.648924	0.245878	0.215501	0.690342	1.60573	0.388545	31.0637	3.4564	0.370101	0.894873	2	-1	-1
AGAP000065	0.019413	0.0179056	0.0443676	0	0.0343725	0.0172743	0	0	0	0	0.0597705	0	0.0272287	0.0172156	0	0.0199235	NA	-1	-1
AGAP000066	0.031741	0.0292764	0	0	0	0.127099	0	0	0	0	0	0	0.0203391	0.0423664	0	0	NA	#N/A	#N/A
AGAP000067	0.0550314	0	0	0	0	0	0	0	0	0	0	0	0.0183438	0	0	0	NA	-1	-1
AGAP000068	0.12463	0.229906	0.264491	0.070054	0.0472863	0	0.0337575	0	0	0	0	0.121275	0.206342	0.0391134	0.0112525	0.0404249	NA	-1	-1
AGAP000069	0	0	0	0	0	0	0	0	0	0	0	0	0	0	0	0	NA	-1	-1
AGAP000070	6.43659	11.8454	8.54613	0.844195	0.77334	0.286375	0.0871714	0	0.236415	0.231838	0.330293	0.313165	8.94269	0.634637	0.107862	0.291765	NA	-1	-1
AGAP000071	53.4112	77.5318	82.956	17.933	6.10689	4.86671	0.996502	0	0.579124	0.19877	1.01136	0.447494	71.2996	9.63554	0.525209	0.552542	2	1	-1
AGAP000072	54.7711	64.5759	66.5986	27.7505	14.2999	18.4142	2.28309	1.64362	3.10858	1.04092	0.52963	0.820204	61.9819	20.1549	2.3451	0.796917	2	-1	-1
AGAP000073	0	0	0	0	0	0	0	0	0	0	0	0	0	0	0	0	NA	-1	-1
AGAP000074	0	0	0	0.233732	0	0	0	0	0	0	0	0	0	0.0779105	0	0	NA	-1	-1
AGAP000075	0	0.244275	1.21056	0	0	0	0	0	0	0	0	0	0.484944	0	0	0	NA	-1	-1
AGAP000076	62.6069	71.6892	88.7305	9.01235	5.06943	3.26106	0.289524	0	1.68259	0.693007	1.17537	0.26003	74.3422	5.78095	0.657372	0.709468	2	-1	-1
AGAP000078	238.615	175.878	221.472	78.3077	59.776	67.5927	43.0691	39.3002	50.9784	74.4017	82.1292	88.0096	211.989	68.5588	44.4492	81.5135	1	-1	-1
AGAP000079	0.254245	0	0.581067	0	0	0.339355	0	0	0	0	0	0	0.278437	0.113118	0	0	NA	#N/A	#N/A
AGAP000080	2.62108	5.68129	3.89375	0.773483	0	0	0	0	0	0	0	0.446341	4.06537	0.257828	0	0.14878	NA	-1	-1
AGAP000081	29.8288	48.378	38.6615	9.2554	3.72184	5.34417	0.379573	1.51012	3.08828	1.2114	0.616373	2.04544	38.9561	6.10714	1.65932	1.29107	2	-1	-1
AGAP000082	40.3443	58.5558	46.9725	10.3332	8.69331	6.90901	2.59792	1.53122	2.01306	2.76373	3.28117	2.59252	48.6242	8.64517	2.0474	2.87914	2	-1	-1
AGAP000083	30.9288	61.0436	45.6767	21.5286	8.52761	16.268	4.4727	4.94291	5.4875	3.17212	5.24552	4.46341	45.883	15.4414	4.9677	4.29368	2	-1	-1
AGAP000084	15.7807	27.3781	25.4754	7.26871	2.99371	4.17924	1.18733	0.629836	2.4841	0.75787	0.385613	0.853104	22.8781	4.81389	1.43376	0.665529	2	#N/A	#N/A
AGAP000085	0	0.200431	0.496639	0.213755	0.288567	0.290047	0	0	0	0	0	0	0.232356	0.264123	0	0	NA	-1	-1
AGAP000086	9.1961	11.9747	7.41788	2.12845	1.67615	0.481354	0.341885	0	1.19213	2.18224	0	0	9.52955	1.42865	0.51134	0.727412	NA	-1	-1
AGAP000088	0	0.394125	0.488292	0	0	0	0	0	0	0	0	0	0.294139	0	0	0	NA	-1	-1
AGAP000090	83.6698	98.9181	76.5952	28.647	18.6205	23.8577	13.7313	8.13633	6.45197	18.182	21.8233	20.9915	86.3944	23.7084	9.43988	20.3323	1	-1	-1
AGAP000091	0	0	0.14976	0	0	0.174925	0	0	0	0	0	0	0.0499199	0.0583083	0	0	NA	-1	-1
AGAP000092	1.68476	2.11901	1.92522	2.86251	0	2.86203	0.871189	0.38511	0	0	1.88625	0.521627	1.90966	1.90818	0.418766	0.802626	NA	-1	-1
AGAP000093	2.91003	8.47605	9.97615	1.8079	0.406776	1.02215	0	0	0	0	0	0	7.12075	1.07894	0	0	NA	-1	-1
AGAP000094	0.24684	0.455348	0.564143	0.485617	0	0	0	0	0	0	0	0	0.42211	0.161872	0	0	NA	-1	-1
AGAP000095	49.4126	60.2821	50.392	13.4231	8.96515	3.45106	0.817047	0	1.58278	1.73839	0	2.93526	53.3622	8.61309	0.799941	1.55788	2	-1	-1
AGAP000096	184.969	221.811	249.486	120.458	63.8078	69.4276	26.9775	45.1604	37.5249	78.3352	72.5341	71.4964	218.755	84.5643	36.5543	74.1219	1	-1	-1
AGAP000097	6.55271	9.67027	9.13533	3.99633	2.43646	2.27403	0.993934	3.6248	0.577632	3.17212	7.66654	2.2317	8.45277	2.90227	1.73212	4.35679	NA	-1	-1
AGAP000098	83.1838	102.099	94.1627	34.3717	8.83016	11.8339	3.21372	0.655675	2.29868	4.73377	4.01433	4.44052	93.1486	18.3453	2.05602	4.39621	2	-1	-1
AGAP000099	302.999	349.566	325.653	87.5325	43.7798	23.4938	5.5622	2.45878	4.31002	4.64924	9.46234	3.33039	326.072	51.602	4.11034	5.81399	2	-1	-1
AGAP000100	0	0.369298	0	0.196923	0	0	0	0	0	0	0	0	0.123099	0.0656412	0	0	NA	-1	-1
AGAP000102	258.021	280.476	283.63	80.2278	47.4679	32.2555	9.06841	6.96249	8.32133	27.4184	12.4007	18.8612	274.042	53.3171	8.11741	19.5601	2	-1	-1
AGAP000104	10.6926	9.64316	10.8611	3.50597	0.315536	1.58577	0.901043	0	0	0.718914	2.19475	0.809253	10.3989	1.80243	0.300348	1.24097	1	-1	-1
AGAP000105	73.2999	114.921	113.835	27.4956	13.426	6.35049	1.69143	2.2431	0	1.34954	0.457774	2.0255	100.685	15.7574	1.31151	1.2776	2	-1	-1
AGAP000106	281.999	346.565	280.332	160.556	103.607	79.7872	41.5821	42.4562	35.0724	67.5285	94.4133	71.3873	302.965	114.65	39.7036	77.7764	1	-1	-1
AGAP000107	1.54088	3.55309	2.73904	1.09468	0.682068	0	0.162309	0.430494	0	0	0	0.291549	2.611	0.59225	0.197601	0.097183	NA	-1	-1
AGAP000108	0.130382	0.280603	0.198655	0.0427509	0	0	0	0	0	0	0	0	0.203214	0.0142503	0	0	NA	-1	-1
AGAP000109	7.37291	13.1389	14.4008	3.31092	1.70275	1.55103	0.0759744	0.352639	0.309072	0.121235	0.555173	0.682349	11.6375	2.18823	0.245895	0.452919	2	-1	-1
AGAP000110	110.292	173.071	144.994	45.9091	14.1073	14.4982	2.03686	0	2.10442	2.88916	2.94007	1.62611	142.786	24.8382	1.38043	2.48511	2	-1	-1
AGAP000111	26.3662	31.0604	29.3608	10.8065	2.56046	3.6509	0.595133	0.225497	1.38346	0.949677	0.138059	0	28.9291	5.67262	0.734698	0.362578	2	-1	-1
AGAP000112	33.9617	45.6651	33.3971	9.28653	6.20632	6.77877	2.71748	2.27196	2.74658	3.67651	4.22095	5.30577	37.6746	7.42388	2.57868	4.40107	2	-1	-1
AGAP000113	0.864779	0.319053	0	0.170131	0	0	0	0	0	0	0	0	0.394611	0.0567104	0	0	NA	-1	-1
AGAP000114	0.0785991	0.132199	0.0739674	0.0227398	0.0245589	0	0	0	0	0	0.0569408	0	0.0949219	0.0157663	0	0.0189803	NA	-1	-1
AGAP000115	0	0	0	0	0	0	0	0	0	0	0	0	0	0	0	0	NA	-1	-1
AGAP000116	11.8681	15.4948	12.3205	3.30497	1.46503	1.31637	0.221854	0.126091	0.110513	0.151723	0	0.113859	13.2278	2.02879	0.15282	0.0885276	2	-1	-1
AGAP000117	0.0798258	0.0736277	0.0912193	0	0.159007	0	0	0	0	0	0	0	0.0815576	0.0530022	0	0	NA	-1	-1
AGAP000118	30.5363	35.0722	34.8948	10.1008	4.70411	3.35165	0.595133	0	0.790551	0.135668	0	0	33.5011	6.05217	0.461895	0.0452227	2	-1	-1
AGAP000119	21.8634	32.1202	20.3941	11.4863	4.28903	6.30072	1.88426	0.93706	2.28136	1.87925	1.91236	1.55129	24.7926	7.3587	1.7009	1.78097	2	-1	-1
AGAP000120	19.6082	26.1937	23.9174	8.97213	3.6571	4.91094	1.16964	0.720163	0.922509	1.26651	2.10283	0.975452	23.2398	5.84672	0.937437	1.44826	2	-1	-1
AGAP000121	0	0	0	0	0	0	0	0	0	0	0	0	0	0	0	0	NA	-1	-1
AGAP000123	0	0	0	0	0	0	0	0	0	0	0	0	0	0	0	0	NA	-1	-1
AGAP000124	8.9813	13.1422	11.0927	2.25847	1.5693	1.30694	0.448128	0.46694	0.297638	0.459704	0.519783	0.114993	11.0721	1.71157	0.404235	0.364827	2	-1	-1
AGAP000126	0.661515	0.830689	0.783257	0.148958	0.13759	0.170209	0.0906692	0	0.0878218	0.12057	0.319007	0.0542885	0.758487	0.152252	0.059497	0.164622	NA	-1	-1
AGAP000127	200.823	254.884	205.103	66.2448	21.7044	19.5937	3.15633	1.90263	3.66865	1.37364	0.465949	1.54625	220.27	35.8476	2.9092	1.12861	2	-1	-1
AGAP000128	0	0	0	0	0.061498	0	0	0	0	0	0	0	0	0.0204993	0	0	NA	-1	-1
AGAP000129	0.703687	0.649049	0.244733	0.0601908	0.243772	0.0816738	0.0580094	0	0	0	0	0	0.53249	0.128545	0.0193365	0	NA	-1	-1
AGAP000130	0	0	0	0	0	0	0	0	0	0	0	0	0	0	0	0	NA	#N/A	#N/A
AGAP000131	0.354911	0.416632	0.184349	0.095213	0.0428457	0	0	0	0	0	0	0	0.31863	0.0460196	0	0	NA	-1	-1
AGAP000132	2.88238	3.72779	4.38575	1.54093	0.832098	1.02455	0.148508	0.354501	0.138091	0.189584	0.0964626	0.0533519	3.66531	1.13252	0.2137	0.113133	NA	-1	-1
AGAP000133	32.2672	53.2701	55.5242	13.2148	4.66838	4.18956	0.119027	0	0.691732	0	0.193282	0	47.0205	7.35757	0.270253	0.0644275	2	1	1
AGAP000136	12.2263	10.0974	10.3275	1.81154	0.38495	0.455204	0.54963	0.171505	0.300632	0.361145	1.05003	0.464601	10.8837	0.883897	0.340589	0.625257	1	-1	-1
AGAP000137	0.0952229	0.0526976	0	0	0	0	0	0	0	0.115242	0.0586362	0	0.0493068	0	0	0.0579593	NA	-1	-1
AGAP000138	0.120724	0.0668103	0.0827731	0	0	0	0	0	0	0.219156	0	0	0.0901025	0	0	0.073052	NA	-1	-1
AGAP000139	20.7964	27.0539	18.6134	4.19778	3.99083	2.72767	0.227923	0.151131	0.794756	0.909265	0.185058	0	22.1546	3.63876	0.39127	0.364774	2	-1	-1
AGAP000140	1.04365	1.79154	0.761947	0.142584	0	0.193475	0	0	0.0638886	0	0	0	1.19904	0.11202	0.0212962	0	NA	-1	-1
AGAP000141	62.9192	99.5656	73.0736	16.4202	5.6839	5.37026	1.29847	1.07623	0.754617	0.259003	2.10854	1.1662	78.5195	9.15813	1.04311	1.17791	2	-1	-1
AGAP000142	72.8745	74.1969	62.0426	37.4916	42.3083	40.045	31.6216	33.7305	32.8591	77.0609	71.5817	79.027	69.7047	39.9483	32.7371	75.8899	10	-1	-1
AGAP000143	0.0159601	0.0147209	0.0364763	0.0470985	0.0847769	0.0639086	0.121044	0.0401308	0	0.0482886	0.0491396	0	0.0223858	0.0652613	0.0537249	0.0324761	NA	-1	-1
AGAP000144	0.0349478	0.0644685	0	0	0.0232044	0	0	0	0	0	0	0	0.0331388	0.0077348	0	0	NA	-1	-1
AGAP000145	91.8416	100.562	113.114	42.9417	32.4871	36.3417	20.3173	18.0897	20.3848	39.2011	35.8456	40.1103	101.839	37.2568	19.5973	38.3857	1	-1	-1
AGAP000146	6.43916	7.18434	4.76264	1.03283	0.483743	0.900941	0.670371	0.0538798	0.306951	0.0972488	0.065975	0.182449	6.12872	0.805838	0.343734	0.115224	NA	-1	-1
AGAP000147	37.5556	65.6388	51.5766	9.95608	4.66243	3.16731	0.826385	0	0.586984	0.219782	0.447311	0.742201	51.5904	5.9286	0.471123	0.469765	2	-1	-1
AGAP000149	5.14596	7.95625	6.50835	1.30409	0.521203	0.512233	0.0496114	0.0657924	0.307542	0.158334	0.13427	0.089115	6.53685	0.779174	0.140982	0.12724	NA	-1	-1
AGAP000150	0	0	0	0	0	0	0	0	0	0	0	0	0	0	0	0	NA	-1	-1
AGAP000151	0	0.0758913	0	0	0	0	0	0	0	0	0	0	0.0252971	0	0	0	NA	-1	-1
AGAP000152	0	0	0	0	0	0	0	0	0	0	0	0	0	0	0	0	NA	-1	-1
AGAP000153	0	0.0168103	0	0	0	0	0	0	0	0	0	0	0.00560344	0	0	0	NA	-1	-1
AGAP000154	0.157776	0.187104	0.180296	0.0221713	0	0.0601692	0	0	0	0	0	0	0.175059	0.0274469	0	0	NA	-1	-1
AGAP000155	7.1367	13.0069	12.1154	2.09254	0.592323	0.503765	0.065055	0	0.0756144	0.103811	0	0	10.753	1.06288	0.0468898	0.0346036	2	-1	-1
AGAP000156	0.00888814	0.016396	0	0	0	0	0	0	0	0	0.0273656	0	0.00842805	0	0	0.00912187	NA	-1	-1
AGAP000158	15.2895	23.1004	17.6886	3.73273	1.63773	1.0341	0.119915	0.0397564	0.174224	0.0478382	0.38945	0.0538496	18.6928	2.13485	0.111298	0.163712	2	-1	-1
AGAP000159	96.527	116.641	111.327	42.6495	27.4237	29.7765	12.6328	9.75178	11.1038	20.961	20.5139	20.0952	108.165	33.2832	11.1628	20.5234	2	-1	-1
AGAP000160	0.0201622	0.0185967	0	0	0	0	0	0	0	0	0	0	0.0129196	0	0	0	NA	-1	-1
AGAP000161	71.5472	88.9913	75.9857	20.9212	11.7952	6.63482	2.93561	0.614695	1.79584	1.97241	2.25806	2.22026	78.8414	13.1171	1.78205	2.15024	2	-1	-1
AGAP000162	1.36056	1.79923	1.04899	0.306368	0.152377	0.175038	0	0	0	0.0495963	0	0.111657	1.40293	0.211261	0	0.0537511	NA	-1	-1
AGAP000163	0.342418	0.142124	0.0978227	0.13473	0.113678	0.0228522	0.0324618	0	0	0	0	0	0.194121	0.0904201	0.0108206	0	NA	-1	-1
AGAP000164	3.40999	2.49768	3.09444	1.33186	0.399555	0.133868	0	0	0	0	0	0	3.0007	0.621759	0	0	NA	-1	-1
AGAP000165	0.559659	0.589947	0.527874	0.227198	0.0353903	0.0355718	0	0.0446739	0.0391546	0.0806329	0.0273513	0.0302551	0.55916	0.0993868	0.0279428	0.0460798	NA	-1	-1
AGAP000166	0	0.0303369	0	0	0.0436771	0	0	0	0	0	0	0.112018	0.0101123	0.014559	0	0.0373394	NA	-1	-1
AGAP000167	0.883234	1.57112	1.80232	0.351661	0.223407	0.140345	0	0	0	0	0.129494	0.0716213	1.41889	0.238471	0	0.0670386	NA	-1	-1
AGAP000168	0.947045	0.671932	0.33299	0	0.0967404	0	0.414376	0	0.160545	0.220412	0	0	0.650655	0.0322468	0.191641	0.0734707	NA	-1	-1
AGAP000169	19.4002	20.5309	20.594	4.87129	1.6949	2.11245	0.290396	0	0.225021	0.463396	0.62875	0.347751	20.1751	2.89288	0.171806	0.479966	2	-1	-1
AGAP000170	16.3451	21.7379	18.0894	11.6073	7.84559	7.26267	4.93453	4.83038	5.32158	11.8682	11.9947	11.8609	18.7241	8.90519	5.02883	11.9079	1	-1	-1
AGAP000171	31.4471	33.7009	28.6835	9.82232	6.04388	7.33173	3.5336	1.30718	3.52351	4.21419	4.22805	4.71034	31.2772	7.73265	2.7881	4.38419	2	-1	-1
AGAP000172	16.9712	17.9747	13.2239	8.18832	3.9418	3.70362	1.87603	1.46029	1.51689	2.60317	1.85433	1.97795	16.0566	5.27791	1.61774	2.14515	2	-1	-1
AGAP000173	2.88598	4.9493	5.01281	0.92801	0.348883	0.26566	0.015095	0	0.0350902	0.0843067	0.0612802	0	4.2827	0.514185	0.0167284	0.048529	NA	-1	-1
AGAP000175	5.34887	8.39345	6.29754	1.5944	0.553482	0.649039	0.482936	0.116445	0.153088	0	0.213878	0	6.67996	0.932306	0.250823	0.0712927	NA	-1	-1
AGAP000177	0.06798	0	0	0	0	0.0151228	0	0	0	0	0	0	0.02266	0.00504092	0	0	NA	-1	-1
AGAP000178	82.0753	116.075	96.4627	13.9538	6.69601	3.52734	0.575935	0	0.535534	0.183808	1.21581	1.13798	98.2044	8.05905	0.37049	0.845866	2	-1	-1
AGAP000179	1.99648	3.98356	2.42111	0.721422	0.270532	0.108767	0	0	0.179584	0	0	0	2.80038	0.366907	0.0598614	0	NA	-1	-1
AGAP000180	3.26887	5.73698	2.64593	1.25046	0.36174	1.27258	0.344327	0.114158	0.200108	0.549456	0.698923	0.773126	3.88392	0.961594	0.219531	0.673835	NA	-1	-1
AGAP000181	0	0	0	0	0	0	0	0	0	0	0	0	0	0	0	0	NA	-1	-1
AGAP000182	0	0.108266	0.0268267	0	0	0	0.0890227	0	0	0	0	0	0.0450309	0	0.0296742	0	NA	-1	-1
AGAP000183	0.0489875	0	0	0	0	0	0	0	0	0	0	0	0.0163292	0	0	0	NA	-1	-1
AGAP000184	1.24432	2.65213	2.12328	0.521027	0.535911	0.482548	0.494173	0.528508	0.481742	0.864884	0.983669	1.03083	2.00658	0.513162	0.501474	0.959796	NA	-1	-1
AGAP000185	2.94204	6.26762	4.86731	1.32821	0.670583	0.424926	0.228957	0.386441	0.411276	0.697496	0.946383	0.747756	4.69233	0.807907	0.342224	0.797211	NA	-1	-1
AGAP000186	0.0366684	0.0307466	0.133325	0.00655809	0.0132801	0.0355951	0	0	0	0.0403429	0	0.0454124	0.0669132	0.0184777	0	0.0285851	NA	-1	-1
AGAP000187	25.6698	29.0805	30.081	9.86433	6.94789	5.45586	2.17003	1.57594	1.86167	3.21546	2.51702	2.41301	28.2771	7.42269	1.86922	2.71517	2	-1	-1
AGAP000188	5.26204	8.15318	7.2038	1.70828	0.853284	0.672219	0.13171	0	0.229632	0.315261	0.320817	0.118292	6.87301	1.07793	0.120447	0.251457	NA	-1	-1
AGAP000189	27.2222	40.6237	33.382	6.06286	2.4725	2.05669	0.243464	0	0.282981	0.582756	0.790701	0	33.7426	3.53068	0.175482	0.457819	2	-1	-1
AGAP000190	0	0	0	0	0	0	0.0435463	0	0	0	0	0	0	0	0.0145154	0	NA	-1	-1
AGAP000191	0	0	0	0	0	0	0	0	0	0	0	0	0	0	0	0	NA	-1	-1
AGAP000192	0	0	0	0	0	0	0.0546086	0	0.0158681	0.0217853	0	0	0	0	0.0234922	0.00726176	NA	#N/A	#N/A
AGAP000193	0	0	0	0	0	0	0	0	0	0	0	0	0	0	0	0	NA	-1	-1
AGAP000194	0.0113909	0.0210129	0	0	0	0	0	0	0	0.0344641	0.140286	0	0.0108013	0	0	0.0582499	NA	-1	-1
AGAP000195	18.4356	18.179	18.8278	4.85087	1.99495	1.80902	0.247685	0	0.107958	0	0.402206	0.16684	18.4808	2.88495	0.118548	0.189682	2	-1	-1
AGAP000196	23.2375	31.2672	26.9707	5.60244	2.90429	2.2502	1.12307	0	0.301238	0	0	0.155179	27.1584	3.58564	0.474771	0.0517265	2	-1	-1
AGAP000198	0	0	0.0496639	0	0	0	0	0	0	0	0	0	0.0165546	0	0	0	NA	-1	-1
AGAP000199	7.27085	10.283	9.4879	2.21484	0.498338	0.626115	0.0889405	0.117949	0.0689179	0.141926	0.288854	0.372774	9.01391	1.1131	0.0919358	0.267851	NA	-1	-1
AGAP000200	0.126176	0.0775861	0.0600772	0.010343	0.111704	0	0.0199362	0	0.0231722	0	0.0647472	0	0.0879465	0.0406822	0.0143695	0.0215824	NA	-1	-1
AGAP000201	6.7904	7.06205	8.36111	2.49481	1.50606	1.72456	0.798439	0.613654	0.885854	2.2152	1.23762	1.67867	7.40452	1.90847	0.765983	1.7105	NA	-1	1
AGAP000202	3.16011	3.53302	1.915	2.54332	1.65315	1.85335	0.272349	0.240785	0.527592	2.31785	1.76903	1.14149	2.86938	2.0166	0.346909	1.74279	NA	-1	-1
AGAP000203	10.3907	11.0932	10.0645	2.63049	0.671361	1.26081	0.403607	0.23417	0.293199	0.442785	0.204813	0.453114	10.5161	1.52089	0.310325	0.366904	2	-1	-1
AGAP000204	0.142924	0.292947	0.18147	0.0312421	0.0632649	0	0	0	0	0	0	0	0.20578	0.0315023	0	0	NA	#N/A	#N/A
AGAP000205	0.273382	0.462284	0.416536	0.403375	0.30253	0.0608162	0.0863903	0	0	0	0	0	0.384067	0.255574	0.0287968	0	NA	-1	-1
AGAP000206	0.0779893	0.0359669	0.0222802	0	0	0	0	0	0	0	0	0	0.0454121	0	0	0	NA	#N/A	#N/A
AGAP000209	0.17802	0.179125	0.129455	0	0.21491	0.0216012	0	0	0	0	0.0498277	0	0.1622	0.0788371	0	0.0166092	NA	-1	-1
AGAP000210	0.37252	0	0.106423	0	0	0	0	0	0	0	0	0	0.159648	0	0	0	NA	-1	-1
AGAP000211	0	0.265727	0.0823041	0.0236159	0	0	0.0910402	0	0	0	0	0	0.11601	0.00787198	0.0303467	0	NA	-1	-1
AGAP000213	0.304283	0.218288	0.270443	0.066514	0.0448968	0	0	0	0	0.204585	0	0	0.264338	0.0371369	0	0.0681949	NA	-1	-1
AGAP000214	5.29677	9.1048	11.0051	1.51571	0.767327	0.192815	0	0	0.636708	0.145689	0.148256	0	8.46888	0.825285	0.212236	0.0979818	NA	-1	-1
AGAP000215	0.0136912	0	0	0	0	0	0	0	0	0	0	0	0.00456372	0	0	0	NA	-1	-1
AGAP000216	20.1352	26.5224	21.3209	8.23263	4.84322	5.20256	2.30087	1.92365	2.28191	5.48743	4.08149	4.89666	22.6595	6.0928	2.16881	4.82186	1	1	-1
AGAP000217	0	0	0	0	0	0	0	0	0	0	0	0	0	0	0	0	NA	-1	-1
AGAP000218	0.224577	0.294357	0.283645	0.0232536	0.0156961	0.0157766	0	0	0	0	0	0	0.267526	0.0182421	0	0	NA	-1	-1
AGAP000219	0	0	0.013432	0	0	0	0	0	0	0	0	0	0.00447732	0	0	0	NA	-1	-1
AGAP000220	8.04651	14.138	10.5935	1.9562	1.21886	1.02092	0	0	0.269701	0.0925677	0	0.625199	10.926	1.39866	0.0899002	0.239256	2	-1	-1
AGAP000222	6.28003	8.96938	7.59744	2.11168	0.914797	0.727036	0.151877	0.120847	0.0353058	0.0484712	0.0493254	0.109124	7.61562	1.25117	0.102677	0.0689736	NA	-1	-1
AGAP000223	18.5191	22.9582	22.2025	5.34149	1.20878	1.96909	0.17854	0	0.276693	0.474838	0.869771	1.06901	21.2266	2.83979	0.151744	0.804541	2	-1	-1
AGAP000225	0	0.0266785	0	0	0	0	0	0	0	0	0	0	0.00889284	0	0	0	NA	-1	-1
AGAP000226	0	0	0	0	0	0	0	0	0	0	0	0	0	0	0	0	NA	-1	-1
AGAP000228	0.353118	0.16285	0.201759	0	0.117231	0.235663	0	0	0	0.267097	0	0	0.239243	0.117631	0	0.0890322	NA	-1	-1
AGAP000230	0	0	0	0	0	0	0	0	0	0	0	0	0	0	0	0	NA	-1	-1
AGAP000232	0	0	0	0	0	0	0.292156	0	0	0	0	0	0	0	0.0973854	0	NA	-1	-1
AGAP000233	0.0342187	0.0157809	0.0391028	0	0	0.0228368	0	0	0	0	0	0	0.0297008	0.00761226	0	0	NA	-1	-1
AGAP000234	7.77474	8.24729	7.64931	2.54926	0.570862	0.62297	0.349317	0.401482	0.297745	0.29729	0.264713	0.334648	7.89045	1.2477	0.349515	0.298884	NA	-1	-1
AGAP000235	177.835	219.543	235.238	100.351	71.9417	73.1011	44.491	38.1508	51.0097	75.1317	71.5457	79.607	210.872	81.7979	44.5505	75.4281	1	-1	-1
AGAP000236	0.878543	1.8171	1.03436	0.183314	0.388886	0.213207	0	0	0.0586705	0.322194	0.163936	0.0906703	1.24333	0.261802	0.0195568	0.192267	NA	-1	-1
AGAP000237	0.587365	0.593355	0.831009	0.192591	0.0371423	0.223996	0	0.0703282	0	0	0.0861159	0	0.670576	0.151243	0.0234427	0.0287053	NA	-1	-1
AGAP000238	0.481525	0.399723	0.550253	0.284196	0.0639439	0.257087	0.0912988	0.121076	0.318354	0	0.296513	0.327993	0.477167	0.201742	0.17691	0.208169	NA	-1	-1
AGAP000239	0.0611902	0	0	0	0	0	0	0	0	0	0	0	0.0203967	0	0	0	NA	-1	-1
AGAP000240	0.775273	1.55675	1.05124	0.372184	0.354668	0.217852	0.0773656	0.121253	0.106273	0.224464	0.331208	0.341105	1.12775	0.314901	0.10163	0.298926	NA	-1	-1
AGAP000241	1.66862	2.10608	1.94442	0.604715	0.626849	0.410273	0.083257	0.0276029	0.0725781	0.0996422	0.202796	0.299102	1.90637	0.547279	0.061146	0.200514	NA	-1	-1
AGAP000242	34.0353	41.2159	35.7341	14.2655	7.04135	8.10579	3.60899	3.30467	3.89515	5.89612	7.95352	4.78484	36.9951	9.80423	3.60294	6.21149	2	-1	-1
AGAP000243	1.49782	1.48779	1.63846	0.201485	0.0170002	0.170873	0	0	0.0282126	0	0.118247	0.0872005	1.54136	0.129786	0.00940421	0.0684824	NA	-1	-1
AGAP000244	18.2285	21.8111	22.2668	5.05303	1.5255	2.08299	0.287673	0.1635	0.334367	0.786944	0.266937	0.442916	20.7688	2.88717	0.261846	0.498933	2	#N/A	#N/A
AGAP000245	9.18107	14.8098	11.8207	3.0853	0.772342	0.942651	0.236303	0	0	0	0.127907	0	11.9372	1.6001	0.0787676	0.0426358	2	-1	-1
AGAP000246	1.0292	1.61676	1.34149	0.506197	0.619297	0.407826	0.0914721	0.202177	0.496157	0.437896	0.247563	0.0547692	1.32915	0.511107	0.263269	0.246743	NA	-1	-1
AGAP000247	0.472465	0.912414	0.80985	0.217851	0.0588195	0.098535	0.0279941	0	0	0.0893424	0	0.100569	0.731576	0.125068	0.00933135	0.0633039	NA	-1	-1
AGAP000248	30.4209	40.3674	29.1979	6.09679	2.93951	1.68833	1.19915	0.477077	0.418136	0.191353	0.778899	0.430797	33.3287	3.57488	0.698121	0.467016	2	-1	-1
AGAP000249	34.3068	56.2209	34.4543	10.4205	2.59711	5.87344	1.54506	0	0	0.246551	1.50537	0.277532	41.6606	6.29703	0.515019	0.676485	2	-1	-1
AGAP000250	4.15252	6.22212	7.14427	1.92846	0.512483	0.679945	0.175613	0.15526	0.340196	0.0934108	0.142585	0.157723	5.83963	1.0403	0.22369	0.13124	NA	-1	-1
AGAP000251	8.45761	9.40559	7.83417	2.37215	1.14371	1.51744	0.130639	0.0433119	0.189804	0.0521164	0.10607	0.117331	8.56579	1.67777	0.121252	0.0918389	NA	-1	-1
AGAP000252	1.58368	2.1358	1.8782	0.362087	0.210304	0.177104	0.0811545	0.0107623	0.0471635	0.0647507	0.0658917	0.0437324	1.86589	0.249832	0.0463601	0.0581249	NA	-1	-1
AGAP000253	0.0359103	0.132488	0.0820716	0.0353238	0	0	0	0	0	0	0	0	0.08349	0.0117746	0	0	NA	-1	-1
AGAP000254	0.0119701	0.0110407	0	0	0	0	0	0	0	0	0	0	0.00767026	0	0	0	NA	-1	-1
AGAP000255	5.18552	9.45869	9.72867	0.989713	0.154166	0.568173	0	0	0	0.117083	0.119147	0	8.12429	0.570684	0	0.0787434	NA	-1	-1
AGAP000256	0	0	0	0	0	0.127099	0	0	0	0	0	0	0	0.0423664	0	0	NA	-1	-1
AGAP000258	33.3283	12.3627	31.732	19.7768	16.8812	12.5553	5.41318	2.34253	9.13969	27.187	28.0362	29.1704	25.8077	16.4045	5.6318	28.1312	1	-1	-1
AGAP000260	14.6203	18.4407	22.1646	8.57823	5.5338	5.06219	2.06406	2.4135	2.42488	6.30407	4.64919	5.42185	18.4085	6.39141	2.30081	5.45837	1	-1	-1
AGAP000261	53.7988	74.7995	63.1362	20.2193	10.508	9.24944	2.75208	2.11917	2.99241	4.10827	5.9106	5.10292	63.9115	13.3256	2.62122	5.04059	2	-1	-1
AGAP000262	0	0	0	0.00711299	0	0	0	0	0	0	0	0	0	0.002371	0	0	NA	-1	-1
AGAP000264	3.6456	5.28398	6.05954	1.58346	1.66611	1.57986	0.359075	0.83333	1.04339	1.07435	1.74926	1.37061	4.99638	1.60981	0.745266	1.39807	NA	-1	-1
AGAP000266	0	0	0	0	0	0	0.0340436	0	0	0	0	0.0611512	0	0	0.0113479	0.0203837	NA	-1	-1
AGAP000267	0.0305951	0.0658455	0.0466159	0.0401272	0.0135429	0	0	0	0	0	0	0	0.0476855	0.01789	0	0	NA	-1	-1
AGAP000268	0.0336155	0	0	0	0	0.0598245	0	0	0	0	0	0	0.0112052	0.0199415	0	0	NA	-1	-1
AGAP000269	35.2861	37.6628	34.6293	8.53852	2.59186	2.81082	0.486927	0	0.226385	0.310803	0.31628	0	35.8594	4.64707	0.237771	0.209028	2	-1	-1
AGAP000270	17.8157	22.9369	19.6517	6.81518	2.34119	2.10548	0.117289	0.311087	0.81796	0.467906	0.571382	0.210682	20.1348	3.75395	0.415445	0.416657	2	-1	-1
AGAP000271	44.9063	59.2933	58.8744	7.62478	3.08802	2.55206	0.0979792	0	0	0	0.636418	0.351992	54.358	4.42162	0.0326597	0.32947	2	-1	-1
AGAP000272	19.2876	27.4037	27.1053	6.94702	3.55734	2.4704	0.369393	0.122468	0.429351	0.442091	1.04972	0	24.5989	4.32492	0.307071	0.497271	2	-1	-1
AGAP000273	32.7291	35.2017	26.4651	7.12959	9.32413	11.9417	7.62274	5.26804	5.98987	4.28306	8.01971	6.94264	31.4653	9.46513	6.29355	6.41514	2	-1	-1
AGAP000274	0.082816	0.12731	0.157727	0	0.0733168	0.0368463	0	0	0.121673	0	0	0	0.122618	0.036721	0.0405576	0	NA	-1	-1
AGAP000275	0.182582	0.126304	0	0	0	0	0	0	0	0	0	0	0.102962	0	0	0	NA	-1	-1
AGAP000277	0	0.128848	0.0532113	0	0	0.124306	0	0	0	0	0	0	0.0606866	0.0414352	0	0	NA	-1	-1
AGAP000278	0	0.123423	0	0	0	0	0	0	0	0	0	0	0.0411411	0	0	0	NA	-1	-1
AGAP000279	0	0	0	0	0	0	0	0	0	0	0	0	0	0	0	0	NA	-1	-1
AGAP000280	0.0378529	0	0.0432556	0	0.0167555	0	0	0	0	0	0	0	0.0270362	0.00558518	0	0	NA	-1	-1
AGAP000281	7.45878	11.0756	10.1726	1.99893	1.02728	0.585625	0.0656754	0.0580639	0.0508904	0.0698672	0.0710984	0.0786468	9.569	1.20394	0.0582099	0.0732041	NA	-1	-1
AGAP000283	0	0	0.0550253	0.0473661	0.127888	0	0	0	0	0	0	0	0.0183418	0.058418	0	0	NA	-1	-1
AGAP000284	0.0171498	0.158182	0.146982	0.0421742	0	0	0.0162583	0	0	0	0	0	0.107438	0.0140581	0.00541942	0	NA	-1	-1
AGAP000285	35.8818	55.3119	56.1811	17.1116	9.47716	8.00427	5.54413	7.35238	5.02416	8.39714	13.428	14.5161	49.1249	11.531	5.97356	12.1138	1	-1	-1
AGAP000286	2.60927	3.03769	2.7817	0.907721	0.40143	0.297307	0.57316	0.280036	0.350628	0.336963	0.636816	0.16256	2.80956	0.535486	0.401275	0.378779	NA	#N/A	#N/A
AGAP000287	1.81374	2.38353	1.92589	0.789434	0.191832	0.235663	0.0912988	0.0403588	0.106118	0.194252	0.0988376	0.0546655	2.04105	0.405643	0.0792585	0.115918	NA	-1	-1
AGAP000288	1.10541	1.91172	2.42111	0.27184	0.733965	0.491818	0.0873293	0	0	0.139355	0	0	1.81275	0.499208	0.0291098	0.0464516	NA	-1	-1
AGAP000289	2.93646	4.11411	4.45994	0.511886	0.493602	0.198453	0	0	0.0819156	0	0	0	3.83684	0.401314	0.0273052	0	NA	-1	-1
AGAP000290	0.0401969	0.0123586	0.0382785	0.0263602	0.0177931	0.0268264	0.0254049	0	0.0295285	0.121619	0.165016	0	0.030278	0.0236599	0.0183111	0.0955448	NA	-1	-1
AGAP000291	21.3611	27.7356	24.0041	7.09959	1.84896	1.76362	0.336727	0.125034	0.156553	0.0429862	0.131231	0	24.3669	3.57072	0.206105	0.0580724	2	-1	-1
AGAP000292	29.4025	25.5508	21.4112	5.64268	4.24901	4.34774	2.84206	1.23218	2.47753	4.09911	1.77504	2.35619	25.4548	4.74648	2.18392	2.74345	2	-1	-1
AGAP000293	0	0	0	0	0	0	0	0	0	0	0	0	0	0	0	0	NA	-1	-1
AGAP000294	0	0	0	0	0	0	0	0	0	0	0	0	0	0	0	0	NA	-1	-1
AGAP000295	0	0.225485	0	0.10306	0	0	0.0662167	0	0	0	0.215053	0	0.0751616	0.0343534	0.0220722	0.0716844	NA	-1	-1
AGAP000296	0.0159003	0.0953269	0.0545091	0	0.0105573	0.0106115	0	0	0	0	0	0	0.0552454	0.00705627	0	0	NA	-1	-1
AGAP000297	0.136691	0.0840517	0.520669	0.224097	0	0.182449	0	0	0.100413	0	0.561142	0.620718	0.247137	0.135515	0.0334709	0.393953	NA	-1	-1
AGAP000298	0	0	0	0	0	0	0	0	0	0	0	0	0	0	0	0	NA	-1	-1
AGAP000299	0.187712	0.346274	0.333673	0.102581	0	0.0556775	0.0395453	0	0	0.063104	0	0	0.289219	0.0527529	0.0131818	0.0210347	NA	-1	-1
AGAP000300	16.9163	31.3903	24.0205	2.75693	3.19015	3.3401	0	0	0.882367	0.30285	0	0	24.109	3.09573	0.294122	0.10095	2	-1	-1
AGAP000301	0	0.0811433	0	0	0	0	0	0	0	0	0	0	0.0270478	0	0	0	NA	#N/A	#N/A
AGAP000303	0.0314465	0.0580097	0	0	0.0208796	0	0	0	0	0	0	0	0.0298187	0.00695988	0	0	NA	-1	-1
AGAP000304	4.31446	10.9672	13.5876	1.41467	1.29593	0.411339	0.0486927	0	0.169789	0.0777008	0.23721	0.262394	9.62308	1.04065	0.0728271	0.192435	NA	-1	-1
AGAP000305	2.09378	0.275887	0.512706	4.85474	0.0662008	13.5076	0.945211	0	0.109863	0	1.53489	0	0.960792	6.14286	0.351692	0.51163	NA	-1	-1
AGAP000306	0.458926	0.903024	0.990588	0.471495	0.108343	0.108898	0	0	0	0	0	0	0.784179	0.229579	0	0	NA	-1	-1
AGAP000307	1.19008	2.19536	2.43142	0.780431	0.335229	0.192542	0	0	0.158951	0.327335	0.333104	0.122823	1.93895	0.436067	0.0529837	0.261087	NA	-1	-1
AGAP000308	99.3998	183.32	168.302	28.0236	13.2252	8.37202	0.90783	0.120392	1.26622	1.01406	0.737094	1.14149	150.34	16.5403	0.764815	0.964215	2	-1	-1
AGAP000309	0.612072	1.17252	0.538025	0.277881	0.625229	0.251374	0.17854	0.355157	0.20752	0.284903	0.724809	0.481056	0.774206	0.384828	0.247072	0.496923	NA	-1	-1
AGAP000310	98.249	121.797	94.8175	33.4426	13.8714	16.047	3.36319	1.36281	1.95454	2.38523	3.18579	3.02058	104.954	21.1203	2.22685	2.86387	2	-1	-1
AGAP000311	0.154221	0.142247	0.377643	0.0433436	0	0.0294068	0	0	0	0	0	0	0.224704	0.0242501	0	0	NA	-1	-1
AGAP000312	19.6306	19.5217	19.6813	4.39809	2.07282	2.2247	0.702269	0.266091	0.816258	1.28073	0.570193	0.540625	19.6112	2.89854	0.594873	0.797182	2	-1	-1
AGAP000313	0.0861014	0.124797	0.140558	0.0241986	0.049002	0.0492532	0	0	0	0	0.151484	0	0.117152	0.0408179	0	0.0504947	NA	-1	-1
AGAP000314	0.513112	1.0437	0.652361	0.116991	0.0631747	0.0634986	0	0.00854428	0.00748868	0.0205624	0.0209247	0	0.736392	0.0812214	0.00534432	0.013829	NA	-1	-1
AGAP000315	0.0219745	0.0810732	0	0	0.0583619	0	0	0	0	0	0	0.14968	0.0343492	0.019454	0	0.0498935	NA	-1	-1
AGAP000316	8.95006	10.3006	11.0421	1.86985	1.15697	1.48005	0	0.199154	0	0	0.243861	1.079	10.0976	1.50229	0.0663846	0.440955	2	-1	-1
AGAP000317	0	0	0	0	0	0	0	0	0	0	0	0	0	0	0	0	NA	-1	-1
AGAP000319	25.6128	30.1671	24.247	8.15117	3.0011	4.69231	1.30929	0.947086	1.24512	0.949677	3.09252	1.28282	26.6756	5.28153	1.16717	1.775	2	-1	-1
AGAP000320	70.5815	94.3401	70.3151	26.4449	11.28	10.6365	1.77105	1.83491	1.22225	4.32752	3.59492	3.08185	78.4122	16.1205	1.6094	3.6681	2	-1	-1
AGAP000321	0.162244	0.211265	0.272648	0.150206	0.101389	0.0764312	0.0542858	0	0.105162	0	0.205689	0.0325038	0.215385	0.109342	0.0531492	0.0793976	NA	-1	-1
AGAP000322	28.8144	44.8461	35.9155	7.5266	3.27977	2.327	0.183641	0.608841	0.106724	0.146522	0.447311	0	36.5253	4.37779	0.299736	0.197944	2	-1	-1
AGAP000323	30.9181	30.6184	31.4649	10.5276	2.80241	5.02996	1.07971	0.252681	0.110732	0.45607	0.670377	0.570422	31.0005	6.12	0.48104	0.565623	2	-1	-1
AGAP000324	6.88581	11.6787	9.28093	2.40665	0.401933	0.269329	0	0	0.0555856	0.152627	0	0.257709	9.2818	1.02597	0.0185285	0.136778	NA	-1	-1
AGAP000325	8.59562	10.0634	8.60329	3.9504	1.81777	1.89426	0.171755	0.0759244	0.399266	0.0609056	0.185937	0.205677	9.08745	2.55414	0.215648	0.15084	NA	-1	-1
AGAP000326	5.26941	8.61002	7.05786	1.59961	0.539866	0.438281	0.0296468	0	0.034459	0.189234	0.0962846	0.15976	6.9791	0.859252	0.0213686	0.148426	NA	-1	-1
AGAP000327	0.0160711	0.0222349	0	0.00790432	0	0	0	0	0	0	0	0.0547346	0.0127687	0.00263477	0	0.0182449	NA	-1	-1
AGAP000328	36.292	42.1501	43.6635	17.2118	11.0601	10.9705	4.1903	5.23551	5.11196	10.0576	10.6847	10.9482	40.7019	13.0808	4.84592	10.5635	1	-1	-1
AGAP000329	0	0.0547907	0.237586	0	0	0	0	0	0	0	0	0	0.0974588	0	0	0	NA	-1	-1
AGAP000330	10.6804	13.2091	12.6709	9.36176	4.95503	6.55319	4.00999	5.50779	6.159	9.27839	11.6745	9.36387	12.1868	6.95666	5.22559	10.1056	1	-1	-1
AGAP000331	0.070282	0.178269	0.220862	0.0864177	0	0.117261	0.0333143	0	0	0	0	0	0.156471	0.067893	0.0111048	0	NA	-1	-1
AGAP000332	22.6129	31.9801	20.5718	7.20917	5.37933	5.05119	2.42545	2.64693	3.84694	5.28146	4.51296	4.58365	25.0549	5.8799	2.97311	4.79269	1	-1	-1
AGAP000334	6.09039	8.10828	7.02533	1.75206	0.534094	0.805248	0.10894	0	0.126622	0	0	0.48921	7.07467	1.03047	0.0785206	0.16307	NA	-1	-1
AGAP000336	25.4915	29.8591	25.8621	9.4499	3.41184	4.59232	1.65204	1.46058	1.62478	1.4871	1.0318	1.59788	27.0709	5.81802	1.57913	1.37226	2	-1	-1
AGAP000337	72.7128	67.6077	53.343	16.7227	9.22627	10.056	4.81646	3.22098	5.26331	9.65653	9.22507	6.5072	64.5545	12.0017	4.43358	8.46293	1	-1	-1
AGAP000338	0.476114	0.57089	0.380849	0.281003	0	0.190649	0	0	0	0	0.146591	0	0.475951	0.157217	0	0.0488635	NA	-1	-1
AGAP000339	16.3805	16.0419	14.5989	3.73273	1.67972	1.94158	0.599574	0.477077	1.81192	0.956764	2.72615	2.36938	15.6738	2.45134	0.962859	2.01743	1	#N/A	#N/A
AGAP000340	0.3502	0.565265	0.600276	0.120568	0.0232523	0.0233715	0.0663991	0	0.0385884	0.0529778	0	0.23854	0.505247	0.0557307	0.0349958	0.0971727	NA	-1	-1
AGAP000341	0.0440537	0.0863455	0.0629269	0.00541678	0	0	0	0	0	0	0	0	0.064442	0.00180559	0	0	NA	-1	-1
AGAP000342	0.489875	0.813309	0.839692	0.0963749	0.130106	0	0	0	0	0	0	0	0.714292	0.0754935	0	0	NA	-1	-1
AGAP000343	14.0792	14.3728	14.5787	2.95809	1.9967	2.31102	1.03668	0.572834	1.20495	2.2057	1.12228	1.24144	14.3436	2.42193	0.938157	1.52314	2	-1	-1
AGAP000344	0	0.118436	0	0	0	0	0	0	0	0	0	0	0.0394788	0	0	0	NA	-1	-1
AGAP000345	0.0399756	0	0	0	0	0	0	0	0	0	0	0	0.0133252	0	0	0	NA	-1	-1
AGAP000346	0.0116094	0	0.0397991	0	0	0.0154956	0	0	0	0	0.071488	0	0.0171362	0.00516521	0	0.0238293	NA	-1	-1
AGAP000347	0.04114	0.0758913	0	0	0	0	0.0780029	0	0	0.373416	0.506663	0	0.0390104	0	0.026001	0.29336	NA	-1	-1
AGAP000348	0.0584472	0	0	0	0	0	0	0	0	0	0	0	0.0194824	0	0	0	NA	-1	-1
AGAP000349	4.45993	4.80965	4.59901	1.10391	0.59097	0.297	0.0917157	0.0973034	0.127923	0.35125	0.119147	0.164745	4.62286	0.66396	0.105647	0.211714	NA	-1	-1
AGAP000351	5.80597	9.24197	8.1863	3.59249	1.61662	2.18737	0.532661	0.117732	0.30956	1.55831	1.15329	0.797331	7.74475	2.46549	0.319984	1.16964	NA	-1	-1
AGAP000352	0	0	0	0	0	0	0	0	0	0	0	0	0	0	0	0	NA	#N/A	#N/A
AGAP000354	55.3011	67.8569	60.8397	25.2083	14.1939	13.8983	5.86004	5.22714	5.10841	6.79067	6.91034	7.2054	61.3325	17.7668	5.39853	6.9688	2	-1	-1
AGAP000355	7.48661	11.8495	6.26238	2.35659	1.19302	0.839393	0.397456	0.301194	0.197987	0.362421	0.461009	0.713935	8.53283	1.463	0.298879	0.512455	NA	-1	-1
AGAP000356	0.0363207	0.0837515	0.0415048	0.0178638	0	0	0	0	0	0	0	0	0.053859	0.00595459	0	0	NA	-1	-1
AGAP000357	0	0.00979549	0	0	0.0141029	0	0	0	0	0	0	0	0.00326516	0.00470097	0	0	NA	-1	-1
AGAP000358	8.1419	11.6135	13.1086	2.38184	1.64793	1.41398	0.688654	0.304421	0.933838	1.09891	1.30466	1.54625	10.9547	1.81458	0.642304	1.31661	1	-1	-1
AGAP000359	0.383043	0.662441	0.656573	0.188394	0.127165	0.0639086	0	0	0	0	0	0.16307	0.567352	0.126489	0	0.0543566	NA	-1	-1
AGAP000360	0	0	0	0	0	0	0	0	0	0	0	0	0	0	0	0	NA	-1	-1
AGAP000361	0	0	0	0	0	0	0	0	0	0	0	0	0	0	0	0	NA	-1	-1
AGAP000363	0	0.114253	0.106163	0	0.0411235	0	0	0	0	0.0936952	0.286039	0.105469	0.0734721	0.0137078	0	0.161734	NA	-1	-1
AGAP000364	0	0	0.0205615	0	0	0	0	0	0	0.0544401	0	0	0.00685382	0	0	0.0181467	NA	-1	-1
AGAP000365	4.40863	8.09316	6.26066	1.64202	1.53465	0.342782	0	0	0	0	0	0	6.25415	1.17315	0	0	NA	-1	-1
AGAP000366	0.0911273	0.0420258	0.104134	0	0	0	0	0	0	0.137856	0.140286	0	0.0790957	0	0	0.092714	NA	-1	-1
AGAP000367	25.6134	35.4246	32.9086	11.1241	4.8744	5.58386	1.38169	1.22156	2.26025	4.00134	2.32678	3.58494	31.3155	7.19411	1.62117	3.30435	2	-1	-1
AGAP000368	21.7649	27.7733	25.8986	6.6944	3.15457	3.25643	0.730391	0.484305	0.282981	2.13677	0.39535	1.09331	25.1456	4.36847	0.499226	1.20848	2	-1	-1
AGAP000369	0.0478804	0.0883255	0.0547144	0	0	0.0639086	0	0	0	0	0	0	0.0636401	0.0213029	0	0	NA	-1	-1
AGAP000372	1.6367	2.46597	1.76259	0.413028	0.15931	0.160127	0.0162473	0.0861858	0	0	0	0.0583688	1.95509	0.244155	0.0341444	0.0194563	NA	-1	-1
AGAP000374	8.39446	14.1757	9.23544	2.02042	2.9173	1.60916	0.931267	1.50446	0.806899	1.81029	2.63956	2.85896	10.6019	2.18229	1.08088	2.43627	1	-1	-1
AGAP000375	25.1181	31.7306	25.8452	16.0483	10.8106	9.58373	5.88833	6.51777	6.82584	13.5807	13.871	14.0462	27.5646	12.1475	6.41065	13.8326	1	-1	-1
AGAP000376	0.0337344	0	0	0	0	0.0300181	0.0213206	0	0	0	0	0	0.0112448	0.010006	0.00710685	0	NA	-1	-1
AGAP000377	0.130829	0.120671	0.0996685	0	0	0	0	0	0	0	0	0	0.117056	0	0	0	NA	-1	-1
AGAP000378	20.9515	23.531	21.8774	7.09432	4.93376	4.78402	2.62438	2.01493	2.37607	3.43843	5.02423	4.56521	22.12	5.60404	2.33846	4.34262	1	-1	-1
AGAP000379	0.856537	1.54152	1.57561	0.267149	0.194196	0.334614	0	0	0.0920794	0	0.0643216	0	1.32456	0.26532	0.0306931	0.0214405	NA	-1	-1
AGAP000380	6.33945	10.6481	8.87106	2.1224	1.44738	1.29151	0.274136	0.335582	0.269612	0.16825	0.787588	0.416663	8.61953	1.62043	0.29311	0.4575	NA	-1	-1
AGAP000382	0	0	0	0	0	0	0	0	0	0	0	0	0	0	0	0	NA	-1	-1
AGAP000383	0	0	0	0	0	0	0	0	0	0	0.0304234	0	0	0	0	0.0101411	NA	-1	-1
AGAP000384	0.923152	1.20044	1.02033	0.431708	0.261257	0.201997	0.229551	0.114158	0.133405	0.091576	0.186379	0.154625	1.04797	0.29832	0.159038	0.144194	NA	-1	-1
AGAP000385	0.373628	0.246155	0.345631	0.192514	0	0.854917	0.134936	0	0.117628	0.0538305	0.60257	0.727139	0.321805	0.349144	0.084188	0.46118	NA	-1	-1
AGAP000386	0.766087	1.19239	0.984859	0.329689	0.127165	0.191726	0.181566	0.120392	0	0	0.147419	0.32614	0.981113	0.216193	0.100653	0.157853	NA	-1	-1
AGAP000387	3.30419	4.72485	4.52335	0.643501	0.206138	0.177595	0.021023	0	0	0.0335472	0	0	4.18413	0.342411	0.00700767	0.0111824	NA	-1	-1
AGAP000388	0.496308	0.66585	0.670264	0.266292	0.0299578	0.120445	0.0855471	0.0567243	0.149149	0.0682554	0.347291	0.230497	0.610807	0.138898	0.0971401	0.215348	NA	-1	-1
AGAP000389	0.032976	0	0	0	0	0	0	0	0	0	0	0	0.010992	0	0	0	NA	-1	-1
AGAP000390	0.0296323	0.0273315	0.0169309	0	0	0.0593277	0.0842758	0.0372543	0	0.0896548	0	0	0.0246315	0.0197759	0.04051	0.0298849	NA	-1	-1
AGAP000391	7.9753	8.97661	8.62152	3.25324	1.32671	1.93129	0.457236	0.519742	0.113883	0.416931	0.795522	0.0586654	8.52448	2.17041	0.363621	0.423706	NA	-1	-1
AGAP000392	12.9188	15.1371	14.5052	6.81568	4.28887	4.46123	1.13928	0.330501	0.496576	0.113625	0.520321	0.319757	14.187	5.18859	0.655452	0.317901	2	-1	-1
AGAP000393	2.86698	3.59046	2.90149	1.51346	1.56307	1.3242	0.685466	0.909034	0.88937	1.90783	1.86379	1.28854	3.11964	1.46691	0.827956	1.68672	NA	-1	-1
AGAP000394	1.18378	1.60213	1.29156	0.836763	1.26392	0.849577	0.496269	0.732917	0.61615	1.56583	0.915762	1.1548	1.35916	0.983419	0.615112	1.21213	NA	-1	-1
AGAP000395	8.12944	12.5411	10.185	3.26496	0.850213	0.77586	0.28751	0.063547	0.0928268	0.178418	0.31125	0.0286912	10.2852	1.63035	0.147961	0.172787	2	-1	-1
AGAP000396	163.118	216.517	169.113	100.799	58.8724	58.0187	28.5952	28.8709	29.7222	52.1097	54.01	51.2092	182.916	72.5634	29.0627	52.4429	1	-1	-1
AGAP000397	7.1428	9.04541	8.09611	1.6331	0.92289	0.231905	0.0366027	0	0.0850878	0	0.0594376	0.065748	8.09478	0.9293	0.0405635	0.0417285	NA	-1	-1
AGAP000398	7.0701	9.7014	8.30475	2.93488	1.64958	1.27064	0.264141	0.262719	0.0767538	0.4215	0.607648	0.514005	8.35875	1.9517	0.201205	0.514384	NA	-1	-1
AGAP000399	200.882	286.645	284.255	92.4336	43.4088	41.1452	10.4181	8.19594	9.03052	12.1162	17.2043	11.4185	257.26	58.9958	9.21485	13.5796	2	1	1
AGAP000400	4.03245	3.85023	5.16204	1.79136	1.13065	1.53104	0.605375	0.327075	0.807879	0.572456	0.873816	1.61098	4.34824	1.48435	0.58011	1.01908	NA	-1	-1
AGAP000401	0	0.0287382	0	0	0	0	0	0	0	0	0	0	0.00957942	0	0	0	NA	-1	-1
AGAP000402	15.4784	17.5111	17.4113	7.49386	3.09121	3.99478	2.23546	2.5845	2.59831	6.21976	4.09547	6.89838	16.8003	4.85995	2.47276	5.73787	1	-1	-1
AGAP000403	3.01243	2.8049	2.27677	1.01275	0.822855	0.687107	0.198824	0.383522	0.357148	0.461485	0.440266	0.58441	2.69803	0.840904	0.313165	0.495387	NA	-1	-1
AGAP000405	48.6111	47.4422	47.2065	8.04772	2.97187	3.72164	1.18254	0	0.404259	0.333003	0	0.12495	47.7533	4.91374	0.528932	0.152651	2	-1	-1
AGAP000406	312.156	293.651	260.35	85.9347	32.3556	35.2552	4.41886	5.32736	4.20227	3.84619	2.60931	6.97531	288.719	51.1818	4.6495	4.47694	2	-1	-1
AGAP000407	8.70912	15.0229	10.9998	2.40474	0.973915	1.50915	0.289698	0.614695	0	0.0924565	1.41129	0.104075	11.5773	1.62927	0.301465	0.535939	2	-1	-1
AGAP000408	0	0	0	0	0	0	0	0	0	0	0	0	0	0	0	0	NA	-1	-1
AGAP000410	1.72906	2.1339	2.04542	0.359329	0.0970184	0.0975157	0.0923482	0.153085	0.0805033	0.184204	0.187451	0.0829407	1.96946	0.184621	0.108646	0.151532	NA	-1	-1
AGAP000411	0.110662	0.229656	0.53744	0.353777	0.0367382	0	0	0	0	0	0	0	0.292586	0.130172	0	0	NA	-1	-1
AGAP000412	297.326	312.281	268.098	88.7829	40.5149	36.5749	12.8549	9.58925	6.22559	17.5215	18.7001	17.318	292.568	55.2909	9.55657	17.8465	2	-1	-1
AGAP000413	0.0830866	0.153271	0	0.217946	0.845899	0.0369667	0.735164	0.139277	0.12207	1.5921	1.70543	0.565948	0.0787858	0.366937	0.332171	1.28783	NA	-1	-1
AGAP000414	0	0.0476634	0.413361	0.0508319	0	0.0689745	0	0	0	0	0	0	0.153675	0.0399355	0	0	NA	-1	-1
AGAP000415	1.60335	4.47882	3.55969	0.991359	0.97333	0.672595	0.173715	0.806303	0.403822	0.693007	0.846263	1.7162	3.21395	0.879095	0.46128	1.08516	NA	-1	-1
AGAP000416	78.178	114.968	82.8619	38.3101	23.3934	22.7507	5.14556	5.86608	7.86942	7.63476	9.23521	7.78338	92.0028	28.1514	6.29369	8.21778	2	-1	-1
AGAP000417	0.0901578	0	0	0	0	0	0	0	0	0	0.41638	0.767643	0.0300526	0	0	0.394674	NA	#N/A	#N/A
AGAP000418	0.0446044	0.0411411	0.0509708	0	0	0	0	0	0	0.134954	0.137332	0.151912	0.0455721	0	0	0.1414	NA	-1	-1
AGAP000419	0	0	0.034342	0.00985393	0	0	0.0189936	0	0	0.0303088	0.0308429	0	0.0114473	0.00328464	0.0063312	0.0203839	NA	#N/A	#N/A
AGAP000420	0.0385804	0	0	0	0	0	0	0	0	0	0	0	0.0128601	0	0	0	NA	-1	-1
AGAP000421	1.52869	0.296841	1.93076	0.0791433	0.854744	1.93303	0.6102	0	2.48235	1.70401	11.1474	6.85048	1.2521	0.95564	1.03085	6.56729	NA	#N/A	#N/A
AGAP000422	0.571337	0.263488	0.326442	1.40502	0	0.381297	1.62491	0	0	0.864312	7.03635	1.94584	0.387089	0.595438	0.541638	3.28217	NA	-1	-1
AGAP000423	0	0	0	0	0	0	0	0	0	0	0	0	0	0	0	0	NA	#N/A	#N/A
AGAP000424	0	0	0	0	0	0	0	0	0	0	0	0	0	0	0	0	NA	#N/A	#N/A
AGAP000425	492.818	577.908	573.505	278.871	169.274	180.369	38.3005	26.2719	33.7717	30.5588	20.3741	17.7925	548.077	209.505	32.7814	22.9084	2	-1	-1
AGAP000426	203.85	391.538	363.686	66.5426	31.9537	20.6037	3.44327	1.14158	3.00162	0	5.59138	3.0925	319.691	39.7	2.52882	2.89463	2	-1	-1
AGAP000427	2.64151	5.17736	2.2639	2.27357	1.31542	0	0	0	0	0	0	0	3.36092	1.19633	0	0	NA	-1	-1
AGAP000428	568.873	721.938	603.376	266.617	135.05	158.769	148.061	99.3172	117.063	204.672	285.161	182.458	631.396	186.812	121.48	224.097	1	-1	-1
AGAP000429	141.197	191.791	142.154	19.2036	6.029	8.48386	3.44327	1.14158	2.00108	4.12092	0	1.54625	158.381	11.2388	2.19531	1.88906	2	-1	-1
AGAP000430	0	1.25627	1.03762	1.78638	1.8087	0	0	0	0	0	0	0	0.764631	1.19836	0	0	NA	-1	-1
AGAP000431	0	0	0	0	0	0	0	0	0	0	0	0	0	0	0	0	NA	-1	-1
AGAP000432	24.2818	68.7703	60.0654	8.14909	6.82835	2.28778	0	0	0.629554	0	1.75909	0	51.0392	5.75507	0.209851	0.586362	2	-1	-1
AGAP000433	154.417	248.643	171.757	93.417	39.7205	51.4022	29.0652	28.2037	36.2549	82.58	59.8607	63.6692	191.605	61.5132	31.1746	68.7033	1	-1	-1
AGAP000434	578.868	723.564	703.596	234.507	119.392	114.594	25.1508	24.0889	33.2934	100.335	49.9173	70.276	668.676	156.164	27.511	73.5096	2	-1	-1
AGAP000436	138.177	180.126	151.583	62.342	56.76	66.3954	24.4522	31.5009	33.2934	51.2825	56.7242	64.0014	156.629	61.8325	29.7488	57.336	1	-1	-1
AGAP000437	0.0247802	0.0914246	0	0	0	0	0	0	0	0	0	0	0.0387349	0	0	0	NA	-1	-1
AGAP000438	25.1647	27.8324	25.4058	15.2976	10.8927	9.36321	6.89659	5.03961	6.29829	17.1815	11.6562	11.3768	26.1343	11.8512	6.07816	13.4048	1	-1	-1
AGAP000439	551.819	648.024	612.985	308.565	164.057	199.789	42.0952	30.6136	44.1929	56.3386	45.2036	48.7832	604.276	224.137	38.9672	50.1084	2	-1	-1
AGAP000440	197.869	365.011	335.166	73.9405	40.6127	33.4436	4.19181	0.926497	7.3083	2.22968	5.67242	1.25493	299.349	49.3323	4.1422	3.05234	2	-1	-1
AGAP000441	5.64989	7.52729	3.94552	3.08757	0.20841	1.46635	0	0.394619	0	0	0.966412	0	5.70757	1.58744	0.13154	0.322137	NA	#N/A	#N/A
AGAP000444	25.4245	36.5016	35.6614	10.3278	3.34621	4.05328	0.183758	0.162461	0.711948	0.293229	0.696259	0.550128	32.5292	5.90911	0.352722	0.513205	2	-1	-1
AGAP000445	0	0	0	0	0	0	0	0	0	0	0	0	0	0	0	0	NA	-1	-1
AGAP000446	0.359103	0.397465	0.328286	0	0	0	0	0	0.158278	0	0	0	0.361618	0	0.0527592	0	NA	-1	-1
AGAP000447	97.3282	148.764	101.233	37.5139	22.1566	12.1956	7.53215	0.99888	0.875473	20.4329	1.22312	5.41188	115.775	23.9553	3.1355	9.02263	2	#N/A	#N/A
AGAP000448	26.5802	41.2159	39.178	16.6729	11.2541	4.62756	1.46078	3.87444	1.69789	4.66205	5.93026	2.62394	35.658	10.8515	2.34437	4.40542	2	-1	-1
AGAP000449	6.07153	8.75015	11.2744	2.61291	3.52741	0.506499	0.719489	0	0	0	0	1.29239	8.6987	2.21561	0.23983	0.430797	NA	-1	-1
AGAP000452	388.302	495.656	401.465	93.9743	65.9901	61.1866	13.8774	12.5919	10.1873	18.6482	33.2094	23.6155	428.474	73.717	12.2189	25.1577	2	-1	-1
AGAP000453	116.118	117.952	81.9565	70.1753	33.7624	30.39	17.9872	15.2665	17.5617	47.0728	47.9023	47.8184	105.342	44.7759	16.9385	47.5978	1	-1	-1
AGAP000454	25.6708	39.8762	31.9544	9.42973	4.02532	2.70573	0.323288	0.0476366	0.167005	0.343922	0.174991	0.258093	32.5004	5.38693	0.17931	0.259002	2	-1	-1
AGAP000456	4.18637	4.88382	4.10047	1.32005	1.18159	0.739843	0.414852	0.293417	0.610772	0.44133	0.62875	1.09293	4.39022	1.08049	0.43968	0.721004	NA	-1	-1
AGAP000457	1124.07	1421.95	1286.71	704.049	443.003	358.893	295.078	237.31	258.928	589.749	645.212	470.998	1277.58	501.982	263.772	568.653	1	-1	-1
AGAP000458	1.74482	2.83551	1.51913	0.572108	0	0.443601	0	0	0.183106	0.251385	0	0.282974	2.03315	0.338569	0.0610352	0.17812	NA	-1	-1
AGAP000460	0	0	0.446975	0	0	0	0	0	0	0	0	0	0.148992	0	0	0	NA	-1	-1
AGAP000461	101.698	133.241	101.687	58.7339	8.18482	19.0244	8.0343	6.78028	5.94261	8.15858	21.3489	13.1197	112.209	28.6477	6.91906	14.2091	2	-1	-1
AGAP000462	398.124	441.493	460.316	192.976	139.808	135.806	44.1657	43.7148	44.2906	61.6856	59.6414	63.8293	433.311	156.197	44.057	61.7188	2	-1	1
AGAP000463	20.8629	29.7616	25.016	4.94907	2.55371	1.52217	0.211987	0.112451	0.147837	0.13531	0.137695	0	25.2135	3.00831	0.157425	0.0910016	2	-1	-1
AGAP000466	3.46698	0.710619	1.32061	0.757857	0	0	0.730391	0	0	0	0	0	1.83273	0.252619	0.243464	0	NA	-1	-1
AGAP000467	45.9524	44.9404	36.0631	19.3193	17.2563	16.3393	13.8751	10.8915	14.4078	28.8159	29.2409	31.2457	42.3186	17.6383	13.0581	29.7675	1	-1	-1
AGAP000468	3.08176	0.710619	2.20101	1.13679	0	0	0	0	0.848944	1.16551	0	3.93591	1.9978	0.378928	0.282981	1.70048	NA	-1	-1
AGAP000469	51.559	60.7764	62.6675	26.7458	12.2819	16.5451	4.9843	3.90807	4.60928	11.1467	10.7523	11.3057	58.3343	18.5243	4.50055	11.0683	1	1	-1
AGAP000470	148.663	236.133	253.813	64.9547	32.8245	25.4516	3.34762	1.77579	6.22559	7.4787	4.34885	10.8238	212.87	41.0769	3.783	7.55044	2	-1	-1
AGAP000471	156.202	282.402	227.924	37.4514	20.4684	11.2411	1.56669	0.239731	1.61087	0.769238	0.978492	0.541188	222.176	23.0537	1.1391	0.762973	2	-1	-1
AGAP000472	0.180829	0.400292	0.371949	0.177875	0.0480262	0	0.0685715	0	0	0	0.445402	0	0.31769	0.0753005	0.0228572	0.148467	NA	-1	-1
AGAP000473	0.749475	1.54209	1.38349	0.113421	0.382794	0.153902	0	0	0.254106	0.0872152	0	0.196349	1.22502	0.216706	0.0847019	0.0945215	NA	-1	-1
AGAP000474	3.04012	4.23105	3.04133	1.04294	0.589046	0.23105	0.0615393	0.0272035	0.071528	0.229135	0.133241	0.0736937	3.4375	0.621012	0.0534236	0.145357	NA	-1	-1
AGAP000475	9.21784	15.5479	12.6031	3.35741	1.51083	1.48758	0.0880471	0.116764	0.102338	0.21075	0.214464	0.237233	12.4563	2.11861	0.102383	0.220816	2	-1	-1
AGAP000476	0	0	0	0	0	0	0	0	0	0	0	0	0	0	0	0	NA	-1	-1
AGAP000477	0.0135634	0.00625511	0	0	0	0	0	0	0	0	0	0	0.00660616	0	0	0	NA	-1	-1
AGAP000478	1.12224	2.29626	1.72463	0.329904	0.102777	0.120522	0	0	0	0	0.0794311	0	1.71438	0.184401	0	0.026477	NA	-1	-1
AGAP000479	4.12289	8.15483	5.86302	1.5321	1.52083	0.305725	0	0	0	0	0	0	6.04691	1.11955	0	0	NA	-1	-1
AGAP000480	8.02879	17.9438	13.6837	3.24007	1.64028	1.05333	0	0	0.151229	0	0	0	13.2188	1.97789	0.0504096	0	2	-1	-1
AGAP000481	0.368899	0.58524	0.607035	0.188695	0	0.0984778	0.0839334	0	0	0.0892905	0	0	0.520391	0.0957241	0.0279778	0.0297635	NA	-1	-1
AGAP000482	11.2812	16.4707	14.5506	3.48839	1.13098	1.13677	0.105889	0	0.030769	0.16897	0.042987	0	14.1008	1.91871	0.0455525	0.0706525	2	-1	-1
AGAP000483	59.5469	71.9969	67.9186	14.0403	5.77515	9.82342	1.90286	2.2431	1.72023	2.02431	2.05998	3.41803	66.4874	9.87962	1.9554	2.50077	2	-1	-1
AGAP000484	0	0	0	0	0	0	0	0	0	0	0.0802865	0	0	0	0	0.0267622	NA	-1	-1
AGAP000485	0	0	0	0	0	0	0	0	0	0	0	0	0	0	0	0	NA	-1	-1
AGAP000488	0.0285348	0	0	0	0.0378927	0	0	0	0	0	0	0	0.0095116	0.0126309	0	0	NA	-1	-1
AGAP000489	7.01442	9.46997	7.71216	1.98072	0.822756	0.945113	0.167818	0.500744	0.731466	0.602536	0.613154	0.60289	8.06552	1.24953	0.466676	0.606194	NA	-1	-1
AGAP000491	73.4694	93.3418	84.8814	48.3635	34.7554	36.5139	23.9847	24.2865	31.723	57.8814	55.4479	55.8167	83.8975	39.8776	26.6648	56.382	1	-1	-1
AGAP000492	11.0541	12.8392	10.6201	4.30917	1.35919	1.42081	1.70777	1.02944	1.17294	3.09677	2.64713	4.88028	11.5045	2.36306	1.30338	3.54139	1	-1	-1
AGAP000493	0	0	0	0	0	0	0	0	0	0	0	0	0	0	0	0	NA	-1	-1
AGAP000494	0	0	0	0	0	0	0	0	0	0	0	0	0	0	0	0	NA	-1	-1
AGAP000495	0.835201	1.83525	0.814055	0.483271	0.130483	0.163939	0.0465756	0	0	0	0	0	1.1615	0.259231	0.0155252	0	NA	-1	-1
AGAP000496	203.914	279.698	243.803	96.2147	47.9652	45.6424	3.99961	2.0472	2.69141	0.671824	1.13944	0.882286	242.472	63.2741	2.91274	0.897849	2	-1	1
AGAP000497	7.97996	9.8138	10.1793	4.32034	0.328588	2.39447	0.938312	0.777717	0.954287	1.12298	2.09507	1.89613	9.32434	2.3478	0.890105	1.70473	NA	-1	-1
AGAP000498	27.3733	36.6597	36.1111	12.6029	5.65361	5.74928	1.17483	1.05542	1.29944	2.05614	1.47697	2.17837	33.3814	8.00195	1.17656	1.90383	2	-1	-1
AGAP000499	13.0481	18.7603	16.7468	3.39749	0.923688	1.37663	0.227386	0	0.475729	0	0.0738485	0.735199	16.1851	1.89927	0.234372	0.269682	2	-1	-1
AGAP000500	83.0659	106.964	106.244	32.6714	23.9978	21.2097	8.97951	8.93116	5.76782	11.3123	7.09886	8.91369	98.7579	25.9596	7.89283	9.10829	2	-1	-1
AGAP000502	0	0.0242884	0	0	0	0	0	0	0	0	0	0	0.00809612	0	0	0	NA	-1	-1
AGAP000504	0.546987	0.868534	0.791213	0.238378	0.0735564	0.0739334	0.0656397	0	0.0305176	0.146641	0.127907	0.0471624	0.735578	0.128623	0.0320524	0.107237	NA	-1	-1
AGAP000506	0.403564	1.02363	0.461164	0.694702	0	0.134664	0	0	0	0	0.931897	0	0.629452	0.276456	0	0.310632	NA	-1	-1
AGAP000507	11.8042	18.2392	15.449	2.9773	2.27762	0.942651	0	0	0.444685	0	0	0	15.1642	2.06586	0.148228	0	2	-1	-1
AGAP000508	17.1285	24.6686	19.7619	7.06431	3.17893	1.92815	0.234768	0.207559	0.727666	0.749258	1.52492	0.562273	20.5197	4.05713	0.389998	0.945485	2	#N/A	#N/A
AGAP000509	0.036176	0.046714	0.0413394	0.0142341	0	0	0	0	0	0	0.0222764	0	0.0414098	0.00474469	0	0.00742548	NA	-1	-1
AGAP000512	0.10192	0.213652	0.0899976	0.0410138	0.00615204	0.00618357	0	0	0	0	0.0285275	0	0.13519	0.0177831	0	0.00950916	NA	-1	-1
AGAP000513	0.515576	0.963601	0.864796	0.229851	0.130125	0.0824995	0.00571666	0.00758118	0.0132891	0.0182446	0	0.0308058	0.781324	0.147492	0.00886233	0.0163501	NA	-1	-1
AGAP000514	1.64148	2.67081	2.4659	0.462631	0.159199	0.258485	0.0349697	0	0.0406458	0	0	0.0314074	2.2594	0.293438	0.0252052	0.0104691	NA	-1	-1
AGAP000515	1.23629	2.04923	1.92461	0.810731	0.404482	0.717451	0.0339717	0.315362	0.2764	0.271049	0.220661	0.30511	1.73671	0.644222	0.208578	0.265607	NA	-1	-1
AGAP000516	3.27446	4.03473	5.05653	0.982463	0.369355	0.286874	0.0479421	0	0	0	0.116777	0	4.12191	0.54623	0.0159807	0.0389256	NA	-1	-1
AGAP000519	0.236629	0.35406	0.342511	0	0.0139658	0.049131	0	0	0	0	0.0323803	0	0.311067	0.0210323	0	0.0107934	NA	-1	-1
AGAP000520	0	0	0	0	0	0	0	0	0	0	0	0	0	0	0	0	NA	-1	-1
AGAP000521	0	0	0	0	0	0	0	0	0	0	0	0	0	0	0	0	NA	-1	-1
AGAP000522	0	0.0154482	0	0	0	0	0	0	0	0	0	0	0.00514941	0	0	0	NA	-1	-1
AGAP000523	24.9936	28.4792	30.8304	9.19649	3.88131	4.37635	2.06038	1.74307	1.56901	2.21078	2.71122	3.25431	28.1011	5.81805	1.79082	2.72544	2	-1	-1
AGAP000526	129.179	172.1	150.6	37.5621	12.7422	10.3244	1.05199	0.410323	0.575407	1.18496	0.904383	1.11155	150.626	20.2095	0.679239	1.06697	2	-1	-1
AGAP000528	0.384637	0.745021	0.571397	0.0567533	0	0.0770093	0.0364643	0	0	0	0	0.0654993	0.567018	0.0445875	0.0121548	0.0218331	NA	-1	-1
AGAP000529	1.91544	2.36022	2.08623	0.4416	0.119232	0.419449	0.226984	0.0752541	0.362762	0.181104	0.0460738	0.509653	2.12063	0.32676	0.221667	0.24561	NA	-1	-1
AGAP000530	7.33519	9.04475	7.15679	2.24717	0.804849	0.746746	0.0883969	0.039076	0.0342483	0.188078	0.191392	0.26464	7.84557	1.26625	0.0539071	0.214703	NA	-1	-1
AGAP000531	4.40804	6.17969	4.88879	1.6232	0.476813	0.458863	0.101394	0.0384185	0.101016	0.0924565	0.117607	0.0520373	5.15884	0.852958	0.0802763	0.087367	NA	-1	-1
AGAP000532	17.101	23.3457	19.023	3.53554	1.8087	1.66647	1.21949	1.14158	0.583649	1.60258	2.21326	2.31938	19.8233	2.3369	0.981572	2.04507	1	-1	-1
AGAP000533	7.64328	10.9664	8.49159	1.93182	0.986792	0.779311	0.402553	0	0	0.963555	0	0.180773	9.03374	1.23264	0.134184	0.381443	NA	-1	-1
AGAP000534	4.43658	6.08943	5.60546	1.88333	1.11343	0.828339	0.500709	0.182605	0.203694	0.219725	0.20327	0.314791	5.37716	1.27503	0.295669	0.245929	NA	-1	-1
AGAP000535	0.0426944	0.157517	0.0243941	0.167988	0.0566959	0.0569865	0.040475	0	0	0.25835	0.0657258	0	0.0748686	0.0938903	0.0134917	0.108025	NA	-1	-1
AGAP000536	0	0.0615496	0	0	0	0	0	0	0	0	0	0	0.0205165	0	0	0	NA	-1	-1
AGAP000537	0	0.509792	0.210532	0	0.244655	0	0.174659	0	0	0	0	0	0.240108	0.0815517	0.0582195	0	NA	-1	-1
AGAP000538	0	0	0	0	0	0	1.30286	0.493655	0.432666	1.48502	1.20895	0.668649	0	0	0.74306	1.12087	NA	-1	-1
AGAP000539	0	0	0	0	0	0	0	0	0	0	0	0	0	0	0	0	NA	-1	-1
AGAP000540	0.00423389	0.00195257	0	0	0	0	0	0	0	0	0	0	0.00206215	0	0	0	NA	-1	-1
AGAP000541	9.9481	16.4441	16.8165	3.93522	1.74568	1.29937	0.350294	0.0893353	0.297534	0.343986	0.32817	0.314609	14.4029	2.32676	0.245721	0.328921	2	-1	-1
AGAP000543	1.22602	1.50777	1.20289	0.292364	0.0328908	0.115708	0	0	0	0	0.0381293	0.0421773	1.31223	0.146987	0	0.0267689	NA	-1	-1
AGAP000544	17.0992	18.2852	16.4446	7.74797	3.3321	3.17174	0.630141	1.12815	1.24512	2.31274	2.3535	1.35828	17.2763	4.75061	1.00114	2.00817	2	-1	-1
AGAP000545	3.10308	3.63175	2.83554	0.622282	0.622815	0.618729	0.0620409	0.0959885	0.108167	0.0330003	0.0671638	0.092868	3.19012	0.621275	0.088732	0.064344	NA	-1	-1
AGAP000546	33.6501	39.5261	47.1295	11.2881	3.74289	2.6872	0.38172	0.650854	0.380296	0.783161	0.974065	1.07748	40.1019	5.90607	0.470957	0.944901	2	-1	-1
AGAP000547	0.21295	0.207969	0.224258	0.028751	0.0277241	0.0390127	0	0.010499	0.0184038	0.0126332	0.0128559	0	0.215059	0.0318293	0.00963425	0.00849637	NA	-1	-1
AGAP000548	0.0522064	0	0	0	0	0	0	0	0	0	0	0	0.0174021	0	0	0	NA	-1	-1
AGAP000549	0.0614967	0.0891343	0.0903525	0	0.0233327	0	0	0	0	0	0.0270488	0	0.0803278	0.00777756	0	0.00901628	NA	-1	-1
AGAP000550	0.0270186	0	0.06175	0	0	0	0	0	0.238173	0	0	0	0.0295895	0	0.0793911	0	NA	-1	-1
AGAP000551	0	0.134386	0.0416237	0	0.0967404	0	0.138125	0	0	0	0	0	0.05867	0.0322468	0.0460418	0	NA	-1	-1
AGAP000552	0.240126	0.318933	0.296351	0.132274	0.0510199	0.0128203	0.0182115	0	0	0	0.0887186	0.0327125	0.285136	0.0653715	0.00607049	0.040477	NA	-1	-1
AGAP000553	0	0.0241508	0	0	0	0	0.099291	0	0	0	0	0	0.00805026	0	0.033097	0	NA	-1	-1
AGAP000554	17.4931	16.8664	14.6022	2.29721	0.760678	1.76441	0.668364	0.110794	1.06817	1.19985	0.271332	0.900417	16.3206	1.60743	0.615776	0.790534	2	-1	-1
AGAP000555	3.69756	4.28421	3.17771	0.78154	0.365218	0.571029	0.0579396	0	0.0673441	0.0924565	0	0	3.71983	0.572596	0.0417612	0.0308188	NA	-1	-1
AGAP000556	0.101333	0.196277	0.167905	0.0548231	0.00672826	0.00676274	0	0	0	0	0	0	0.155172	0.0227714	0	0	NA	-1	-1
AGAP000558	22.2464	31.9156	25.3199	7.71314	5.52189	4.04371	2.81576	2.9873	2.35641	3.68443	5.39542	3.64164	26.494	5.75958	2.71983	4.2405	1	-1	-1
AGAP000559	9.891	14.3886	11.1257	2.30721	1.05783	1.15186	0.335636	0.333829	0.243822	0.200845	0.136257	0.60289	11.8018	1.50563	0.304429	0.313331	2	-1	-1
AGAP000560	23.1743	24.3092	20.1571	9.08272	7.65922	5.35096	4.65875	2.73142	3.13496	9.46875	10.193	7.48744	22.5469	7.3643	3.50838	9.04974	1	-1	-1
AGAP000561	13.0349	16.2401	13.6734	4.38887	3.72145	3.34679	1.95759	1.85434	1.62524	2.34286	3.74651	4.08148	14.3161	3.81904	1.81239	3.39028	1	-1	-1
AGAP000562	0.893679	1.48133	1.50965	0.573315	0.27519	0.311176	0.122786	0.0325666	0.0570864	0.156747	0.319019	0.132333	1.29489	0.38656	0.070813	0.2027	NA	-1	-1
AGAP000563	12.687	17.3897	13.4581	4.27594	1.87942	1.01199	0.383346	0.254188	0.222784	1.22344	0.31125	0.344295	14.5116	2.38912	0.286773	0.626328	2	-1	-1
AGAP000564	3.53511	4.28837	4.27236	1.79711	0.675999	0.883303	0.62201	0.597328	0.635716	1.47173	0.957812	1.11729	4.03195	1.1188	0.618351	1.18228	NA	-1	-1
AGAP000565	71.305	100.037	80.4962	35.2985	26.7564	24.5026	15.9777	16.5204	16.7558	40.7663	33.4333	39.1203	83.9459	28.8525	16.418	37.7733	1	-1	-1
AGAP000566	1.92456	2.39798	1.46617	1.22888	1.12093	0.721072	0.38411	0	0.223228	0.204313	0.62374	0.919948	1.92957	1.02363	0.202446	0.582667	NA	-1	-1
AGAP000567	31.1622	39.0448	30.8018	14.4738	9.10941	12.4237	5.56035	6.21971	6.91246	12.5763	13.5831	11.8985	33.6696	12.0023	6.23084	12.686	1	-1	-1
AGAP000569	0	0	0	0	0	0	0	0	0	0	0	0	0	0	0	0	NA	-1	-1
AGAP000570	0	0	0	0	0	0	0	0	0	0	0	0	0	0	0	0	NA	-1	-1
AGAP000571	0	0	0.049243	0.0211943	0	0	0	0	0	0	0	0	0.0164143	0.00706477	0	0	NA	#N/A	#N/A
AGAP000572	0.267314	1.09581	0.543053	0.116866	0.157768	0.198221	0.168945	0.149365	0.32728	0	0.0914479	0	0.635394	0.157618	0.215197	0.0304826	NA	-1	-1
AGAP000573	0.554717	0.852742	0.563459	0.394086	0.184158	0.123402	0	0.116233	0	0.0466205	0.142326	0	0.656973	0.233882	0.0387444	0.0629822	NA	-1	-1
AGAP000574	0.0423899	0.0608199	0.043058	0.0416976	0.00625461	0	0	0	0.0103798	0	0.0580062	0	0.0487559	0.0159841	0.00345994	0.0193354	NA	-1	-1
AGAP000575	2.50638	3.29278	2.5999	0.682319	0.282479	0.333306	0.0876787	0.139531	0.0407641	0.139912	0	0	2.79969	0.432701	0.0893245	0.0466374	NA	-1	-1
AGAP000576	3.58968	3.52518	2.91949	1.04078	0.376965	0.368564	0.0733949	0.0583998	0.0739336	0.0312317	0.119183	0.0527345	3.34478	0.595438	0.0685761	0.0677164	NA	-1	-1
AGAP000577	5.60643	7.45603	5.51269	1.02602	0	0	0	0	0	0	2.81003	0	6.19172	0.342007	0	0.936676	NA	-1	-1
AGAP000578	2.70109	3.78317	3.78886	1.1387	0.455479	0.34336	0.216777	0.179675	0.157477	0.389159	0.264011	0.194694	3.42437	0.645847	0.184643	0.282621	NA	-1	-1
AGAP000579	0	0	0	0	0	0	0	0	0	0	0	0	0	0	0	0	NA	-1	-1
AGAP000580	0	0	0	0	0	0	0	0	0	0	0	0	0	0	0	0	NA	-1	-1
AGAP000581	0	0	0	0	0	0	0	0	0	0	0	0	0	0	0	0	NA	#N/A	#N/A
AGAP000585	0.19673	0.13876	0.0793446	0.0796836	0	0.0154463	0	0	0.0255031	0	0.14252	0.157652	0.138278	0.03171	0.00850103	0.100057	NA	-1	-1
AGAP000586	1.62019	1.68119	1.60221	8.96472	18.4328	14.9091	44.0114	57.5825	52.4597	53.7335	48.9246	55.0208	1.63453	14.1022	51.3512	52.5596	7	-1	-1
AGAP000587	0	0.0884921	0.0365451	0.0157291	0	0	0	0	0.0352392	0.145139	0	0	0.0416791	0.00524304	0.0117464	0.0483797	NA	#N/A	#N/A
AGAP000588	0.615885	0.674577	0.615817	0.302913	0.153349	0.0770676	0.0729838	0	0.127245	0	0.118515	0.0655489	0.635426	0.177777	0.066743	0.0613547	NA	#N/A	#N/A
AGAP000589	2.97323	6.5443	4.05396	1.3294	0.717871	0.766648	0.160152	0.424773	0.409524	0.153336	0.884219	0.23014	4.52383	0.937972	0.331483	0.422565	NA	-1	-1
AGAP000591	2.02595	2.95697	3.26914	0.755534	0.325207	0.237726	0	0	0.0735949	0.101038	0.137092	0.265381	2.75068	0.439489	0.0245316	0.167837	NA	-1	-1
AGAP000592	0	0	0	0	0	0	0	0	0	0	0	0	0	0	0	0	NA	-1	-1
AGAP000594	0.00640577	0	0	0.00630115	0	0	0	0	0	0	0	0	0.00213526	0.00210038	0	0	NA	#N/A	#N/A
AGAP000595	0.0282181	0.0260271	0.096737	0.0277572	0.0749443	0.0376642	0	0	0	0	0	0	0.0503274	0.0467886	0	0	NA	-1	-1
AGAP000596	6.33005	8.09553	7.20604	2.09134	0.831009	1.19936	0.36508	0.100865	0.388976	0.169917	0.642242	0.546482	7.21054	1.3739	0.284974	0.45288	NA	-1	-1
AGAP000597	0.828452	0.908691	0.850748	0.29183	0.0223001	0.0523003	0	0	0	0.0169361	0	0	0.86263	0.122143	0	0.00564537	NA	-1	-1
AGAP000598	23.4294	32.1323	26.1305	11.8756	7.16687	6.6915	2.08536	1.99374	1.63469	2.47642	2.67756	1.30669	27.2307	8.578	1.9046	2.15356	2	-1	-1
AGAP000599	1.33035	1.88469	1.67424	1.15467	0.600426	0.638321	0.296752	0.39354	0.51738	0.947078	0.615741	1.28819	1.62976	0.797805	0.402557	0.950336	NA	-1	-1
AGAP000601	11.1836	15.4006	12.6903	2.3904	1.59617	1.42996	0.396348	0.131405	0.34551	0.711525	1.20677	1.06791	13.0915	1.80551	0.291088	0.995405	1	-1	-1
AGAP000602	0.908739	1.22933	1.30382	0.148983	0.160901	0.0404314	0	0	0	0	0	0.0343884	1.1473	0.116772	0	0.0114628	NA	-1	-1
AGAP000603	0.532102	0	0	0	0	0	0	0	0	0	0	0	0.177367	0	0	0	NA	-1	-1
AGAP000604	0.124224	0	0	0	0	0	0	0	0	0	0	0	0.041408	0	0	0	NA	-1	-1
AGAP000605	0	0	0	0	0	0	0	0	0	0	0	0	0	0	0	0	NA	-1	-1
AGAP000606	0.00257177	0	0.00587768	0	0	0	0.00487617	0	0	0	0	0	0.00281648	0	0.00162539	0	NA	-1	-1
AGAP000607	0	0	0	0	0	0	0.019564	0	0	0	0	0	0	0	0.00652134	0	NA	-1	-1
AGAP000609	0	0	0	0	0	0	0	0	0	0	0	0	0	0	0	0	NA	-1	-1
AGAP000610	0	0	0	0	0	0	0	0	0	0	0	0	0	0	0	0	NA	#N/A	#N/A
AGAP000611	0	0	0	0	0	0	0	0	0	0	0	0	0	0	0	0	NA	-1	-1
AGAP000612	0	0	0	0	0	0	0	0	0	0	0	0	0	0	0	0	NA	-1	-1
AGAP000614	0.74778	1.33583	0.987107	0.257871	0.0570696	0.160614	0.0407419	0	0.0473549	0.0260053	0.0926226	0.102456	1.02357	0.158518	0.0293656	0.0736947	NA	-1	-1
AGAP000615	2.8693	3.40595	2.53754	1.20261	0.0662657	0.133211	0.0946139	0	0.109971	0.0754895	0.15364	0	2.9376	0.467361	0.068195	0.0763764	NA	-1	-1
AGAP000616	36.0819	38.463	36.907	26.2426	21.2749	20.7022	12.8989	12.6105	13.8669	25.9223	26.665	26.8073	37.1506	22.7399	13.1254	26.4649	1	-1	-1
AGAP000617	21.4793	31.9778	29.2355	7.29111	4.4452	2.81909	1.73783	1.10221	1.66861	3.13483	3.92624	3.52875	27.5642	4.8518	1.50288	3.52994	1	-1	-1
AGAP000618	22.2808	28.9331	22.4803	15.7253	10.9017	8.94195	6.19491	6.12704	6.18693	15.4512	14.54	13.3953	24.5647	11.8563	6.16963	14.4622	1	-1	-1
AGAP000619	7.13494	8.81873	7.59554	2.30181	1.29635	1.24551	0.244976	0.180487	0.221464	0.217176	0.530408	0.29336	7.84974	1.61456	0.215642	0.346981	NA	-1	-1
AGAP000620	13.7212	19.6958	13.875	4.84997	2.26015	3.44273	1.46381	1.80888	1.08271	3.50378	3.2954	3.1672	15.764	3.51761	1.4518	3.32213	1	-1	-1
AGAP000621	0.270834	0.39032	0.386862	0	0	0	0	0	0	0	0	0	0.349339	0	0	0	NA	-1	-1
AGAP000622	24.5535	46.9008	39.196	5.63015	3.74526	2.6019	0.550474	0.417151	0.365614	0.50195	1.14929	0.565025	36.8834	3.99244	0.444413	0.738755	2	-1	-1
AGAP000623	2.84802	5.0075	4.61057	0.656603	0.19698	0.237588	0.0281247	0	0	0	0.0913412	0.101039	4.15536	0.363724	0.00937491	0.0641266	NA	-1	-1
AGAP000624	3.11474	3.63438	4.11679	0.99668	0.224252	0.150268	0.0711524	0.0943592	0.0413508	0.0567703	0.0577708	0.191712	3.62197	0.457067	0.0689541	0.102084	NA	-1	-1
AGAP000625	14.6997	21.0889	20.8898	4.50872	1.54546	1.69677	0.237634	0.31514	0.789159	1.02926	0.551263	0.670768	18.8928	2.58365	0.447311	0.750431	2	-1	-1
AGAP000626	3.41523	4.25392	4.76995	1.80894	0.891544	0.350653	0.0553453	0.0733965	0.128657	0	0.269619	0.0994146	4.14637	1.01705	0.0857997	0.123011	NA	-1	-1
AGAP000627	19.6747	29.2543	31.321	5.9395	3.13074	1.58471	0.176872	0.149266	0.299028	0.102633	0.626653	0.231061	26.75	3.55165	0.208389	0.320116	2	-1	-1
AGAP000628	7.57414	13.2125	17.2945	2.67615	1.09367	1.13015	0.166681	0.0698034	0.152949	0.0419966	0.0997189	0.126064	12.6937	1.63332	0.129811	0.0892598	2	#N/A	#N/A
AGAP000629	0.12218	0	1.10426	0	0.0442495	0.192731	0	0	0	0.0672117	0	0.0378288	0.408812	0.0789935	0	0.0350135	NA	-1	-1
AGAP000630	1.09729	0.925957	1.37396	0.34448	0.418542	0.0934861	0.243464	0.0293518	0.102902	0.105956	0.251587	0.35781	1.13241	0.285503	0.125239	0.238451	NA	-1	-1
AGAP000631	15.0367	18.2128	14.5699	5.31764	3.84075	2.97112	1.43555	1.29456	0.967766	1.32864	1.0257	2.0629	15.9398	4.04317	1.23262	1.47241	2	-1	-1
AGAP000633	50.73	70.0905	59.1777	18.9509	7.7047	6.51307	0.705175	0.149627	0.590138	0.360088	0.412238	0.202668	59.9994	11.0562	0.481647	0.324998	2	-1	-1
AGAP000634	63.2359	77.7817	64.4149	22.7578	9.80391	10.0339	2.29754	1.01563	1.97812	0.882621	1.10545	1.14638	68.4775	14.1985	1.76376	1.04482	2	-1	-1
AGAP000635	0.49852	0.656874	0.244146	0.0525405	0	0.0950573	0.168788	0	0	0.215473	0	0	0.466513	0.0491993	0.0562626	0.0718243	NA	-1	-1
AGAP000636	5.26068	6.28818	7.44627	2.29715	0.500184	0.871429	0.071416	0.0315695	0.0553386	0.227922	0.0386565	0	6.33171	1.22292	0.0527747	0.0888596	NA	-1	-1
AGAP000637	0.205137	0.298147	0.355175	0.122295	0.0247646	0.0580802	0.0235725	0	0.0273987	0	0.0191392	0	0.286153	0.0683799	0.0169904	0.00637974	NA	-1	-1
AGAP000638	0	0	0	0	0.0179111	0	0	0	0	0	0	0	0	0.00597036	0	0	NA	-1	1
AGAP000639	2.95106	3.73392	4.10725	1.97246	0.502416	0.504992	0.0717348	0.190263	0.333514	0.68682	0.232974	0.128854	3.59741	0.993289	0.198504	0.349549	NA	-1	-1
AGAP000640	0	0	0	0	0.0535062	0	0	0	0	0	0	0	0	0.0178354	0	0	NA	-1	1
AGAP000641	0	0.013309	0.0329777	0	0	0	0	0	0	0.0873142	0	0	0.0154289	0	0	0.0291047	NA	-1	1
AGAP000642	0	0	0	0	0	0	0	0	0	0	0	0	0	0	0	0	NA	-1	1
AGAP000643	0	0	0	0	0.0168643	0	0.0240788	0	0	0.0384235	0	0	0	0.00562144	0.00802627	0.0128078	NA	-1	1
AGAP000644	0.0755558	0.139378	0	0	0.050167	0	0	0	0	0	0	0	0.0716447	0.0167223	0	0	NA	-1	1
AGAP000646	0.165401	0.261529	0.20926	0.0929713	0	0	0	0	0	0.0178726	0	0	0.212063	0.0309904	0	0.00595754	NA	-1	-1
AGAP000647	0.0202424	0.0186707	0.0578291	0.0298678	0.0134404	0	0	0	0	0.0306225	0	0	0.0322474	0.0144361	0	0.0102075	NA	-1	-1
AGAP000648	1.02993	1.60136	1.08726	0.289459	0.0390768	0.0916467	0.0371958	0.0493274	0.0216166	0	0	0.20044	1.23952	0.140061	0.0360466	0.0668133	NA	-1	-1
AGAP000649	2.79076	4.17791	3.7533	0.851709	0.41811	0.343844	0.0949734	0	0	0	0.132191	0	3.57399	0.537888	0.0316578	0.0440638	NA	-1	-1
AGAP000650	18.6678	18.3268	24.5977	6.04216	1.70231	4.17064	1.16464	1.00727	1.41253	2.26246	1.72675	1.36434	20.5308	3.9717	1.19481	1.78452	2	-1	1
AGAP000651	82.4515	117.629	109.632	37.2381	20.9074	20.9892	4.44214	2.70052	3.53986	2.12799	2.85317	2.97805	103.237	26.3783	3.56084	2.65307	2	-1	-1
AGAP000652	23.4378	29.1546	28.5242	9.28664	3.13423	3.19017	0.793044	0.676093	0.559644	1.26549	0.643896	0.814008	27.0388	5.20368	0.676261	0.907798	2	-1	-1
AGAP000653	8.73165	8.9513	11.1363	3.01813	1.50773	1.37113	0.153766	0.271891	0.625537	0.408952	0.0832317	0.414307	9.60643	1.96566	0.350398	0.302163	NA	-1	-1
AGAP000654	101.57	156.08	162.669	38.6335	11.5805	9.37183	0.972626	0.322463	0.918529	1.26105	0.592278	0.436772	140.106	19.862	0.737873	0.763365	2	-1	-1
AGAP000655	10.1027	20.9747	21.2788	4.54714	2.74753	1.02005	0.388756	0.140605	0.20539	0.281979	0.631285	0.0634825	17.4521	2.77157	0.244917	0.325582	2	-1	-1
AGAP000656	29.4449	32.3418	30.2541	7.32527	2.57844	2.53068	0.519739	0.344627	0.352392	0.276456	1.40664	0.933586	30.6803	4.1448	0.405586	0.872226	2	-1	-1
AGAP000657	0	0.0124936	0	0.0266481	0	0	0	0	0	0	0	0.0922644	0.00416452	0.00888271	0	0.0307548	NA	-1	-1
AGAP000658	0.0363987	0	0	0	0	0	0	0	0.16043	0	0	0.0619829	0.0121329	0	0.0534768	0.020661	NA	-1	-1
AGAP000659	2.0916	2.57226	2.7513	0.539506	0.308614	0.210933	0.211506	0	0.0614592	0.0281257	0.171728	0.22162	2.47172	0.353018	0.0909884	0.140491	NA	-1	-1
AGAP000660	4.38175	5.34102	6.78699	0.77558	0.403364	0.931629	0.110283	0.0325004	0.185153	0.293304	0.0198982	0	5.50326	0.703524	0.109312	0.104401	NA	-1	-1
AGAP000662	65.865	96.6061	92.6808	19.0643	8.71927	5.12891	0.318307	0.234513	0.246648	0.112874	1.14863	0.69882	85.0506	10.9708	0.266489	0.653442	2	-1	-1
AGAP000663	3.1251	3.58735	4.60876	1.49609	0.42203	0.464592	0.18651	0.0380526	0.0833784	0.206046	0.209677	0.283479	3.77374	0.794238	0.102647	0.233067	NA	-1	-1
AGAP000666	8.28245	11.7119	8.54122	4.51359	2.10775	2.42671	1.14906	1.16101	1.27197	2.09554	1.5105	1.37601	9.51186	3.01602	1.19401	1.66068	NA	-1	-1
AGAP000667	0.0656964	0.0908931	0.45044	0	0	0	0	0	0	0	0	0	0.202343	0	0	0	NA	-1	-1
AGAP000668	1.50773	3.19035	1.95941	0.436208	0.215922	0.0591897	0.0840798	0	0	0.0447231	0.136534	0	2.21916	0.237107	0.0280266	0.060419	NA	-1	-1
AGAP000669	26.4901	40.7426	42.9807	7.92698	3.02911	1.77789	0.126276	0	0.220158	0.151127	0.205054	0.56706	36.7378	4.24466	0.115478	0.307747	2	-1	-1
AGAP000670	11.73	15.8282	14.7101	6.8376	4.27674	4.42472	2.09512	1.63858	1.93567	3.82904	2.84969	3.89205	14.0894	5.17969	1.88979	3.5236	1	-1	-1
AGAP000671	12.9444	14.4022	16.185	5.93828	2.00416	2.55678	0.660353	0.437865	0.255846	0.526875	1.07232	0.395389	14.5105	3.49974	0.451355	0.664861	2	-1	-1
AGAP000672	104.62	118.6	110.836	44.1768	22.777	21.4756	7.98633	6.8222	6.56474	14.9255	11.3914	12.73	111.352	29.4765	7.12442	13.0157	2	-1	-1
AGAP000673	0	0	0	0	0	0	0	0	0	0	0	0	0	0	0	0	NA	-1	-1
AGAP000674	0.207971	0.11989	0.0891207	0	0	0	0	0	0	0	0	0	0.138994	0	0	0	NA	-1	-1
AGAP000675	1.94208	3.51893	3.74573	0.484864	0.307645	0.309222	0.056075	0.012394	0.0217256	0.029827	0.0607052	0.0167875	3.06891	0.367244	0.0300649	0.0357732	NA	-1	1
AGAP000676	4.00651	7.28724	3.67981	0.073665	0.298342	0.34985	0	0	0	0	0.230573	0	4.99119	0.240619	0	0.0768575	NA	-1	-1
AGAP000678	10.9092	15.6243	16.8295	5.45494	3.66195	3.43804	1.72369	1.60011	1.20208	1.92539	2.61242	2.47695	14.4543	4.18498	1.50863	2.33825	2	-1	-1
AGAP000679	0.19167	0.197587	0.115956	0.0221812	0	0.015049	0	0	0	0	0	0	0.168404	0.0124101	0	0	NA	-1	-1
AGAP000680	4.77904	8.85513	6.72329	1.98486	1.04362	0.822162	0.0402722	0.106814	0	0.192791	0	0	6.78582	1.28355	0.0490288	0.0642638	NA	-1	1
AGAP000681	2.52948	3.12572	2.36244	0.861289	0.290684	0.313816	0.138346	0.122312	0.142934	0.171705	0.174731	0.138058	2.67255	0.488596	0.134531	0.161498	NA	-1	-1
AGAP000682	8.44732	11.1669	10.5649	3.19383	1.71735	2.35051	0.313025	0.622678	0.363833	0.416254	0.847179	0	10.0597	2.42056	0.433179	0.421145	2	-1	-1
AGAP000684	2.63215	4.12315	3.57916	1.21503	0.644395	0.804716	0.111523	0.184871	0.324062	0.578374	0.588567	0.350567	3.44482	0.888045	0.206819	0.505836	NA	-1	-1
AGAP000685	0.0448009	0	0.0511953	0	0	0.179394	0	0	0	0	0	0	0.0319987	0.0597982	0	0	NA	-1	-1
AGAP000686	0.0794516	0.201527	0.0680938	0	0	0.0530241	0.112982	0.049944	0	0	0	0	0.116357	0.0176747	0.0543088	0	NA	-1	-1
AGAP000687	0	0	0	0	0	0	0	0	0	0	0	0.0549778	0	0	0	0.0183259	NA	-1	-1
AGAP000688	0.0190589	0	0	0	0	0	0	0	0	0	0	0	0.00635295	0	0	0	NA	-1	-1
AGAP000689	0	0.0204986	0	0	0	0	0	0	0	0	0	0	0.00683287	0	0	0	NA	-1	-1
AGAP000690	0	0	0	0	0	0	0	0	0	0	0	0	0	0	0	0	NA	#N/A	#N/A
AGAP000691	0	0	0	0	0.00984757	0	0.0281206	0	0	0	0	0	0	0.00328252	0.00937354	0	NA	#N/A	#N/A
AGAP000692	0.0293473	0	0	0	0.0129905	0	0.0185478	0	0	0	0	0	0.00978242	0.00433018	0.00618261	0	NA	-1	-1
AGAP000693	0	0.00415272	0	0	0	0	0	0	0	0	0	0	0.00138424	0	0	0	NA	-1	-1
AGAP000694	0	0	0	0	0	0	0	0	0	0	0	0	0	0	0	0	NA	-1	-1
AGAP000695	0	0	0	0	0	0	0	0	0	0	0	0	0	0	0	0	NA	-1	-1
AGAP000696	0	0	0	0	0	0	0	0	0	0	0	0	0	0	0	0	NA	#N/A	#N/A
AGAP000697	0	0	0	0	0.0115309	0	0	0	0	0	0	0	0	0.00384362	0	0	NA	-1	-1
AGAP000698	3.7447	6.07847	4.03988	1.24804	0.572521	0.443923	0.116778	0	0	0.372693	0.606817	0.293668	4.62102	0.754828	0.0389259	0.424393	NA	-1	-1
AGAP000699	5.59363	9.57364	7.42521	3.32034	1.68092	1.43208	0.457143	0.484994	0.557912	0.802429	0.630986	0.903263	7.53083	2.14445	0.500017	0.778893	NA	-1	-1
AGAP000700	1.41074	2.09461	2.08392	0.593847	0.24923	0.200406	0.0177925	0.0157304	0.0551479	0.0473202	0.134832	0.0319599	1.86309	0.347828	0.0295569	0.0713706	NA	-1	-1
AGAP000702	0.0142482	0.0236554	0.0195382	0.00560621	0	0.0114107	0.010806	0	0	0.0172436	0	0	0.0191473	0.00567231	0.00360202	0.00574787	NA	-1	-1
AGAP000703	0.026333	0.0242884	0.0902745	0	0.0699376	0	0.0249642	0	0	0.0796725	0.121615	0.0448421	0.0469653	0.0233125	0.00832138	0.0820431	NA	-1	-1
AGAP000704	3.27404	5.0375	4.17176	1.01177	0.480946	0.193364	0.0274677	0	0.127704	0	0.0446036	0.197356	4.1611	0.562027	0.051724	0.0806533	NA	-1	-1
AGAP000705	5.70362	8.65205	6.24139	2.72829	1.30328	1.22452	0.566334	0.715282	0.924696	1.76441	1.99257	1.67125	6.86569	1.75203	0.735437	1.80941	NA	-1	-1
AGAP000706	0	0	0	0	0	0	0	0	0	0	0	0	0	0	0	0	NA	#N/A	#N/A
AGAP000707	1.35032	2.17068	1.27852	0.246677	0.153698	0.180234	0.109725	0	0.0425116	0	0.118785	0.131396	1.59984	0.193536	0.0507455	0.0833938	NA	#N/A	#N/A
AGAP000708	25.1078	26.9137	24.7626	6.30424	2.36297	2.83802	0.285918	0.151669	0.299094	0.136875	0.603578	0.0513583	25.5947	3.83507	0.24556	0.263937	2	-1	-1
AGAP000711	15.121	23.5381	22.4655	2.75099	1.93021	0.912749	0.174427	0.053974	0.114885	0.0649459	0.283245	0.0835509	20.3748	1.86465	0.114429	0.143914	2	-1	-1
AGAP000713	11.4758	14.9975	19.0611	3.11622	1.35221	1.35914	0.275812	0.121923	0.3562	0.440123	0.447879	0.275239	15.1781	1.94253	0.251312	0.387747	2	-1	-1
AGAP000714	0.118648	0.125069	0.135582	0.0166729	0.0225083	0.0452473	0	0	0.0373535	0	0	0	0.126433	0.0281428	0.0124512	0	NA	#N/A	#N/A
AGAP000715	0.0280934	0.0647801	0.0428042	0.00921152	0	0	0	0	0	0	0	0	0.0452259	0.00307051	0	0	NA	-1	-1
AGAP000717	0.711608	0.727698	0.689432	0.144562	0.0564932	0.072269	0.00733279	0	0.00852301	0.0351036	0	0	0.709579	0.0911082	0.00528527	0.0117012	NA	-1	-1
AGAP000718	0.00668011	0.0154036	0.0152671	0	0	0	0	0	0	0	0	0	0.0124503	0	0	0	NA	-1	-1
AGAP000719	18.6738	31.0549	28.3286	8.69225	3.57462	3.31078	1.7369	0.921362	0.962826	2.21732	2.25639	3.07193	26.0191	5.19255	1.20703	2.51521	2	-1	-1
AGAP000720	2.82011	4.5997	4.86504	0.385582	0.477156	0.290668	0.103224	0.0821349	0.0959834	0	0.201146	0.185418	4.09495	0.384469	0.0937809	0.128855	NA	-1	-1
AGAP000721	1.51173	2.54423	1.74993	0.811112	0.273749	0.36687	0.204735	0	0.0648999	0.118801	0.483579	0.468055	1.9353	0.48391	0.0898783	0.356812	NA	-1	-1
AGAP000723	4.9215	5.56207	5.52392	1.69344	0.671631	0.739985	0.0737655	0.0489123	0.0857388	0.0882829	0.179677	0.29813	5.33583	1.03502	0.0694722	0.188697	NA	-1	-1
AGAP000724	0.00854318	0	0	0.025211	0	0	0	0	0	0	0	0	0.00284773	0.00840366	0	0	NA	-1	-1
AGAP000725	1.20131	1.22913	1.34277	0.29058	0.16563	0.105145	0.0373399	0.0165062	0.0434007	0.0198616	0.0808462	0	1.25774	0.187118	0.0324156	0.0335693	NA	-1	-1
AGAP000726	1.57872	1.56481	1.44055	0.463564	0.35984	0.188705	0.111691	0.0888716	0.155784	0.213875	0.18137	0.120375	1.52803	0.33737	0.118782	0.171874	NA	-1	-1
AGAP000727	1.79623	3.62486	2.70007	0.498051	0.0960523	0.273543	0.0914287	0.0303122	0.159403	0.0729481	0.148467	0.0410574	2.70706	0.289216	0.0937147	0.0874909	NA	-1	-1
AGAP000728	0.0546372	0.0111989	0.0624356	0	0	0.00810302	0	0	0	0	0.0186913	0	0.0427572	0.00270101	0	0.00623045	NA	-1	-1
AGAP000729	0	0	0	0	0	0	0	0	0	0	0	0	0	0	0	0	NA	#N/A	#N/A
AGAP000730	0	0	0	0	0	0	0	0	0	0	0	0	0	0	0	0	NA	#N/A	#N/A
AGAP000731	0.733264	1.14456	1.11186	0.346773	0.056177	0.0188217	0	0	0	0	0	0	0.99656	0.140591	0	0	NA	-1	-1
AGAP000732	0.00875952	0.0161588	0.0400391	0	0	0	0	0	0	0	0	0	0.0216525	0	0	0	NA	-1	-1
AGAP000733	8.65341	11.4237	8.21795	4.43022	3.73798	4.30253	2.16926	2.35165	3.08167	5.43961	7.49245	6.55611	9.43169	4.15691	2.53419	6.49606	NA	-1	-1
AGAP000734	0	0.0174223	0	0	0.0250835	0	0	0	0	0	0	0	0.00580743	0.00836117	0	0	NA	-1	-1
AGAP000735	4.37345	5.67204	5.25577	1.41886	0.647573	0.842734	0.107059	0.116163	0.180998	0.170838	0.300284	0.209788	5.10042	0.969722	0.13474	0.22697	NA	-1	-1
AGAP000736	1.29717	1.27621	0.889388	0.680525	0	0	0	0.108722	0	0	0	0	1.15426	0.226842	0.0362405	0	NA	-1	-1
AGAP000737	16.2605	24.6276	18.9897	4.54486	1.93218	0.98808	0.580792	0.0641851	0.393787	0.231698	0.707344	0.347751	19.9593	2.48837	0.346255	0.428931	2	-1	-1
AGAP000738	0.0802035	0.18494	0.412429	0.0394468	0.053253	0	0	0	0	0	0	0	0.225858	0.0308999	0	0	NA	-1	-1
AGAP000739	177.251	218.455	220.009	107.007	66.0561	66.6007	39.4034	31.8187	36.4183	89.297	59.7885	71.8737	205.239	79.888	35.8801	73.6531	1	-1	-1
AGAP000740	3.90654	6.53697	5.83019	1.13392	0.396871	0.313426	0.040475	0	0	0.193763	0	0.0727037	5.42457	0.61474	0.0134917	0.0888221	NA	-1	-1
AGAP000741	0.18876	0.281244	0.282071	0.128546	0.0192818	0	0	0.0730192	0.127996	0.175725	0.089411	0.0494518	0.250692	0.0492758	0.0670051	0.104863	NA	-1	-1
AGAP000743	0	0	0	0	0	0	0	0	0	0	0	0	0	0	0	0	NA	-1	-1
AGAP000744	0	0	0	0	0	0	0	0	0	0	0	0	0	0	0	0	NA	-1	-1
AGAP000745	0	0	0	0	0	0	0	0	0	0	0	0	0	0	0	0	NA	-1	-1
AGAP000747	7.92432	10.0774	8.81944	1.74956	0.780268	0.614696	0.150549	0	0.0699941	0.336331	0.195576	0.054085	8.94038	1.04817	0.0735144	0.195331	NA	-1	-1
AGAP000748	0.315729	0.168598	0.189891	0.147113	0.0662008	0.02218	0.031507	0.0417832	0.109863	0.251385	0.358141	0	0.224739	0.0784981	0.0610512	0.203175	NA	-1	-1
AGAP000749	0	0.0629119	0	0	0	0.0227602	0	0	0	0	0.105003	0	0.0209706	0.00758673	0	0.0350008	NA	-1	-1
AGAP000750	0	0	0	0	0	0	0.0576624	0	0	0	0	0	0	0	0.0192208	0	NA	-1	-1
AGAP000751	7.19002	14.7847	13.362	3.17173	1.89483	0.964637	0.105406	0.046595	0.122515	0.0560669	0.22822	0.189337	11.7789	2.0104	0.0915055	0.157875	2	-1	1
AGAP000752	25.5712	32.4787	26.4426	11.917	4.50907	4.70005	0.357669	0.685135	0.415723	0.190248	0.838938	0.214155	28.1642	7.04205	0.486176	0.414447	2	-1	-1
AGAP000754	12.8792	20.1774	17.7946	3.22369	1.94037	2.61899	1.4248	1.78453	1.70207	0.947337	2.76356	1.20856	16.9504	2.59435	1.63714	1.63982	2	-1	-1
AGAP000755	0.147246	0.129346	0.264413	0.0137944	0	0.0655125	0	0	0	0.042429	0	0	0.180335	0.0264356	0	0.014143	NA	-1	-1
AGAP000756	4.81144	4.61632	4.27472	1.2308	1.19907	1.17078	0.317948	0.616255	0.369555	0.663473	0.635449	0.571117	4.56749	1.20022	0.434586	0.623346	NA	-1	-1
AGAP000757	4.49065	6.04167	5.63319	1.8101	0.336279	0.45067	0.0960274	0	0.0372047	0.102156	0.259892	0.0574967	5.3885	0.865683	0.0444107	0.139848	NA	-1	-1
AGAP000758	5.95287	6.21684	5.09092	1.5678	0.637507	0.435727	0.0728184	0.0965685	0.126957	0	0	0.130801	5.75354	0.880346	0.0987812	0.0436003	NA	-1	-1
AGAP000759	27.223	34.9117	31.2721	11.5195	4.93951	3.60087	0.930015	0.77084	0.630566	1.05121	1.00681	1.32252	31.1356	6.68664	0.77714	1.12685	2	-1	-1
AGAP000760	9.80366	13.4927	11.3789	4.12333	1.5677	1.48439	0.519039	0.344163	0.678698	1.44944	1.21159	1.34022	11.5584	2.39181	0.513967	1.33375	2	-1	-1
AGAP000761	0.900068	0.999789	1.12807	0.190402	0.0642604	0.0387538	0	0	0	0	0	0	1.00931	0.0978053	0	0	NA	-1	-1
AGAP000762	0.661693	0.709286	0.585836	0.234554	0.0316646	0.0556971	0	0	0	0	0	0	0.652271	0.107305	0	0	NA	-1	-1
AGAP000763	7.22865	7.66748	8.33784	1.81098	0.509961	0.693483	0.107076	0.0851999	0.0995651	0.170866	0.104326	0.0769348	7.74466	1.00481	0.0972805	0.117376	NA	-1	-1
AGAP000765	3.5018	4.37382	4.29339	2.85855	2.48657	2.38571	0.852996	1.31464	0.911062	1.87619	1.79694	1.94631	4.05634	2.57694	1.02623	1.87315	NA	-1	-1
AGAP000767	1.4356	1.36386	1.57489	0.225945	0.133448	0.172456	0.0272195	0	0.0316377	0.0868705	0	0	1.45812	0.177283	0.0196191	0.0289568	NA	-1	-1
AGAP000768	0.133735	0.315231	0.288666	0.0438503	0.0197325	0.0793348	0	0.0747263	0.0327471	0.0899168	0.411756	0.253039	0.245877	0.0476392	0.0358245	0.251571	NA	-1	-1
AGAP000769	22.6208	22.7451	22.9126	15.8998	14.8363	17.2938	12.5649	11.9632	12.4512	27.2479	27.3357	26.3315	22.7595	16.0099	12.3264	26.9717	10	-1	-1
AGAP000770	8.4108	12.0107	14.051	2.26784	1.70088	1.2537	0.121425	0	0.235224	0.322938	0.197177	0.363518	11.4908	1.74081	0.118883	0.294545	2	-1	-1
AGAP000771	28.4012	37.792	38.0175	11.3334	3.06931	3.6927	0.995987	0.968611	0.69459	2.43698	0.539114	1.66978	34.7369	6.03181	0.886396	1.54863	2	-1	-1
AGAP000772	0.300882	0.555039	0.51574	0	0.0998887	0	0	0	0	0	0	0	0.45722	0.0332962	0	0	NA	-1	-1
AGAP000773	0.627766	0.660086	0.559546	0.0741016	0.183401	0.067033	0	0	0	0	0	0	0.615799	0.108178	0	0	NA	-1	-1
AGAP000774	4.78023	5.25696	4.18692	1.76977	1.36026	1.17442	0.597592	0.693437	0.520943	0.874134	0.849105	1.25234	4.74137	1.43482	0.603991	0.991858	NA	-1	-1
AGAP000776	11.0701	13.0701	11.1943	3.2306	2.14305	2.49414	0.509972	0.854276	1.0919	1.32775	1.30756	1.97672	11.7782	2.6226	0.818717	1.53734	2	-1	-1
AGAP000777	0.0428744	0.0197727	0.0734908	0	0	0	0	0	0	0	0	0	0.0453793	0	0	0	NA	-1	-1
AGAP000778	1.02102	1.32404	1.23607	0.407706	0.12082	0.121439	0	0	0.0222784	0.061172	0.031125	0.103288	1.19371	0.216655	0.00742615	0.0651951	NA	-1	-1
AGAP000779	0.190446	0.351317	0.253899	0.0468339	0.147526	0.0423664	0	0	0.104926	0	0	0	0.265221	0.0789088	0.0349752	0	NA	-1	-1
AGAP000780	16.6284	19.469	19.9945	10.1613	6.21891	7.22918	1.33833	0.785025	1.46582	0.616048	0.626904	0.416076	18.6973	7.86979	1.19639	0.553009	2	-1	-1
AGAP000781	4.80684	7.87137	7.65629	2.19686	0.785629	1.00681	0.140215	0	0.0977841	0	0.0910755	0.151117	6.77817	1.32977	0.0793329	0.0807309	NA	-1	-1
AGAP000782	5.1269	6.34275	9.6178	1.46303	0.859744	0.280265	0	0	0	0.105883	0.0538743	0	7.02915	0.867681	0	0.0532523	NA	-1	1
AGAP000783	35.6394	42.2048	32.9934	13.2495	6.9322	8.55913	6.65961	4.69942	7.31447	14.2343	11.4095	11.4137	36.9459	9.58029	6.2245	12.3525	1	-1	-1
AGAP000784	5.01994	5.69238	4.38669	1.62662	0.196065	0.39414	0.0559881	0.0742489	0.130152	0	0.636418	0.100569	5.033	0.738942	0.0867962	0.245662	NA	-1	-1
AGAP000785	0	0.0299877	0	0	0	0	0	0	0	0	0	0	0.00999591	0	0	0	NA	-1	-1
AGAP000786	0.0120839	0.0557282	0	0	0	0	0	0	0	0	0	0	0.022604	0	0	0	NA	-1	-1
AGAP000787	21.8778	24.6607	22.4469	8.75389	6.64206	6.416	4.16289	4.05065	4.60954	9.63021	10.5599	11.1501	22.9951	7.27065	4.27436	10.4467	1	-1	-1
AGAP000788	0	0	0	0	0	0	0	0	0	0	0	0	0	0	0	0	NA	-1	-1
AGAP000789	0.00917852	0.00846585	0	0	0.0243772	0	0.0174028	0	0	0.0277703	0	0	0.00588146	0.00812573	0.00580094	0.00925677	NA	-1	-1
AGAP000790	0.180797	0.104224	0.0516504	0.111152	0	0.150824	0	0	0	0	0.139163	0	0.112224	0.0873255	0	0.0463878	NA	-1	-1
AGAP000791	40.4104	49.6502	55.6355	17.8457	12.9617	10.9998	6.29446	5.67272	7.90864	12.0956	14.5762	14.4914	48.5653	13.9357	6.62527	13.7211	1	-1	-1
AGAP000792	11.9126	9.51255	9.2549	8.22886	9.2302	6.59552	4.6262	6.80527	5.55784	10.546	12.9413	11.9411	10.2267	8.01819	5.66311	11.8095	10	-1	-1
AGAP000793	1.67022	1.86148	2.59784	1.43758	0.708517	0.836001	0.439834	0.233315	1.07357	0.772045	0.857073	0.869061	2.04318	0.994032	0.582241	0.832727	NA	#N/A	#N/A
AGAP000794	78.3231	97.7902	83.6942	42.0706	26.5253	26.0446	4.76217	3.57474	4.22969	3.47698	4.55961	3.34901	86.6025	31.5468	4.18887	3.7952	2	-1	-1
AGAP000795	0.281106	0.345706	0.285537	0	0	0	0	0	0	0	0	0	0.304116	0	0	0	NA	-1	-1
AGAP000797	0.674352	1.13811	0.754207	0.169363	0.0381065	0	0	0.0360769	0.0316198	0.0868214	0.0441757	0	0.855557	0.0691565	0.0225656	0.0436657	NA	-1	-1
AGAP000798	0	0	0	0	0.0316424	0	0	0	0.105024	0	0	0	0	0.0105475	0.035008	0	NA	-1	-1
AGAP000801	0.11701	0.123342	0.0955074	0.0328853	0	0.0446226	0	0	0	0.101149	0	0.0569297	0.111953	0.025836	0	0.0526929	NA	-1	-1
AGAP000803	0	0	0	0	0	0	0	0	0	0	0	0	0	0	0	0	NA	-1	-1
AGAP000804	0.379156	0.437145	0.601768	0.217562	0.181819	0.0984044	0	0	0	0	0.0648545	0	0.47269	0.165928	0	0.0216182	NA	#N/A	#N/A
AGAP000805	0	0	0	0	0	0	0	0	0	0.245371	0.124847	0	0	0	0	0.123406	NA	-1	-1
AGAP000806	0	0.0335006	0.0207524	0	0	0	0	0	0	0	0	0	0.0180843	0	0	0	NA	-1	-1
AGAP000807	0.999391	1.6961	1.14203	0.157291	0.212342	0	0	0	0	0.362848	0.123081	0	1.27917	0.123211	0	0.161976	NA	-1	-1
AGAP000808	31.738	40.448	39.8427	6.4901	2.1904	2.96081	1.07843	0	0.752084	0.516267	0.875608	0.581142	37.3429	3.88044	0.610171	0.657672	2	-1	-1
AGAP000809	2.9717	5.72556	4.62841	0.909428	0.336162	0.205669	0.0417366	0	0.0970221	0	0	0	4.44189	0.483753	0.0462529	0	NA	-1	-1
AGAP000810	0.589606	0.609744	0.612509	0.240192	0.0237262	0.0755181	0.0564603	0.014975	0.0393748	0	0.0550101	0.0405669	0.603953	0.113146	0.0369367	0.031859	NA	-1	-1
AGAP000812	5.38041	7.50825	8.88803	2.08411	1.36975	0.483729	0.317143	0.0700968	0.18431	0.337385	1.54499	0.664617	7.25889	1.31253	0.190517	0.848997	NA	-1	-1
AGAP000813	36.8176	51.6204	44.2196	14.7067	4.88387	6.24284	0.378976	0	0	0	0	0.136148	44.2192	8.61114	0.126325	0.0453827	2	-1	-1
AGAP000814	2.61143	5.02184	3.74428	1.06629	0.916034	0.559014	0.420399	0	0.217172	0.0745386	0	0	3.79252	0.847112	0.212524	0.0248462	NA	-1	-1
AGAP000815	5.70625	6.70569	7.00372	0.893931	0.982281	0.987316	0.440784	0.0531408	0.0465755	0.127887	0.585631	0.431871	6.47188	0.954509	0.180167	0.381796	NA	-1	-1
AGAP000816	1.14583	2.35302	2.24818	0.53166	0.287095	0.288567	0.0819826	0	0.0476448	0	0	0	1.91568	0.369107	0.0432091	0	NA	1	-1
AGAP000817	3.65429	5.93432	5.57522	1.62522	0.412996	0.518891	0.368546	0.195499	0.214183	0.235241	0.418926	0.198601	5.05461	0.852369	0.259409	0.284256	NA	1	-1
AGAP000818	0.321017	0.6514	0.293468	0.126309	0	0.0856956	0	0	0	0	0	0	0.421962	0.0706684	0	0	NA	-1	-1
AGAP000819	0	0	0	0.0721769	0	0	0.139122	0	0	0	0	0	0	0.024059	0.046374	0	NA	-1	-1
AGAP000820	0	0	0	0	0	0	0	0	0	0	0	0	0	0	0	0	NA	-1	-1
AGAP000821	0.0323467	0	0.0369636	0	0	0	0	0	0	0	0	0	0.0231034	0	0	0	NA	-1	-1
AGAP000822	0.0204871	0.00944819	0.0117056	0	0	0	0	0	0	0	0	0	0.0138803	0	0	0	NA	-1	-1
AGAP000823	33.1634	41.4908	41.5922	16.4754	9.83256	8.96015	3.08686	1.85056	2.85066	2.69908	2.74664	2.35464	38.7488	11.756	2.59603	2.60012	2	-1	-1
AGAP000824	9.02664	8.93075	11.1716	3.96339	1.74204	0.708726	0.177663	0	0.619499	0.283503	0.480832	0.212752	9.70967	2.13805	0.265721	0.325696	NA	-1	-1
AGAP000825	1.67452	2.34622	2.14723	0.779575	0.424364	0.494785	0.145417	0.0642819	0.16902	0.0773492	0.747767	0.348276	2.05599	0.566242	0.12624	0.391131	NA	-1	-1
AGAP000826	53.8552	51.4139	54.3791	9.59476	3.56735	4.14055	3.5169	1.60826	2.74866	1.35463	2.85547	1.52486	53.2161	5.76755	2.6246	1.91165	2	-1	-1
AGAP000829	40.4086	41.2972	38.942	14.4381	4.67792	5.89441	2.90396	1.86137	1.96894	3.24377	3.92969	2.43426	40.2159	8.33681	2.24476	3.20257	2	-1	-1
AGAP000830	12.3131	13.2654	12.0017	5.02177	1.98602	2.1613	0.746219	0.480664	0.594749	1.36088	0.519324	0.995729	12.5267	3.05636	0.607211	0.958644	2	-1	-1
AGAP000831	11.7938	15.133	15.934	4.969	2.05125	2.53541	0.435356	0.262432	0.184008	0.694714	0.449881	0.568736	14.2869	3.18522	0.293932	0.571111	2	-1	-1
AGAP000832	35.2424	41.9886	48.0518	16.3768	8.20998	9.70467	4.52204	4.59958	4.89882	8.89738	9.48193	7.72844	41.7609	11.4305	4.67348	8.70258	1	-1	-1
AGAP000833	6.42919	7.54726	11.3542	1.43731	0.388073	0.780125	0.554089	0	0.644026	0	3.59905	0	8.44354	0.868505	0.399372	1.19968	NA	-1	-1
AGAP000834	3.07329	1.54618	2.87341	0.824482	4.45218	2.2375	2.11894	0.702509	0	0	0.860213	1.90308	2.49763	2.50472	0.940481	0.921097	NA	-1	-1
AGAP000835	171.957	250.138	291.783	54.5902	34.8515	10.9469	2.07337	0	1.20495	0	0	0	237.959	33.4629	1.09277	0	2	-1	-1
AGAP000840	0.876707	0	0	0	0	0	1.10818	0	0	0	0	0	0.292236	0	0.369393	0	NA	-1	-1
AGAP000841	116.745	121.559	102.873	45.1698	13.4361	17.6603	1.96758	2.60932	1.71521	0.784937	6.39015	0.883572	113.726	25.4221	2.09737	2.68622	2	-1	-1
AGAP000842	354.433	530.769	369.064	206.017	106.97	92.3985	18.1368	17.0898	21.6355	14.4708	15.5009	21.4332	418.088	135.128	18.954	17.135	2	-1	-1
AGAP000843	171.684	240.556	187.753	97.8858	39.571	39.7738	11.9219	8.93622	15.6644	28.1227	22.7263	26.0701	199.998	59.0769	12.1742	25.6397	2	-1	-1
AGAP000844	344.361	367.129	354.128	121.99	46.8922	62.215	11.248	8.52378	17.4316	7.69238	4.34885	7.6969	355.206	77.0323	12.4011	6.57938	2	-1	-1
AGAP000847	584.199	609.711	545.235	323.453	249.467	225.482	187.467	196.047	164.356	450.432	360.085	389.655	579.715	266.134	182.623	400.057	1	-1	-1
AGAP000848	1.12998	0.78168	0.64563	0	0.375138	0.377061	0	0.710315	1.86768	0	0	0	0.85243	0.250733	0.85933	0	NA	-1	-1
AGAP000849	756.045	975.352	941.94	540.332	358.059	353.643	166.183	169.915	193.894	263.16	258.528	226.729	891.112	417.345	176.664	249.473	2	-1	-1
AGAP000850	56.3761	62.7044	66.0016	16.8541	5.87172	5.53295	1.57193	2.77949	3.65415	2.50838	2.55259	0	61.694	9.41958	2.66852	1.68699	2	-1	-1
AGAP000851	803.872	1158.56	1174.21	372.329	160.846	146.799	19.499	15.8025	25.1822	36.3011	32.5431	32.1064	1045.55	226.658	20.1612	33.6502	2	-1	-1
AGAP000852	324.992	401.036	567.593	134.47	64.0996	102.79	4.89044	4.63249	9.7444	2.22968	14.7483	2.50986	431.207	100.453	6.42244	6.49594	2	-1	-1
AGAP000853	0	0	0	0	0.281353	0	0.80343	0	0	0	0	0	0	0.0937844	0.26781	0	NA	-1	-1
AGAP000854	3.24568	1.49683	0.618156	0.532112	1.4367	0	1.02565	0	1.7882	0.818338	0	0	1.78689	0.65627	0.937952	0.272779	NA	-1	-1
AGAP000855	91.2832	163.588	174.67	26.2145	16.271	7.3595	0	0	0.675064	1.85359	0.943125	2.08651	143.18	16.615	0.225021	1.62774	2	-1	-1
AGAP000856	77.0069	97.6349	90.7917	18.5165	12.0116	6.19975	0.927034	1.22939	1.61626	1.4793	2.25806	0	88.4779	12.2426	1.25756	1.24579	2	-1	-1
AGAP000857	688.173	940.722	779.412	340.03	141.867	136.394	6.95276	7.37635	16.1626	10.3551	1.50537	4.99558	802.769	206.097	10.1639	5.61869	2	-1	-1
AGAP000858	0	0	0	0	0	0	0	0	0	0	0	0	0	0	0	0	NA	-1	-1
AGAP000859	0.310055	0.571961	0.708618	3.96489	11.1169	0.827694	7.0545	0.779614	4.09978	6.56667	7.63701	6.33586	0.530212	5.30315	3.97796	6.84651	NA	-1	-1
AGAP000860	0.264839	0	0	0	0	0	0	0	0	0	0	0	0.0882796	0	0	0	NA	-1	-1
AGAP000861	146.58	182.578	131.037	37.5139	15.1586	16.2752	2.95137	5.21864	1.71521	10.2042	6.39015	4.41786	153.398	22.9826	3.29508	7.00406	2	-1	-1
AGAP000862	674.419	997.26	915.028	135.313	71.7895	54.6539	10.656	8.07516	15.3346	17.8139	18.1279	19.141	862.235	87.2523	11.3553	18.3609	2	-1	-1
AGAP000863	0	0	0	0	0	0	0	0	0.602476	0.827138	0	0	0	0	0.200825	0.275713	NA	-1	-1
AGAP000864	370.88	480.733	397.668	131.611	38.4047	37.329	6.62829	14.3839	11.9064	22.1156	13.6989	15.1533	416.427	69.115	10.9729	16.9892	2	-1	-1
AGAP000865	225.794	315.464	222.742	41.6821	28.1353	14.5438	13.7731	13.6989	8.00433	5.49456	9.31897	43.295	254.667	28.1204	11.8254	19.3695	1	-1	-1
AGAP000866	23.8922	28.6325	39.2998	6.02902	3.84349	1.74222	0	0	0.125068	0.515115	0	0.386563	30.6082	3.87158	0.0416892	0.300559	2	#N/A	#N/A
AGAP000867	24.7989	21.3519	46.2774	4.30809	1.35956	2.35347	0.431372	0	0.376042	0.344178	0	0	30.8094	2.6737	0.269138	0.114726	2	#N/A	#N/A
AGAP000868	150.841	186.921	165.871	95.1136	70.546	69.617	56.0783	67.0747	54.6515	142.834	143.6	140.055	167.878	78.4255	59.2682	142.163	1	-1	-1
AGAP000869	3.04564	4.39695	2.64809	0.260513	0.351692	0.265121	0.125536	0.33296	0	0	1.01926	0.45099	3.36356	0.292442	0.152832	0.490084	NA	-1	-1
AGAP000870	723.621	849.626	717.394	232.137	108.213	173.158	61.8023	36.0621	63.2137	37.4757	64.2292	51.066	763.547	171.169	53.6927	50.9236	2	-1	-1
AGAP000871	0.176559	0	0	0	0	0	0	0	0	0	0	0	0.058853	0	0	0	NA	-1	1
AGAP000874	0	0	0	0	0	0	0	0	0	0	0	0	0	0	0	0	NA	-1	-1
AGAP000875	0	0	0	0	0	0	0	0	0	0.578374	0	0	0	0	0	0.192791	NA	-1	-1
AGAP000876	0	0	0	0.167848	0.226593	0	0	0	0	0	0.525365	0	0	0.13148	0	0.175122	NA	-1	-1
AGAP000877	0	0	0	0	0	0	0	0	0	0	0	0	0	0	0	0	NA	-1	-1
AGAP000878	0	0	0	0	0	0	0	0	0	0	0	0	0	0	0	0	NA	-1	-1
AGAP000879	0.308176	0	0	0.454714	0	1.02835	0	0	0	0	0.47442	0	0.102725	0.494354	0	0.15814	NA	-1	-1
AGAP000880	192.832	219.311	283.782	51.7798	14.7413	21.0304	1.35791	0.900399	0.789159	4.87545	6.61516	1.21958	231.975	29.1838	1.01582	4.23673	2	-1	-1
AGAP000881	2.29902	1.62157	2.7817	1.59634	0.359174	0	0	0	0	0	0	0	2.2341	0.651837	0	0	NA	-1	-1
AGAP000882	102.16	129.19	128.891	31.83	11.6634	9.87213	1.75294	0	0	2.79723	2.84652	0	120.081	17.7885	0.584312	1.88125	2	-1	-1
AGAP000883	186.583	255.118	190.018	86.9274	40.8416	47.0718	15.939	13.9199	13.5557	29.1566	15.7821	8.37969	210.573	58.2803	14.4715	17.7728	2	-1	-1
AGAP000884	135.936	166.967	147.978	40.0148	18.0066	17.194	4.49921	0.852378	1.49414	0	2.08745	2.30907	150.294	25.0718	2.28191	1.46551	2	-1	-1
AGAP000885	4.05938	3.74418	2.44146	2.94227	1.98602	1.42586	0.405091	0	0.470843	0	0	0	3.41501	2.11805	0.291978	0	NA	-1	-1
AGAP000886	191.645	227.213	265.875	69.1433	25.2509	38.213	12.1527	4.2977	11.7711	12.9284	13.1562	4.36589	228.244	44.2024	9.40716	10.1502	2	-1	-1
AGAP000887	116.44	130.258	132.083	38.0393	8.79524	10.5514	3.64581	1.61164	1.41253	0	0.65781	1.4553	126.26	19.1286	2.22333	0.704369	2	-1	-1
AGAP000888	87.6422	104.097	86.9239	38.0222	12.3521	11.0359	1.95958	0	3.18872	0	1.27284	2.81594	92.8877	20.4701	1.7161	1.36292	2	-1	-1
AGAP000889	228.02	215.301	216.413	125.243	73.9051	93.7901	58.0747	70.4722	62.2069	150.819	123.275	128.181	219.911	97.6462	63.5846	134.091	1	-1	1
AGAP000890	136.732	223.61	203.145	35.8401	12.7606	9.88671	4.93445	0	1.76473	1.8171	1.23275	0.681812	187.829	19.4958	2.23306	1.24389	2	-1	-1
AGAP000891	551.007	597.887	661.147	246.52	173.919	222.719	118.286	117.112	111.59	279.253	203.921	235.758	603.347	214.386	115.663	239.644	1	-1	-1
AGAP000892	0	0	0	0	0	0	0	0	0	0	0	0	0	0	0	0	NA	-1	-1
AGAP000893	0	0	0.110891	0	0	0	0	0	0	0	0	0	0.0369636	0	0	0	NA	-1	-1
AGAP000894	67.6586	79.4601	68.4315	27.6962	14.2304	9.53558	6.77271	2.11333	5.55672	6.99307	4.52856	10.7343	71.85	17.1541	4.81426	7.41865	2	-1	-1
AGAP000896	125.996	162.223	196.754	45.7448	18.8044	15.679	1.8306	1.21383	2.12773	0.973719	0	0.548039	161.658	26.7427	1.72405	0.507253	2	-1	-1
AGAP000897	851.56	1082.73	1002.71	468.212	264.33	297.687	162.923	167.913	178.375	412.857	323.026	332.659	978.998	343.409	169.737	356.181	1	-1	-1
AGAP000898	12.7123	20.1852	10.1135	6.96461	1.4958	2.79216	0.6102	0.40461	0.709244	0	2.97263	1.09608	14.337	3.75086	0.574684	1.35624	2	-1	-1
AGAP000899	0.321829	0.296841	0.551646	0.158287	0	0	0	0	0	0	0.495439	0	0.390105	0.0527622	0	0.165146	NA	-1	-1
AGAP000900	142.409	150.647	141.957	50.81	19.8728	31.5729	6.4071	8.09219	9.5748	7.78975	5.94527	8.76862	145.004	34.0852	8.0247	7.50121	2	-1	-1
AGAP000901	243.464	242.667	205.028	113.491	68.8069	66.3674	15.8652	16.1844	16.6672	7.30289	16.3495	4.93235	230.386	82.8886	16.2389	9.52824	2	-1	-1
AGAP000903	41.516	56.9934	52.5902	6.33146	2.56423	1.50347	2.1357	0	0	2.92116	0.495439	4.93235	50.3665	3.46639	0.7119	2.78298	1	-1	-1
AGAP000904	0	0	0.183882	0	0	0.644344	0	0	0.354622	0.486859	0.990878	3.28823	0.061294	0.214781	0.118207	1.58866	NA	-1	-1
AGAP000906	1.28732	0.445261	0.551646	0	0.213686	0.644344	0	0	0	0.486859	0.495439	0	0.761408	0.28601	0	0.327433	NA	-1	-1
AGAP000907	0	0	0	0	0	0	0	0	0	0.486859	0	0	0	0	0	0.162286	NA	-1	-1
AGAP000908	91.6123	151.556	137.103	31.2099	11.4401	8.41375	3.58555	1.05667	1.38918	0.635734	1.94081	1.43124	126.757	17.0213	2.01047	1.33593	2	-1	-1
AGAP000909	245.178	287.526	311.576	99.2096	45.0579	49.406	7.79799	6.58086	10.0937	13.8576	16.9797	7.95865	281.427	64.5578	8.15751	12.932	2	-1	-1
AGAP000911	55.3546	84.748	92.6765	20.8938	7.90638	3.86606	0.3051	0.40461	0	0	1.98176	0.548039	77.5931	10.8888	0.23657	0.843265	2	-1	-1
AGAP000912	5.42919	7.20612	5.37184	0.976925	0.967152	0.618615	0.376608	0	0	0.600967	1.22312	1.35297	6.00238	0.854231	0.125536	1.05902	NA	-1	-1
AGAP000913	769.459	927.357	839.426	259.6	122.493	119.475	49.0026	32.2283	31.4881	67.3878	82.161	62.259	845.414	167.19	37.573	70.6026	2	-1	-1
AGAP000915	0	0	0	0	0	0.560917	0	0	0	0	0	0	0	0.186972	0	0	NA	-1	-1
AGAP000916	0	0.0514263	0	0	0	0	0	0	0	0	0	0	0.0171421	0	0	0	NA	-1	-1
AGAP000917	0	0	0	0	0	0	0	0	0	0	0	0	0	0	0	0	NA	#N/A	#N/A
AGAP000918	0	0	0	0	0	0	0	0	0	0	0	0	0	0	0	0	NA	-1	-1
AGAP000919	0	0	0	0	0	0	0	0	0	0	0	0	0	0	0	0	NA	#N/A	#N/A
AGAP000920	0	0	0	0	0	0	0	0	0	0	0	0	0	0	0	0	NA	-1	-1
AGAP000921	0	0	0	0	0	0	0	0	0	0	0	0	0	0	0	0	NA	#N/A	#N/A
AGAP000922	0	0	0	0.303143	0	0	0	0	0	0	0	0	0	0.101048	0	0	NA	-1	-1
AGAP000923	511.264	858.427	753.979	139.597	54.2244	41.3396	7.30391	0	2.03746	3.26343	7.11631	3.67352	707.89	78.3871	3.11379	4.68442	2	-1	-1
AGAP000924	342.46	340.742	386.498	99.2793	28.9027	24.1662	7.6691	2.42153	3.82025	1.74827	5.93026	1.96796	356.567	50.7827	4.63696	3.21549	2	-1	-1
AGAP000926	39.6437	40.0582	37.6192	14.6711	7.49135	5.98254	1.75827	1.7488	3.5764	3.74097	8.08966	2.89511	39.107	9.38166	2.36116	4.90858	2	-1	-1
AGAP000927	495.269	619.387	619.907	212.658	103.917	102.378	12.9902	10.2285	11.442	4.21057	19.2814	6.19803	578.188	139.651	11.5536	9.89668	2	-1	-1
AGAP000928	50.0341	70.8022	84.1802	20.6808	5.19421	3.91563	0.618023	1.22939	0.359168	0	0	1.11013	68.3389	9.9302	0.735527	0.370043	2	-1	-1
AGAP000929	0	0	0	0.105081	1.13487	0	0	0.537213	0.235421	1.61605	0.328905	0.363824	0	0.413317	0.257545	0.769592	NA	-1	-1
AGAP000930	29.3417	30.4037	26.773	8.57876	4.90732	5.03113	2.94279	0.371676	1.95454	3.57785	2.27556	1.51029	28.8395	6.17241	1.75634	2.45457	2	-1	-1
AGAP000931	94.9821	107.665	119.32	55.0519	35.8858	34.1489	23.0418	29.3507	34.8868	53.2177	47.263	53.9146	107.322	41.6955	29.0931	51.4651	1	-1	-1
AGAP000932	11.9065	28.735	16.7773	3.87468	4.99303	2.86778	1.69739	0.900399	1.77561	0.812575	0.551263	0.914684	19.1396	3.91183	1.4578	0.759508	2	-1	-1
AGAP000933	44.6531	61.6805	75.7666	14.0809	6.71465	3.42206	0	0	0	0.430946	1.97343	0.242549	60.7001	8.07252	0	0.882308	2	-1	-1
AGAP000934	0.295634	0.886207	1.01349	0	0	0.0986496	0	0	0	0	0.227556	0	0.731777	0.0328832	0	0.0758521	NA	-1	-1
AGAP000935	223.143	255.313	241.556	134.437	99.2854	90.6063	57.161	56.8533	55.3659	123.595	114.48	116.195	240.004	108.11	56.46	118.09	1	-1	-1
AGAP000937	0	0	0	0	0	0	0	0	0	0	0	0	0	0	0	0	NA	#N/A	#N/A
AGAP000938	0	0	0	0	0	0	0	0	0	0	0	0	0	0	0	0	NA	-1	-1
AGAP000939	48.9585	70.0506	77.9226	13.21	5.45392	2.87146	0.123605	0	0.143667	0.394481	0.401433	0.222026	65.6439	7.17847	0.0890907	0.339313	2	-1	1
AGAP000940	0	0.0928729	0	0	0.200569	0	0	0	0	0	0.155009	0	0.0309576	0.0668562	0	0.0516696	NA	-1	-1
AGAP000941	30.9516	38.188	36.6325	16.0633	6.93931	8.58446	2.95332	3.03217	3.10049	5.32082	3.09405	3.93591	35.2574	10.529	3.02866	4.11693	2	-1	-1
AGAP000942	16.5895	20.695	19.3931	6.1898	1.4349	0.848386	0.361543	0	0.420227	0.192309	0.391397	1.08238	18.8925	2.82436	0.26059	0.555361	2	-1	-1
AGAP000943	39.3531	46.0209	55.2177	14.8273	6.20772	5.41185	0.542654	0.479762	0.84098	0.577289	3.37791	1.62458	46.8639	8.81561	0.621132	1.85993	2	-1	-1
AGAP000944	4.29332	6.43494	4.82945	0.923826	0.0890828	0.447697	0	0	0.147837	0	0	0.45694	5.1859	0.486869	0.0492791	0.152313	NA	#N/A	#N/A
AGAP000945	17.0149	21.406	22.2742	3.27044	0.779132	0.87014	0.247209	0	0	0	0	0	20.2317	1.63991	0.082403	0	2	-1	-1
AGAP000946	0.284073	0.982559	1.05501	0	0.282925	0	0	0	0	0	0	0	0.773881	0.0943083	0	0	NA	-1	-1
AGAP000947	11.7188	10.5845	10.5649	4.82635	1.29234	1.46134	0.461299	0	0	0	0	0	10.956	2.52668	0.153766	0	2	-1	-1
AGAP000948	43.5501	61.4872	55.0948	15.8751	6.19246	6.92781	2.3065	0.611754	1.87661	1.96297	2.49695	3.59066	53.3774	9.66513	1.59829	2.68353	2	#N/A	#N/A
AGAP000949	37.0622	48.7335	48.2369	17.7897	7.53865	7.09018	6.68884	2.14114	4.73621	11.1644	7.11631	8.28613	44.6775	10.8062	4.52206	8.85561	1	-1	-1
AGAP000950	47.7217	71.7747	77.8778	18.9367	7.06529	6.23415	0.847066	0.816975	0.895052	1.10593	0.875328	1.10658	65.7914	10.7454	0.853031	1.02928	2	-1	-1
AGAP000951	10.624	14.8108	13.8085	2.59267	0.969255	1.24484	0.0768832	0	0	0.122685	0.249695	0	13.0811	1.60225	0.0256277	0.124127	2	-1	-1
AGAP000952	180.04	233.831	295.028	67.7285	22.5083	20.7834	1.99896	0.509795	1.69789	3.06714	1.87271	1.79533	236.3	37.0067	1.40222	2.24506	2	-1	-1
AGAP000953	157.325	257.64	228.267	56.0611	20.9221	11.3877	2.2647	0.429049	0.752084	1.89298	2.97707	2.51828	214.411	29.457	1.14861	2.46278	2	-1	-1
AGAP000954	36.6747	39.2588	48.4532	14.2625	9.54623	12.4683	6.62252	6.12732	6.26537	16.9576	12.3796	16.4604	41.4622	12.0923	6.3384	15.2659	1	-1	-1
AGAP000955	0.0812285	0.0749214	0.0464111	0	0.323601	0	0.077006	0	0	0	0.375141	0	0.0675203	0.107867	0.0256687	0.125047	NA	-1	-1
AGAP000957	0	0	0	0	0	0	0	0	0	0.176836	0	0	0	0	0	0.0589454	NA	-1	-1
AGAP000958	29.4944	32.2096	27.216	11.4173	6.67241	8.18207	2.28644	2.02145	1.66098	2.88844	3.86756	4.44929	29.64	8.75725	1.98962	3.7351	2	-1	-1
AGAP000960	27.8418	29.4225	32.2103	10.6151	8.2543	6.33769	2.70083	4.12441	2.66358	7.31364	6.2464	6.46853	29.8248	8.40238	3.16294	6.67619	1	-1	-1
AGAP000961	20.4295	20.3636	22.6034	4.86428	2.71956	1.00006	0.662948	0.62798	1.43103	1.05789	1.99928	0.85059	21.1322	2.8613	0.907319	1.30259	2	-1	-1
AGAP000962	0.0816196	0.0376411	0.0466346	0.0401433	0	0	0	0	0	0	0	0	0.0552984	0.0133811	0	0	NA	-1	-1
AGAP000963	0	0	0	0	0	0	0	0	0	0	0	0	0	0	0	0	NA	-1	-1
AGAP000964	0.175745	0.1621	0.468602	0.922001	0.0777935	2.11119	0.555366	0	0.129102	0.531731	2.70551	1.1971	0.268816	1.037	0.228156	1.47811	NA	-1	-1
AGAP000965	0	0	0	0	0	0	0	0	0	0	0	0	0	0	0	0	NA	-1	-1
AGAP000966	0	0	0	0	0	0	0	0	0	0	0	0	0	0	0	0	NA	-1	-1
AGAP000967	5.11932	7.57873	8.30798	1.05792	0.571276	0.631624	0.244699	0.324509	0.379224	0.130159	0.132452	0.732573	7.00201	0.753607	0.316144	0.331728	NA	-1	-1
AGAP000968	0.172078	0.674547	0.786554	0.0846338	0.285638	0	0.0815665	0	0.0948059	0	0	0	0.544393	0.123424	0.0587908	0	NA	-1	-1
AGAP000969	47.7765	58.6727	57.5665	22.0865	14.7514	13.43	6.33781	6.70696	7.29212	14.3019	14.0341	17.939	54.6719	16.756	6.77896	15.425	1	-1	-1
AGAP000970	0.488933	1.165	0.884637	0.160316	0.108213	0.108767	0	0	0	0	0.125448	0	0.846192	0.125765	0	0.0418159	NA	-1	-1
AGAP000971	7.00804	5.71228	6.93742	1.40276	0.649277	0.706989	0.0772528	0	0	0.369826	1.63082	0	6.55258	0.919676	0.0257509	0.666882	NA	-1	-1
AGAP000973	3.87072	3.7205	3.44543	0.601185	0.486958	0.326302	0.0772528	0	0	0	0.376343	0.555065	3.67888	0.471482	0.0257509	0.310469	NA	-1	-1
AGAP000974	0	0	0.0466346	0.160573	0.16258	0	0.232131	0	0	0	0.125649	0	0.0155449	0.107718	0.0773768	0.041883	NA	-1	-1
AGAP000975	6.06147	9.39569	8.049	2.23593	0.745307	0.599302	0.372451	0.846733	0.309218	0.339619	0.77761	0.191148	7.83539	1.19351	0.509467	0.436126	NA	#N/A	#N/A
AGAP000976	0.843734	0.959807	0.899883	0.359647	0.0373478	0.225235	0.10665	0	0.0619804	0.425463	0	0.0957855	0.901141	0.20741	0.0562101	0.17375	NA	#N/A	#N/A
AGAP000977	3.09469	5.33971	7.34718	1.15468	0.354275	0.178045	0	0	0	0.0807175	0.0821399	0	5.26052	0.562333	0	0.0542858	NA	-1	1
AGAP000978	7.38802	12.2531	10.4243	3.30955	1.61212	0.83334	0.591885	0.610502	0.458638	0.419775	0.533966	0.708787	10.0218	1.91834	0.553675	0.554176	2	-1	-1
AGAP000979	7.70335	7.86991	8.09231	3.5679	1.05507	1.06048	0.130994	0.173718	0.913537	0.313548	0.319074	0.352949	7.88852	1.89449	0.406083	0.328523	NA	-1	-1
AGAP000981	73.9867	87.1325	76.2458	25.3732	11.6561	11.5811	6.31266	4.48175	2.96457	8.24184	9.11188	10.4229	79.1217	16.2035	4.58632	9.25887	2	-1	-1
AGAP000982	4.97071	9.63418	8.59703	1.65187	0.892005	0.493118	0.12736	0	0	0	0.103407	0	7.73397	1.01233	0.0424533	0.0344691	NA	-1	-1
AGAP000983	4.25978	7.1465	8.12574	1.35274	0.712663	1.07447	0.127192	0	0	0	0.722897	0	6.51067	1.04663	0.0423973	0.240966	NA	-1	-1
AGAP000984	0.100758	0.123912	0.191898	0	0	0	0.06368	0	0	0	0.103407	0	0.138856	0	0.0212267	0.0344691	NA	-1	-1
AGAP000985	9.94142	14.9005	13.855	4.62523	1.91781	0.986235	0.06368	0	0	0.101617	0.310222	0.457543	12.899	2.50976	0.0212267	0.289794	2	-1	-1
AGAP000986	0	0	0	0.039016	0	0	0	0	0	0	0	0	0	0.0130053	0	0	NA	-1	-1
AGAP000987	0	0	0	0	0	0	0	0	0	0	0	0	0	0	0	0	NA	-1	-1
AGAP000988	0	0.0187154	0	0	0	0	0	0	0	0	0	0	0.00623847	0	0	0	NA	-1	-1
AGAP000989	0	0.0183063	0	0	0	0	0	0	0	0	0	0	0.00610211	0	0	0	NA	-1	-1
AGAP000990	0.0341269	0.0472156	0	0.0167848	0.113297	0.0227755	0.0970586	0.0858098	0.112813	0	0.105073	0.0581142	0.0271142	0.0509523	0.0985604	0.0543957	NA	-1	-1
AGAP000991	6.62059	10.2112	9.96234	2.49375	0.823473	0.852038	0.103743	0	0.0401939	0.0551821	0.0561545	0.0621163	8.93137	1.38975	0.0479789	0.0578176	NA	-1	-1
AGAP000992	0.0768693	0.0354504	0.0219602	0	0.0255196	0.0256504	0	0	0	0	0	0	0.0447599	0.0170566	0	0	NA	-1	-1
AGAP000994	14.0273	19.4072	17.6324	4.31194	4.42404	3.97864	0	0	1.15925	0	0	0	17.0223	4.23821	0.386416	0	2	-1	-1
AGAP000995	45.7288	68.0713	74.2475	17.8886	6.33045	4.71326	1.33905	0.887893	3.11279	2.67097	3.80525	4.20924	62.6825	9.6441	1.77991	3.56182	2	-1	-1
AGAP000996	5.28966	7.29219	6.75962	0.839238	0.302124	0	0	0	0	0	0	0	6.44716	0.380454	0	0	NA	-1	-1
AGAP000997	27.4152	40.2906	45.5624	7.44124	2.1904	2.35347	0.215686	0	0.376042	0.516267	0.175122	0.387428	37.7561	3.99504	0.197243	0.359605	2	-1	-1
AGAP000998	27.4676	23.0317	15.0455	4.68924	2.71305	1.81797	0	1.14158	1.00054	0	0	2.31938	21.8482	3.07342	0.714039	0.773126	2	-1	-1
AGAP000999	15.2093	15.2846	22.3088	6.25232	1.8087	5.15092	1.29123	0	0	0	0	1.54625	17.6009	4.40398	0.430409	0.515417	2	-1	-1
AGAP001002	0.956836	1.26077	2.81161	0	0.907591	0.364897	0	0	0	0	0	0	1.67641	0.424163	0	0	NA	-1	-1
AGAP001004	2.55951	2.20339	1.16993	0.335695	0.67978	0	0	0	0.752084	0	2.62682	4.64913	1.97761	0.338492	0.250695	2.42532	NA	-1	-1
AGAP001005	0	0	0.110891	0	0	0	0	0	0	0	0	0	0.0369636	0	0	0	NA	-1	-1
AGAP001006	0	0.14842	0	0	0.213686	0	0	0	0	0	0	0	0.0494734	0.0712287	0	0	NA	-1	-1
AGAP001007	178.973	273.834	254.388	76.2094	44.1304	28.5913	2.27744	2.01349	3.52947	3.0285	2.46549	0.681812	235.732	49.6437	2.6068	2.0586	2	-1	-1
AGAP001008	0.0556335	0	0.0635741	0	0	0	0	0	0	0.168323	0	0	0.0397359	0	0	0.0561078	NA	#N/A	#N/A
AGAP001009	0	0	0	0.16526	0.0743665	0	0	0	0	0.169436	0	0	0	0.0798754	0	0.0564786	NA	-1	-1
AGAP001010	0.446044	0.257132	0.828275	0	0.148081	0.0744199	0	0	0	0.843463	0	0.189891	0.510484	0.0741668	0	0.344451	NA	-1	-1
AGAP001011	0	0.994866	1.76081	1.51571	0	0	0	0	0	0	2.84652	4.19831	0.918558	0.505238	0	2.34828	NA	-1	-1
AGAP001012	0.154088	0	0	0	0	0	0	0	0	0	0	0	0.0513626	0	0	0	NA	-1	-1
AGAP001013	0	0.0513138	0.127148	0	0	0.074257	0	0	0	0	0	0	0.0594873	0.0247523	0	0	NA	#N/A	#N/A
AGAP001014	1.11145	3.33175	1.74638	0.819976	0.553482	0	0	0	0	0	1.71102	0	2.06319	0.457819	0	0.570341	NA	#N/A	#N/A
AGAP001015	24.8688	32.6768	24.608	1.91328	0	0.741759	0.26342	0	0	0	2.56654	2.83902	27.3845	0.885012	0.0878065	1.80185	1	-1	-1
AGAP001018	0.967237	1.01958	0.631595	0.54368	1.10095	0	0.523976	0.694873	2.4361	0.836128	0.425431	2.35299	0.872805	0.548209	1.21832	1.20485	NA	-1	-1
AGAP001019	84.0914	124.584	102.325	16.7375	14.7438	11.3118	6.60182	5.61644	8.68687	8.74586	13.9568	15.2148	103.667	14.2644	6.96838	12.6391	1	-1	-1
AGAP001021	0.0898393	0.165727	0.307986	0.706976	0.119302	0.479653	0	0	0	0	0	0.611944	0.187851	0.43531	0	0.203981	NA	-1	-1
AGAP001022	0	0	0	0	0	0	0.3051	0	0	0	1.48632	0	0	0	0.1017	0.495439	NA	-1	-1
AGAP001023	0	0.737434	0	0	0	0.213431	0	0	0	0.483797	0.492323	0	0.245811	0.0711435	0	0.325374	NA	-1	-1
AGAP001024	0	0	0	0	0	0	0	0	0	0	0	0	0	0	0	0	NA	-1	-1
AGAP001025	0	0	0.33783	0.0727014	0	0.0986496	0	0	0	0.447231	0	0	0.11261	0.057117	0	0.149077	NA	-1	-1
AGAP001026	1.59903	3.98215	1.4618	1.41562	0	0.853722	0	0	0.352392	0	0	0	2.34766	0.756447	0.117464	0	NA	-1	-1
AGAP001027	26.3566	36.1547	28.58	10.9511	7.56388	6.15123	3.43626	5.59861	2.28229	3.60336	7.17428	8.11231	30.3638	8.22207	3.77239	6.29665	1	-1	-1
AGAP001028	29.6222	36.4735	31.9423	9.75972	2.21704	1.84639	0.452212	0	0.105122	0	0.146866	0.324916	32.6793	4.60772	0.185778	0.157261	2	-1	-1
AGAP001029	14.7195	17.3866	16.6874	3.83437	0.772595	1.55311	0.551553	0.292578	0.256432	0	0	1.18888	16.2645	2.05336	0.366854	0.396293	2	-1	-1
AGAP001030	0.17414	0.428318	0.331659	0.114198	0.539582	0.542347	0.220118	0	0	0.35125	0.35744	0	0.311373	0.398709	0.0733726	0.23623	NA	-1	-1
AGAP001031	1.47583	2.9081	2.45305	0.659875	0	0.447697	0.381576	0	0	0	0	0	2.27899	0.369191	0.127192	0	NA	-1	-1
AGAP001032	47.6589	65.6255	57.5544	12.9326	4.87822	4.58064	0.549876	0.121537	0.106521	0	2.82758	0.98772	56.9462	7.4638	0.259311	1.27177	2	-1	-1
AGAP001033	0	0	0	0	0	0	0	0	0	0	0	0	0	0	0	0	NA	-1	-1
AGAP001034	0	0.0458016	0	0	0.0659422	0	0.282456	0	0	0.300484	0	0	0.0152672	0.0219807	0.0941519	0.100161	NA	-1	-1
AGAP001035	22.8193	28.6122	27.62	4.17612	1.92196	3.79923	2.19533	2.18351	1.59479	0.875793	4.90174	0	26.3505	3.2991	1.99121	1.92585	2	-1	-1
AGAP001036	26.6042	39.5093	34.8175	8.64321	2.75501	2.06328	0.154258	0	0.537891	0.61539	0.250494	0.831265	33.6437	4.48716	0.230716	0.565716	2	-1	-1
AGAP001037	88.5563	94.1185	102.03	25.2205	10.0945	8.77048	1.62857	1.29584	1.79827	1.81914	1.32229	2.63281	94.9017	14.6952	1.57423	1.92475	2	-1	-1
AGAP001038	0	0	0	0	0	0	0	0	0	0	0	0	0	0	0	0	NA	-1	-1
AGAP001039	0.122429	0.150564	0.0466346	0.160573	0.0541932	0	0	0	0	0	0	0	0.106543	0.0715888	0	0	NA	-1	-1
AGAP001040	7.13031	10.7531	15.7905	2.22703	0.587472	0.79889	0.197362	0.0654333	0.401445	0.0787347	0.0801222	0.0886286	11.2246	1.20446	0.221414	0.0824951	2	-1	1
AGAP001041	24.7201	40.6206	41.4336	13.0655	5.87947	6.08868	3.56138	3.12051	4.58295	5.68302	7.95186	6.16869	35.5914	8.34456	3.75495	6.60119	1	-1	-1
AGAP001042	4.09207	5.69245	7.74245	1.15478	0.31179	0.179079	0	0.0843382	0	0	0.103271	0	5.84232	0.54855	0.0281127	0.0344236	NA	-1	-1
AGAP001043	118.85	171.039	161.869	42.4761	22.5083	11.5811	3.44327	1.5221	2.22342	1.22101	6.83391	2.74889	150.586	25.5218	2.39627	3.60127	2	-1	-1
AGAP001044	1.36203	2.23337	2.76699	0.595459	1.8087	0.201997	0.286939	0	0	0	1.39785	0.515417	2.1208	0.868718	0.0956464	0.637754	NA	-1	-1
AGAP001045	178.293	245.487	281.339	56.0335	20.5139	22.1225	10.3734	5.25993	10.284	19.9612	19.3221	13.701	235.04	32.8899	8.63912	17.6614	2	-1	-1
AGAP001046	57.9794	81.9104	104.855	13.6736	6.40816	4.80672	1.63872	0	1.11108	1.30749	1.55228	1.22649	81.5817	8.29617	0.916602	1.36209	2	-1	-1
AGAP001047	0.761783	0.995398	1.23323	0.0624451	0.379353	0.254198	0	0	0.139901	0.288104	0.684089	0	0.996802	0.231999	0.0466336	0.324064	NA	-1	1
AGAP001048	0	0.415052	0.128555	0	0.298782	0	0	0	0.247922	2.72297	4.15643	0.383142	0.181202	0.0995941	0.0826405	2.42085	NA	#N/A	#N/A
AGAP001050	7.44224	8.22332	18.9084	0.891861	0.702338	1.05891	0.143256	0	0.249764	0.800099	1.27945	1.0293	11.5247	0.884369	0.131007	1.03629	1	-1	-1
AGAP001051	12.0108	12.1197	24.7129	2.42351	1.36322	2.14666	0.389279	0.0860408	0.603287	0.828251	0.737491	0.932329	16.2811	1.9778	0.359536	0.83269	2	-1	1
AGAP001052	0	0.0315194	0.0390502	0	0	0	0	0	0	0	0	0	0.0235232	0	0	0	NA	-1	-1
AGAP001053	0	0.311486	0	0	0	0	0	0	0	0	1.33684	0	0.103829	0	0	0.445613	NA	-1	-1
AGAP001056	159.838	129.435	219.724	121.096	153.152	226.913	199.515	221.597	303.858	798.396	488.416	652.341	169.666	167.054	241.657	646.384	9	-1	1
AGAP001057	1267.98	1004.59	1753.54	845.448	1189.39	1732.3	857.028	710.934	1108.57	1936.52	1121.13	1368.01	1342.04	1255.71	892.178	1475.22	NA	#N/A	#N/A
AGAP001058	328.097	306.865	548.693	142.434	127.976	284.088	88.6068	83.4112	155.818	358.245	112.573	216.888	394.552	184.833	109.279	229.235	1	-1	1
AGAP001061	4.19373	4.83514	4.94207	1.16022	1.39226	0.174925	0	0	0.577632	0	0.403502	0	4.65698	0.909138	0.192544	0.134501	NA	#N/A	#N/A
AGAP001064	220.123	227.222	387.327	44.7535	21.1459	21.2543	2.28343	3.36465	2.65407	8.09724	5.35596	12.3049	278.224	29.0512	2.76738	8.58604	2	-1	-1
AGAP001065	417.007	477.383	578.473	103.163	36.7769	43.9343	7.31695	1.71237	2.00108	6.8682	9.086	6.18501	490.955	61.2915	3.6768	7.37973	2	-1	-1
AGAP001067	0	0	0.51881	0	0	0	0	0	0	0	0	0	0.172937	0	0	0	NA	#N/A	#N/A
AGAP001068	603.138	528.127	1047.63	127.779	49.0831	84.4109	5.26618	3.22328	5.65011	8.40344	8.55153	10.9147	726.298	87.0908	4.71319	9.2899	2	-1	1
AGAP001069	146.141	144.395	270.173	31.3108	14.0898	17.903	2.65701	1.00675	2.20592	6.05699	7.39648	4.09087	186.903	21.1012	1.95656	5.84811	2	-1	-1
AGAP001070	39.3381	38.1391	68.6425	6.65082	4.60059	1.86459	0.953521	0.140502	0.738861	0.338127	1.2043	1.71277	48.7066	4.372	0.610961	1.08507	2	-1	1
AGAP001072	0	0.142124	0.176081	0	0	0	0	0	0	0	0	0	0.106068	0	0	0	NA	#N/A	#N/A
AGAP001073	263.36	270.343	425.385	44.6707	28.6662	21.7699	1.81909	1.20619	1.76196	4.83797	3.44626	0.544592	319.696	31.7023	1.59575	2.94294	2	-1	1
AGAP001076	0	0.128144	0	0	0	0	0.790259	0	0.306176	0	0	0	0.0427148	0	0.365478	0	NA	-1	-1
AGAP001078	0.984752	0.247716	1.53451	0.264183	1.3077	0.836437	0.509216	1.1255	0.394579	0	1.10253	0	0.922325	0.802773	0.676431	0.367509	NA	#N/A	#N/A
AGAP001079	0	0.138555	0	0	0	0	0	0	0.0827626	0	0	0	0.046185	0	0.0275875	0	NA	#N/A	#N/A
AGAP001081	136.953	133.824	130.546	83.3643	43.2159	55.6541	30.209	25.5713	32.124	64.616	54.2737	69.2721	133.774	60.7448	29.3014	62.7206	1	-1	-1
AGAP001082	247.335	326.018	507.067	49.9314	22.3514	37.4827	6.55061	2.89571	6.63773	7.23673	14.4558	12.6717	360.14	36.5885	5.36135	11.4547	2	-1	-1
AGAP001083	196.575	285.981	347.932	77.1628	21.4103	18.6231	0	0	1.36659	3.75238	2.86388	5.27988	276.829	39.0654	0.455531	3.96538	2	-1	-1
AGAP001084	0.162978	0.150323	0.558718	0	0	0	0.309011	0	0.359168	0	0.501791	0	0.290673	0	0.222727	0.167264	NA	-1	-1
AGAP001085	1.6647	0.418757	0.691747	0.893189	1.40677	2.22196	2.86939	4.18578	5.33622	9.61547	10.2509	3.60792	0.925068	1.50731	4.13046	7.82476	NA	#N/A	#N/A
AGAP001087	1.28326	1.47952	2.01632	2.99796	3.19518	3.85387	8.66792	7.66333	9.54459	9.70647	9.87752	9.01411	1.59303	3.349	8.62528	9.5327	NA	#N/A	#N/A
AGAP001088	0	0	0	0	0	0	0	0	0	0	0	0	0	0	0	0	NA	#N/A	#N/A
AGAP001089	0	0.197062	0.732437	0.210162	0	0	0	0	0	0	0	0	0.309833	0.070054	0	0	NA	#N/A	#N/A
AGAP001090	94.0066	106.611	171.146	18.7044	9.07896	6.55895	0.405091	0	1.41253	0	0	3.63824	123.921	11.4474	0.605873	1.21275	2	-1	-1
AGAP001091	287.361	252.437	452.646	55.2726	19.5765	23.3841	3.24072	1.07443	3.2959	3.87851	0.65781	4.36589	330.815	32.7444	2.53702	2.9674	2	-1	-1
AGAP001092	230.316	241.795	448.252	49.1779	22.4137	16.8251	3.24072	1.07443	0.470843	3.87851	4.60467	5.09354	306.788	29.4722	1.59533	4.52557	2	-1	1
AGAP001093	84.3923	86.3133	140.14	20.806	6.80922	8.55516	1.62036	2.14885	4.23758	0.646418	6.5781	0	103.615	12.0568	2.66893	2.40817	2	-1	1
AGAP001094	1.49556	0.985311	1.95317	0.630486	0.283718	0.570344	0	0	0	0	1.31562	0.727648	1.47801	0.494849	0	0.681089	NA	-1	-1
AGAP001096	0.04355	0.0241011	0.0597191	0.488362	0.890615	1.988	8.17467	12.2206	14.8953	21.8728	14.374	23.7314	0.0424568	1.12232	11.7635	19.9928	8	-1	-1
AGAP001097	0.133462	0.0615496	0.127093	0.153163	0.0590768	0.296898	0.421748	0.111861	0.245102	0.2019	0	0.0757569	0.107368	0.169713	0.25957	0.0925522	NA	-1	-1
AGAP001098	3.38684	2.09684	2.65085	3.14898	4.55915	5.88297	5.278	4.19967	2.45388	5.75525	3.57114	7.1105	2.71151	4.53037	3.97719	5.47896	NA	-1	-1
AGAP001099	277.786	193.015	329.209	221.414	301.914	444.98	484.53	456.924	663.464	1633.64	859.902	1147.57	266.67	322.769	534.972	1213.7	9	1	1
AGAP001100	0.291978	0.269307	0.461979	0.419767	0.745636	1.34902	0.979446	1.41184	3.76175	4.00928	2.00539	2.60076	0.341088	0.838142	2.05101	2.87181	NA	#N/A	#N/A
AGAP001101	4.34319	3.73158	8.74773	29.3986	64.2328	130.183	438.251	635.045	884.029	1726.89	1463.8	1820.69	5.6075	74.6048	652.442	1670.46	8	1	-1
AGAP001102	110.288	84.426	140.739	72.97	93.8026	141.885	122.498	125.443	145.852	191.528	129.203	143.423	111.817	102.886	131.264	154.718	NA	-1	-1
AGAP001103	121.687	84.7899	147.838	122.718	167.829	254.009	201.467	203.444	313.963	539.262	293.233	404.021	118.105	181.519	239.625	412.172	8	1	1
AGAP001104	54.0418	54.4682	97.328	43.0165	59.2536	88.3579	108.643	115.058	171.407	349.107	197.008	257.542	68.6127	63.5427	131.703	267.885	9	1	1
AGAP001105	0.0327214	0	0	0.032187	0.0434522	0.043675	0	0	0	0	0	0	0.0109071	0.0397714	0	0	NA	#N/A	#N/A
AGAP001106	0.715858	0.809369	1.18747	3.33911	2.48388	5.39392	2.62702	1.91611	3.30787	2.51522	0.782083	1.337	0.904231	3.73897	2.617	1.54477	NA	-1	-1
AGAP001107	57.6859	42.0482	60.9449	46.6034	43.2669	65.3756	32.5085	27.1964	39.4919	4.52493	4.6869	5.45736	53.5596	51.7487	33.0656	4.88973	4	#N/A	#N/A
AGAP001108	58.481	59.9448	71.1256	51.4658	51.6876	57.4878	43.8472	52.16	50.8224	93.9778	90.3964	95.2961	63.1838	53.547	48.9432	93.2234	10	1	-1
AGAP001109	46.2403	38.2501	46.1841	66.5799	88.3694	94.2248	180.151	190.374	169.234	286.548	250.127	230.579	43.5582	83.058	179.92	255.751	8	1	-1
AGAP001110	83.3994	67.7292	79.1477	70.6047	73.9311	77.6975	34.4926	30.1437	36.1778	17.6399	15.0646	17.5464	76.7588	74.0778	33.6047	16.7503	3	1	-1
AGAP001111	78.1724	64.8383	63.5096	125.861	145.931	140.845	244.774	232.962	204.855	496.862	489.413	466.675	68.8401	137.546	227.53	484.317	8	-1	-1
AGAP001112	933.393	833.614	930.503	2993.58	3804.97	4390.22	11346.2	12980.1	11825.5	27424.9	26224.7	26207.1	899.17	3729.59	12050.6	26618.9	8	#N/A	#N/A
AGAP001113	0.179706	0.0936863	0.0803565	0.1076	0.155635	0.198148	0.0296286	0.0982304	0.0860945	0.189118	0.168394	0.186272	0.117916	0.153794	0.0713178	0.181262	NA	-1	-1
AGAP001114	0.0754437	0.0497041	0.12316	0.19083	0.400741	0.632963	1.00131	1.11109	1.59136	0.130435	0.232283	0.29365	0.0827691	0.408178	1.23459	0.218789	NA	-1	-1
AGAP001115	0.0142995	0.0131892	0.0163405	0.0843958	0.113934	0.190863	0.379573	0.179776	0.724801	1.08161	0.52832	1.12012	0.0146097	0.129731	0.42805	0.910015	NA	-1	-1
AGAP001116	0.00793772	0.117142	0.054424	0.0312323	0.0843269	0.0847592	0.496656	0.459054	0.62975	0.408275	0.0733182	0.13517	0.0598347	0.0667728	0.528487	0.205588	NA	-1	-1
AGAP001117	1.22458	0.779888	1.18834	5.60223	8.36316	11.5323	31.0868	35.752	38.2531	15.1436	15.7696	15.1599	1.06427	8.49925	35.0306	15.3577	7	-1	-1
AGAP001118	0.0263194	0.0728274	0.0300759	0	0	0.0351299	0	0	0	0	0	0	0.0430742	0.01171	0	0	NA	#N/A	#N/A
AGAP001119	0	0	0	0.00558243	0	0.00757488	0	0	0	0.0515115	0	0	0	0.00438577	0	0.0171705	NA	-1	-1
AGAP001120	3.10055	2.28785	4.96033	12.8096	17.7047	32.6939	81.1268	145.788	207.039	180.114	112.646	211.195	3.44957	21.0694	144.651	167.985	8	-1	-1
AGAP001121	0.310055	0.571961	0	0	0	0	2.93938	1.55923	1.36659	6.56667	1.90925	9.50379	0.294005	0	1.95507	5.99324	NA	#N/A	#N/A
AGAP001122	0.0221661	0	0.0253299	0	0.0294354	0	0	0	0	0	0.0682471	0.377463	0.015832	0.0098118	0	0.14857	NA	-1	-1
AGAP001123	0.059682	0	0.0454669	0	0	0	0	0	0	0	0	0	0.0350496	0	0	0	NA	-1	-1
AGAP001124	0.00461718	0.012776	0.0105524	0.0158962	0.00613137	0.0061628	0.026263	0.0116096	0.0152629	0.0209545	0	0	0.0093152	0.00939679	0.0177119	0.00698482	NA	-1	-1
AGAP001125	0.0489561	0.0301032	0.111887	0.192626	0.281714	0.45741	0.0928224	0.164129	0.503481	0.296241	0.552678	1.33387	0.0636488	0.310583	0.253478	0.727595	NA	#N/A	#N/A
AGAP001126	0.976654	0.784586	0.630029	2.24681	2.7194	3.1959	5.31637	4.63421	5.62386	10.2946	7.61454	7.56456	0.79709	2.7207	5.19148	8.49124	NA	-1	-1
AGAP001127	0.715653	0.208448	0.43042	0.889219	1.45053	1.05577	5.78469	7.10315	11.2891	18.4617	10.7852	19.3705	0.451507	1.13184	8.05897	16.2058	8	#N/A	#N/A
AGAP001129	0	0.042871	0	0	0	0	0	0	0	0	0	0	0.0142903	0	0	0	NA	#N/A	#N/A
AGAP001130	39.3488	34.1039	40.9066	43.9126	54.449	69.9192	141.458	136.503	132.78	214.416	196.441	204.923	38.1198	56.0936	136.914	205.26	8	1	-1
AGAP001132	10.8496	9.49379	10.4731	9.7745	12.3382	13.9367	18.0244	18.977	16.3871	20.4097	21.5006	21.3063	10.2722	12.0165	17.7962	21.0722	8	-1	-1
AGAP001133	423.087	370.373	339.049	284.325	309.19	285.801	262.221	232.757	178.557	159.546	181.896	148.779	377.503	293.105	224.512	163.407	3	-1	-1
AGAP001134	1447.78	1551.31	1636.67	1128.2	1014.28	979.886	333.423	305.435	292.603	313.037	288.112	283.823	1545.26	1040.79	310.487	294.991	2	-1	-1
AGAP001135	19.888	26.312	28.2345	14.5976	17.5484	16.1422	6.27715	4.38872	5.75213	1.56246	1.6886	2.14055	24.8115	16.0961	5.47266	1.7972	3	1	1
AGAP001136	2148.72	2331.36	2534.5	1824.29	1672.18	1564.33	255.089	155.381	213.226	21.3677	21.7443	25.2554	2338.2	1686.93	207.899	22.7891	3	-1	-1
AGAP001137	29.6619	30.2901	32.2815	15.6308	10.3163	14.1398	11.3819	23.9731	25.6805	30.9832	27.1803	19.2422	30.7445	13.3623	20.3452	25.8019	10	#N/A	#N/A
AGAP001138	8517.56	8635.86	8860.48	8443.2	8311.1	7467.19	8176.49	8602.3	8062.22	18728.3	17219.3	17812.7	8671.3	8073.83	8280.34	17920.1	9	-1	-1
AGAP001139	28.2791	28.4617	36.6973	23.9048	22.9968	23.3941	6.99994	7.63216	8.45068	2.93646	3.63273	3.986	31.146	23.4319	7.69426	3.51839	3	-1	-1
AGAP001140	192.525	191.089	225.881	198.139	222.237	254.009	448.221	501.188	436.135	647.928	685.979	630.615	203.165	224.795	461.848	654.841	8	1	-1
AGAP001141	122.125	119.238	130.153	107.769	119.437	129.071	114.573	115.447	113.72	74.005	74.351	71.0526	123.839	118.759	114.58	73.1362	4	-1	-1
AGAP001143	109.045	107.07	105.126	63.884	42.1409	41.7705	29.7564	35.3956	28.6537	8.5408	12.0009	9.90056	107.08	49.2652	31.2686	10.1474	3	-1	-1
AGAP001144	127.961	103.104	137.877	89.5949	87.2488	113	107.082	124.25	130.883	187.168	164.237	179.344	122.981	96.6147	120.738	176.916	9	-1	-1
AGAP001145	22.2619	23.622	29.5966	16.6322	15.7009	15.7814	4.11513	3.79412	5.19305	0.437778	1.46376	0.563188	25.1602	16.0381	4.36743	0.821575	3	-1	1
AGAP001146	93.4132	79.9731	80.1878	70.3983	61.9997	56.8613	72.7226	79.3309	59.4253	49.6922	54.1905	51.8466	84.5247	63.0864	70.4929	51.9098	3	-1	-1
AGAP001147	11.7536	8.94865	10.7581	7.07276	4.68498	5.19525	1.16334	1.2535	1.56344	0.812167	1.18068	0.979526	10.4868	5.65099	1.32676	0.990792	2	#N/A	#N/A
AGAP001148	70.2885	71.7856	70.0754	48.7206	53.4597	46.9089	28.0567	29.2091	29.4951	19.0705	24.1222	22.1892	70.7165	49.6964	28.9203	21.794	3	-1	-1
AGAP001149	48.7379	58.6121	64.1035	22.8139	18.9838	19.1214	6.9764	5.99091	8.30817	5.84	4.08576	6.163	57.1512	20.3064	7.09183	5.36292	2	-1	-1
AGAP001150	262.213	250.537	247.081	300.439	332.604	327.433	341.165	354.308	327.606	415.568	372.683	422.726	253.277	320.159	341.026	403.659	8	1	-1
AGAP001151	2602.93	2875.18	3279.89	1924.02	1678.32	1794.69	473.145	316.978	430.879	68.3099	67.0675	78.585	2919.33	1799.01	407	71.3208	3	-1	-1
AGAP001152	60.1816	71.2014	76.8466	47.5378	42.4325	38.6003	18.4231	17.5433	19.4949	14.1376	16.0027	16.4809	69.4098	42.8569	18.4871	15.5404	2	-1	1
AGAP001153	90.859	96.9671	104.318	75.056	83.7034	81.1931	49.6156	50.3373	51.6185	58.4932	56.8824	59.6098	97.3812	79.9842	50.5238	58.3285	2	-1	-1
AGAP001154	259.701	257.854	256.202	210.235	182.578	171.279	90.4117	85.5121	89.0553	39.8375	45.019	46.0823	257.919	188.031	88.3264	43.6463	3	1	-1
AGAP001156	245.491	216.566	238.397	215.235	209.559	233.886	120.233	115.379	121.418	79.1443	73.1145	73.914	233.485	219.56	119.01	75.3909	3	#N/A	#N/A
AGAP001157	931.095	872.098	953.18	1185.58	1098.31	1487.16	2773.89	2521.66	2744.12	4155.06	3728.29	4249.78	918.791	1257.01	2679.89	4044.38	8	-1	-1
AGAP001158	65.3681	66.423	77.8689	58.5877	59.5983	68.9475	55.5468	61.5756	73.0953	76.8262	73.1137	79.6673	69.8867	62.3779	63.4059	76.5357	NA	-1	-1
AGAP001159	22.5343	23.7601	24.5994	17.3177	20.9582	17.3359	19.1004	21.9527	18.9234	12.3731	11.9265	11.3956	23.6313	18.5373	19.9922	11.8984	4	-1	-1
AGAP001160	0.534519	0.150048	0.26557	0.457208	0.308614	0.496314	0.176255	0	0.051216	0	0	0	0.316712	0.420712	0.0758237	0	NA	-1	-1
AGAP001161	0.140821	0.129886	0.0585163	0.138521	0.187002	0.0854367	0.461183	0.740358	0.507827	0.929593	2.16786	1.17721	0.109741	0.136987	0.56979	1.42489	NA	-1	-1
AGAP001162	0.488557	0.594822	0.223316	0.499801	0.415218	0.31301	0.51874	0.589654	0.473738	0.236507	0.42118	0.599009	0.435565	0.409343	0.527377	0.418899	NA	#N/A	#N/A
AGAP001165	208.496	178.556	199.058	298.661	400.933	470.739	1178.59	1326.49	1108.84	2895.52	2765.58	2692.8	195.37	390.111	1204.64	2784.63	8	#N/A	#N/A
AGAP001166	35.4919	36.7995	42.0467	29.4649	29.6425	30.8504	23.9411	31.0086	33.2968	72.4651	54.8768	61.918	38.1127	29.9859	29.4155	63.0866	10	-1	1
AGAP001167	12.8262	16.222	18.4924	7.92558	6.14137	6.99387	1.56942	1.60394	2.44338	0.252736	0.374095	0.362085	15.8469	7.02027	1.87225	0.329639	3	-1	1
AGAP001168	57.4949	48.1411	48.8873	36.3205	38.1956	35.7302	19.2823	21.2188	19.3126	15.1977	16.8931	19.792	51.5078	36.7488	19.9379	17.2943	2	-1	-1
AGAP001169	1.25703	0.804121	1.04258	0.688054	0.740403	0.77126	0.653507	0.662734	0.625537	0.429399	0.530602	0.828613	1.03458	0.733239	0.64726	0.596205	NA	-1	-1
AGAP001170	0.873968	0.806108	0.54475	0.429847	0.42203	0.477217	0	0.299664	0.175095	0.240387	0	0.135297	0.741609	0.443031	0.158253	0.125228	NA	-1	-1
AGAP001171	7.81139	5.80916	6.7921	5.80644	5.48526	5.56796	2.99832	2.39945	2.67383	1.31987	2.64429	2.18216	6.80422	5.61989	2.69054	2.04878	NA	-1	-1
AGAP001172	0.612331	0.549098	0.573389	0.514491	0.474334	0.564739	0.536157	0.486493	0.529472	0.81697	0.543334	0.912389	0.578273	0.517855	0.517374	0.757564	NA	-1	-1
AGAP001173	7.32468	5.65788	5.78761	6.62944	4.71602	4.60553	2.0277	2.94273	1.91214	1.83152	1.61529	1.58061	6.25672	5.317	2.29419	1.67581	NA	-1	-1
AGAP001174	37.1046	32.6344	33.665	50.0491	45.068	49.6808	27.8552	23.3975	25.6207	19.1605	16.6069	17.022	34.468	48.266	25.6244	17.5965	5	-1	-1
AGAP001175	14.7718	11.4268	11.4338	9.2213	4.21244	7.09885	4.87743	3.84919	3.93012	6.63712	4.47033	6.01992	12.5441	6.8442	4.21891	5.70912	1	-1	-1
AGAP001176	0.942536	0.817781	0.940149	1.84643	1.60167	1.9084	2.92294	3.13315	2.9397	2.80338	2.60685	2.42115	0.900155	1.7855	2.9986	2.61046	NA	-1	-1
AGAP001177	8.48671	5.72575	5.46615	12.5046	12.2156	11.1534	21.2673	24.473	23.0713	40.2934	37.5317	38.4845	6.55954	11.9579	22.9372	38.7699	8	1	-1
AGAP001179	59.6278	66.4589	66.6525	57.0268	68.8149	56.998	65.3324	64.918	56.4585	64.3067	62.4793	60.2381	64.2464	60.9466	62.2363	62.3413	NA	1	-1
AGAP001181	0.0413407	0.209719	0.0236206	0.142329	0.164695	0	0.0783834	0.259871	0.182212	0	0.127284	0.140797	0.0915601	0.102341	0.173489	0.0893601	NA	-1	-1
AGAP001182	0	0.0187904	0	0.0200395	0	0	0	0.0512246	0.0448961	0.0616377	0.125448	0.138766	0.00626346	0.00667983	0.0320402	0.108617	NA	-1	-1
AGAP001183	0	0	0	0	0	0	0	0	0	0	0	0	0	0	0	0	NA	-1	-1
AGAP001184	0	0	0	0	0	0	0	0	0	0	0	0	0	0	0	0	NA	-1	-1
AGAP001185	3.35709	3.21354	2.90766	3.39719	2.08401	2.47432	1.91629	2.47745	2.52953	1.76713	2.43939	2.31783	3.15943	2.65184	2.30776	2.17478	NA	-1	-1
AGAP001187	0.849696	0.612282	0.606859	0.535447	0.564176	0.265813	0.906218	0.56751	0.614431	0.723044	1.02192	1.17564	0.689612	0.455145	0.696053	0.973534	NA	-1	-1
AGAP001189	0.166484	0.263241	0.217425	0.32753	0.536914	0.349195	1.44302	2.27248	1.78207	2.59051	3.51488	3.32104	0.215717	0.404546	1.83252	3.14215	NA	-1	-1
AGAP001190	0.0130249	0.0240271	0.0446517	0	0	0.0521549	0	0	0.028704	0	0	0	0.0272345	0.017385	0.00956801	0	NA	-1	-1
AGAP001191	0	0	0.397991	0	0	0	0	0	0	0	0	0	0.132664	0	0	0	NA	#N/A	#N/A
AGAP001192	0	0	0.0279736	0	0	0	0	0	0	0	0	0	0.00932452	0	0	0	NA	-1	-1
AGAP001193	0.0157233	0	0	0	0	0	0	0.0395351	0	0	0	0.0535498	0.00524109	0	0.0131784	0.0178499	NA	-1	-1
AGAP001194	1.98461	3.75998	3.5857	2.61173	0.81913	1.61086	1.06785	0.26974	1.24118	0.162286	0	0.18268	3.1101	1.68057	0.859589	0.114989	NA	#N/A	#N/A
AGAP001195	131.747	125.761	121.61	95.7526	105.382	98.8015	64.3981	65.0974	56.8392	44.6439	45.1293	41.6699	126.373	99.9785	62.1116	43.8144	3	-1	-1
AGAP001196	0.992965	1.34717	1.51952	1.24176	1.38249	1.70551	1.77689	2.43384	2.14588	4.16874	4.08223	4.11585	1.28655	1.44325	2.11887	4.12228	NA	1	1
AGAP001197	1.88112	1.97905	1.61221	0.896286	0.644022	0.686555	0.0557292	0	0.0971623	0	0	0	1.82413	0.742288	0.0509639	0	NA	-1	-1
AGAP001198	0.00912254	0.00841421	0	0	0	0	0	0	0	0	0	0	0.00584558	0	0	0	NA	-1	-1
AGAP001199	2.85353	2.29758	3.03363	1.1964	1.00946	1.35804	1.01999	0.793958	1.13401	1.52149	1.0082	1.35421	2.72825	1.18796	0.982653	1.29463	NA	-1	-1
AGAP001200	16.7119	13.9783	13.4268	13.0441	12.6087	12.4174	4.95872	2.75769	4.03959	0.696143	1.88909	1.56724	14.7057	12.6901	3.91867	1.38416	3	-1	-1
AGAP001201	0.0526387	0.0161839	0	0.138077	0.0466009	0.140519	0.332683	0.176476	0.116005	0.159263	0.054023	0	0.0229409	0.108399	0.208388	0.0710952	NA	-1	-1
AGAP001202	0	0	0	0	0	0	0	0	0	0	0	0	0	0	0	0	NA	-1	-1
AGAP001203	0	0	0	0.287463	0.776147	0	1.66227	1.46962	0	1.76836	0	0.995288	0	0.354537	1.04396	0.921217	NA	-1	-1
AGAP001205	0.0477008	0	0	0.609982	0.633441	1.20971	6.33096	5.27739	9.25078	13.5663	9.69313	25.5059	0.0159003	0.81771	6.95304	16.2551	8	-1	-1
AGAP001206	0	0	0.0304542	0	0	0	0	0	0	0	0	0	0.0101514	0	0	0	NA	-1	-1
AGAP001207	78.3713	74.4735	85.5967	121.57	146.495	136.655	196.887	222.631	208.995	254.573	263.622	273.516	79.4805	134.907	209.505	263.904	8	1	-1
AGAP001208	117.825	118.998	113.581	66.1653	65.0663	52.4956	31.3572	30.9297	27.5618	2.48944	7.59994	4.48363	116.801	61.2424	29.9496	4.85767	3	-1	-1
AGAP001209	185.638	147.541	146.391	209.101	255.026	262.656	619.386	596.242	529.741	437.725	553.381	495.925	159.857	242.261	581.79	495.677	7	1	-1
AGAP001211	224.143	217.611	243.355	129.423	94.6341	103.249	32.0452	28.7495	35.9638	8.74277	8.57681	8.77937	228.37	109.102	32.2528	8.69965	3	-1	1
AGAP001212	19.2581	15.1378	20.7059	27.0156	33.3845	36.4046	31.7475	36.1386	38.0504	32.8648	28.0404	30.6943	18.3673	32.2682	35.3122	30.5332	7	-1	-1
AGAP001213	1.73808	2.25556	2.7021	5.60621	8.7224	8.84804	12.9136	20.8351	17.5039	19.873	25.6368	24.3664	2.23192	7.72555	17.0842	23.2921	8	-1	-1
AGAP001214	25.7401	22.6135	20.263	19.2032	15.7353	14.5456	5.38528	4.67436	4.61848	3.08829	2.67207	2.95575	22.8722	16.4947	4.89271	2.90537	3	1	-1
AGAP001215	63.4109	52.4784	51.8964	51.7932	49.882	47.2242	50.5707	44.691	40.6667	14.32	19.4413	13.9576	55.9286	49.6331	45.3095	15.9063	4	-1	-1
AGAP001217	212.604	203.955	196.359	146.225	121.24	106.025	16.416	14.9742	18.2729	3.32643	5.21862	5.92869	204.306	124.497	16.5544	4.82458	3	-1	-1
AGAP001218	23.6196	80.7097	36.9978	23.5407	14.7359	13.1756	0.97172	0.112057	1.03123	0.134836	0.205818	0.227669	47.109	17.1508	0.705003	0.189441	2	-1	-1
AGAP001219	8.5942	22.7398	11.6437	10.0656	4.74086	3.12849	0.0822975	0.0545696	0.167397	0	0.701608	0.0369569	14.3259	5.97832	0.101422	0.246188	2	-1	-1
AGAP001220	1.76275	1.6453	1.75654	1.32266	1.62181	1.31293	0.912556	1.45223	1.16675	1.03754	1.08361	1.06547	1.72153	1.41913	1.17718	1.06221	NA	-1	-1
AGAP001222	41.7367	44.3483	42.8601	41.5862	39.499	43.1551	50.1255	60.7036	55.584	119.879	114.579	134.406	42.9817	41.4134	55.471	122.955	9	1	-1
AGAP001223	78.4844	79.17	76.2015	61.2452	47.4313	39.7606	12.766	11.7677	11.5161	7.90521	8.13292	7.82293	77.9519	49.479	12.0166	7.95369	3	-1	-1
AGAP001224	14.4548	13.6778	13.005	8.82346	6.62475	5.46835	0.946456	0.41328	0.509793	0.174973	0.299885	0.0829308	13.7125	6.97219	0.623176	0.18593	2	-1	-1
AGAP001225	53.8827	43.9119	44.3187	52.901	46.1915	41.9879	45.0356	30.7723	30.2753	10.5868	7.96061	10.156	47.3711	47.0268	35.3611	9.5678	4	-1	-1
AGAP001226	21.0088	25.1729	23.7851	11.6914	7.56877	7.5816	10.3641	10.565	8.05944	10.6528	8.32504	8.94389	23.3222	8.94726	9.66285	9.30724	1	-1	-1
AGAP001227	241.306	209.715	228.489	240.488	296.595	317.161	341.739	393.072	342.777	379.588	422.299	461.265	226.503	284.748	359.196	421.051	8	1	-1
AGAP001228	112.746	140.493	151.32	105.545	96.5644	98.4734	46.9145	50.4197	57.6979	30.2201	27.7239	38.6563	134.853	100.194	51.6774	32.2001	3	-1	1
AGAP001229	299.242	251.129	342.192	352.905	388.899	484.909	690.226	823.934	877.156	2001.48	1781.76	1888.18	297.521	408.904	797.105	1890.47	8	1	1
AGAP001230	0.984881	0.807475	0.666935	1.7223	2.37354	2.58046	13.0716	9.9974	15.9972	23.5076	19.7664	25.4677	0.819763	2.22543	13.022	22.9139	8	#N/A	#N/A
AGAP001231	28.3542	27.8914	30.7127	23.9818	28.5526	32.0653	25.0206	22.2916	25.7694	8.17026	8.94173	11.4528	28.9861	28.1999	24.3606	9.5216	4	-1	-1
AGAP001232	46.5545	45.9527	43.5931	34.8849	27.5286	28.554	15.6138	14.6467	15.0018	15.4815	13.996	15.4042	45.3668	30.3225	15.0874	14.9606	2	-1	-1
AGAP001233	14.8599	15.8646	15.2035	14.4372	13.0446	12.4751	8.5547	8.43902	8.01191	7.21161	7.75381	7.77343	15.3093	13.319	8.33521	7.57961	2	-1	-1
AGAP001234	181.574	184.945	166.842	116.1	133.017	119.035	117.811	117.215	95.3243	39.8696	47.3188	43.6529	177.787	122.717	110.117	43.6138	3	-1	-1
AGAP001235	4.60582	5.20921	5.74168	2.43292	2.10772	2.17052	1.51393	1.42009	1.07297	0.883843	0.599612	0.795926	5.18557	2.23705	1.33566	0.759794	NA	-1	-1
AGAP001236	8.30947	6.42503	6.50748	11.732	10.7875	11.298	16.3233	15.9041	15.693	4.94063	5.9505	5.06869	7.08066	11.2725	15.9735	5.31994	6	-1	-1
AGAP001237	19.4954	20.5737	21.4342	15.4695	13.0835	12.724	9.96712	11.9156	11.6092	9.56963	10.8241	11.185	20.5011	13.759	11.164	10.5262	2	-1	-1
AGAP001238	102.697	84.9437	87.7944	174.246	242.087	246.588	468.691	493.421	443.716	566.851	607.776	617.474	91.8118	220.973	468.609	597.367	8	-1	-1
AGAP001239	0.335462	0.382698	0.383343	0.217094	0.187569	0.082482	0.167381	0.199776	0.0778198	0.0534193	0	0.030066	0.367168	0.162382	0.148326	0.0278284	NA	-1	-1
AGAP001240	0.300483	0.271495	0.399431	0.1689	0.0488602	0.196443	0.0348812	0.0770964	0.0135143	0.0185537	0.0188807	0	0.323803	0.138068	0.0418306	0.0124781	NA	-1	-1
AGAP001241	0.134759	0.0276212	0.0171103	0.0147287	0	0	0	0	0	0	0	0	0.0598301	0.00490956	0	0	NA	-1	-1
AGAP001242	21.0743	17.5655	17.4265	49.6857	68.648	57.5161	134.995	163.406	121.914	158.162	176.873	130.132	18.6888	58.6166	140.105	155.056	8	1	-1
AGAP001243	0.032976	0	0	0.0486562	0.0875808	0.0660223	0.50019	0.124374	0.436033	0.399086	0.406119	1.01078	0.010992	0.0674197	0.353532	0.605328	NA	-1	-1
AGAP001244	0	0	0	0	0	0.00984778	0	0	0	0	0	0	0	0.00328259	0	0	NA	#N/A	#N/A
AGAP001245	0	0	0	0	0	0	0	0	0	0	0	0	0	0	0	0	NA	-1	-1
AGAP001246	0.147047	0.027126	0.0840178	0.072323	0	0.0588816	0	0	0	0	0.0452744	0	0.0860638	0.0437349	0	0.0150915	NA	#N/A	#N/A
AGAP001247	0	0	0	0	0	0	0	0	0	0	0	0	0	0	0	0	NA	#N/A	#N/A
AGAP001248	0	0	0.0416237	0	0	0	0	0	0	0	0	0	0.0138746	0	0	0	NA	#N/A	#N/A
AGAP001249	0	0	0	0.0213026	0	0	0	0	0	0	0	0	0	0.00710087	0	0	NA	-1	-1
AGAP001250	0	0	0	0	0	0	0	0	0	0	0	0	0	0	0	0	NA	-1	-1
AGAP001251	0.124427	0.0382552	0.0473954	0.0815963	0.0275387	0	0	0.0521438	0	0.0627437	0.0638494	0	0.0700257	0.0363783	0.0173813	0.0421977	NA	-1	-1
AGAP001252	0.32883	0.0827175	0.153721	0.16173	0.119091	0.139652	0	0.0751656	0.0329396	0.226113	0.0460196	0	0.188423	0.140158	0.0360351	0.090711	NA	-1	-1
AGAP001253	42.8785	42.1659	46.189	46.4838	49.0828	46.0166	43.2366	48.167	47.2774	60.6562	59.7286	57.1439	43.7445	47.1944	46.227	59.1762	9	-1	-1
AGAP001255	52.8431	55.5118	48.6121	32.2461	48.9083	42.0816	53.877	40.8336	40.1168	6.12465	5.76746	5.65948	52.3224	41.0787	44.9425	5.85053	4	-1	-1
AGAP001256	24.3688	25.1995	20.0391	29.8361	34.6451	29.4081	42.1638	42.9876	40.8002	30.6985	37.68	34.5894	23.2025	31.2964	41.9839	34.3227	7	-1	-1
AGAP001257	60.9196	66.5012	63.6772	24.8944	21.0482	21.234	18.8174	20.8446	18.205	20.4895	23.4568	21.8712	63.6993	22.3922	19.289	21.9392	1	-1	-1
AGAP001258	10.1928	10.1981	12.1741	9.5732	8.71781	10.9916	5.24094	5.57472	6.47235	3.74601	2.9255	3.53029	10.855	9.76085	5.76267	3.4006	3	-1	1
AGAP001259	0.189222	0.206262	0.1376	0.219973	0.27412	0.183683	0	0	0.151638	0.156138	0	0	0.177695	0.225925	0.050546	0.0520459	NA	-1	-1
AGAP001261	51.4917	52.8462	58.6467	34.0089	24.0228	31.4124	13.3327	10.7419	15.2469	11.6101	7.79884	8.30492	54.3282	29.8147	13.1072	9.23794	2	-1	1
AGAP001264	35.6573	38.1298	33.5338	66.9395	86.342	77.6373	72.005	81.5489	72.7152	53.165	55.7001	56.8553	35.7736	76.9729	75.423	55.2401	6	-1	-1
AGAP001265	0.675071	0.657734	0.793154	1.51515	2.75251	3.28694	15.1251	16.257	16.4068	11.5932	12.383	11.9167	0.708653	2.5182	15.9296	11.9643	7	-1	-1
AGAP001267	104.542	90.096	89.6768	67.6596	73.3018	66.3768	37.7432	33.7442	34.1222	8.89695	10.0597	9.21127	94.7715	69.1127	35.2032	9.38931	3	-1	-1
AGAP001268	103.758	99.1675	104.481	133.553	130.978	139.981	134.213	126.552	144.702	201.372	171.711	185.122	102.469	134.837	135.156	186.068	8	1	1
AGAP001269	43.1668	37.4532	33.5323	33.0801	37.0588	35.7839	22.3441	18.4623	20.1548	12.4122	11.2632	10.9461	38.0508	35.3076	20.3204	11.5405	3	-1	-1
AGAP001270	26.0214	23.883	27.5918	17.2926	16.4	17.9636	8.48788	10.5058	11.4629	8.12666	6.82593	6.9214	25.832	17.2187	10.1522	7.29133	3	-1	1
AGAP001271	60.8104	49.7838	52.0231	61.4296	64.6902	66.158	121.9	124.31	118.977	145.967	139.502	147.433	54.2058	64.0926	121.729	144.301	8	1	-1
AGAP001272	61.6148	51.9417	46.3006	71.1837	78.2818	72.6275	92.437	82.4517	88.5001	96.8569	96.9502	94.7494	53.2857	74.031	87.7963	96.1855	8	-1	-1
AGAP001273	461.184	423.015	435.369	581.07	738.961	682.956	1054.49	1143.9	1020	2620.22	2531.45	2440.28	439.856	667.663	1072.8	2530.65	8	1	-1
AGAP001274	127.372	166.591	153.323	103.086	68.9681	66.6946	31.5802	28.4003	32.3364	49.6827	43.9558	40.9189	149.096	79.5828	30.7723	44.8525	2	-1	-1
AGAP001275	8.03118	8.94423	7.26334	9.58333	9.11392	9.25732	12.6695	16.4829	13.2294	25.3673	27.5149	23.5286	8.07958	9.31819	14.1273	25.4703	9	1	-1
AGAP001276	31.3622	30.516	31.2872	33.6261	32.5943	29.7608	20.0375	22.4563	20.9743	9.31514	9.36644	7.11528	31.0551	31.9937	21.156	8.59895	3	-1	-1
AGAP001277	26.3094	25.5328	26.1493	23.1121	19.9923	20.019	9.70139	8.7577	7.97575	6.79648	6.63681	7.95964	25.9972	21.0411	8.81161	7.13098	3	-1	-1
AGAP001278	29.1349	30.5542	25.1507	28.7697	24.0013	25.0623	20.5454	17.0334	16.8184	15.0106	12.5489	13.0196	28.2799	25.9444	18.1324	13.5264	3	1	-1
AGAP001279	6.62112	7.03111	9.29176	3.84209	1.96674	3.04276	1.15628	0.91274	1.47195	1.75725	1.07293	1.78026	7.648	2.95053	1.18032	1.53682	NA	-1	-1
AGAP001280	2.73403	2.37449	2.62256	2.47345	2.72961	2.39732	1.92974	1.75627	3.16655	0.301899	0.368663	0.271868	2.57703	2.53346	2.28419	0.314143	NA	-1	-1
AGAP001281	0.24684	0.206976	0.128214	0.286956	0.0595982	0.209663	0	0.0564239	0.148359	0.0678939	0.207271	0.305702	0.19401	0.185406	0.068261	0.193622	NA	-1	-1
AGAP001283	7.02811	5.70907	6.56589	15.8158	20.074	18.6629	22.3963	18.6018	16.2493	5.37198	5.54257	6.215	6.43436	18.1842	19.0825	5.70985	6	-1	-1
AGAP001284	0	0	0	0	0	0	0	0	0	0	0	0	0	0	0	0	NA	-1	-1
AGAP001285	17.088	20.9555	21.4166	17.2672	17.5679	16.5733	12.3046	10.5023	13.037	11.4165	11.8626	11.5544	19.82	17.1362	11.948	11.6112	2	-1	-1
AGAP001286	9.91002	11.6498	11.5995	7.76458	7.744	6.80164	2.89338	2.60373	2.79251	0.577135	0.237719	0.417637	11.0531	7.43674	2.7632	0.41083	3	-1	-1
AGAP001287	159.802	138.786	153.18	117.002	131.284	131.78	109.979	102.899	87.6427	130.002	116.353	131.963	150.589	126.689	100.174	126.106	1	-1	-1
AGAP001290	74.2627	107.507	102.505	72.8823	100.246	89.3421	161.806	183.301	130.462	221.8	222.561	210.091	94.7582	87.4902	158.523	218.151	9	1	-1
AGAP001291	8.38972	7.03176	9.14951	6.67393	2.95481	4.13847	3.14686	2.33884	2.09008	4.3042	2.41464	3.4164	8.19033	4.58907	2.52526	3.37841	NA	-1	-1
AGAP001292	18.3915	16.0833	15.177	16.3616	17.0066	17.2231	15.8145	15.5406	12.8521	20.3557	19.3126	20.7361	16.5506	16.8638	14.7357	20.1348	10	-1	-1
AGAP001293	449.34	358.959	352.706	783.14	965.051	917.995	2182.64	2259.67	1768.75	4945.26	4686.08	4798.51	387.002	888.729	2070.35	4809.95	8	1	-1
AGAP001294	86.2936	80.6556	82.6853	143.4	171.374	155.381	157.611	140.02	131.351	177.369	155.761	158.569	83.2115	156.718	142.994	163.9	7	1	-1
AGAP001296	431.653	396.381	341.929	355.433	349.305	387.358	652.456	565.24	557.88	1099.65	1222.41	1226.24	389.988	364.032	591.858	1182.77	9	1	-1
AGAP001297	88.9722	96.7926	85.1983	96.8741	97.1257	87.7302	138.417	148.823	139.205	313.302	296.505	319.168	90.321	93.91	142.149	309.658	9	-1	-1
AGAP001298	68.437	66.3366	58.3949	44.7815	36.702	34.7458	10.7675	10.2633	10.0245	3.6738	2.81829	3.81734	64.3895	38.7431	10.3518	3.43648	3	-1	-1
AGAP001299	169.844	165.997	141.045	205.076	256.594	201.582	304.562	288.06	280.439	188.167	204.998	149.349	158.962	221.084	291.02	180.838	6	#N/A	#N/A
AGAP001300	32.4732	29.4218	30.472	37.3121	39.5802	36.6059	48.5365	52.3707	50.2645	75.8994	75.0572	71.2499	30.789	37.8327	50.3905	74.0688	8	1	-1
AGAP001301	20.8891	17.9112	17.4189	26.799	32.6686	29.0995	43.1944	45.2886	39.2913	65.0942	69.8206	66.6337	18.7397	29.5223	42.5914	67.1829	8	1	-1
AGAP001302	26.1893	32.5616	27.1992	19.2017	17.7117	14.969	6.89816	6.2185	6.96244	3.69805	4.11533	3.87063	28.65	17.2941	6.69303	3.89467	3	-1	-1
AGAP001303	5.77166	5.96368	5.88581	4.04245	4.36583	3.53494	3.98252	4.17922	4.14592	3.75777	2.02447	1.80396	5.87372	3.98107	4.10255	2.52873	NA	#N/A	#N/A
AGAP001304	14.0135	12.433	11.1714	25.9611	34.0282	28.3463	64.4009	72.4018	63.751	58.349	56.1413	47.4427	12.5393	29.4452	66.8512	53.9777	7	-1	-1
AGAP001306	39.0412	48.1367	46.6806	32.9503	29.9146	29.0396	35.5986	34.5752	34.4745	38.1579	38.263	37.5908	44.6195	30.6349	34.8828	38.0039	1	-1	-1
AGAP001307	43.9573	48.6864	55.0097	48.1143	46.3419	50.4036	134.536	155.635	145.053	344.088	311.369	375.37	49.2178	48.2866	145.074	343.609	9	1	-1
AGAP001308	20.9795	22.7006	16.009	16.4857	15.9395	15.3056	8.65736	8.0454	7.77563	11.5124	11.3425	9.66039	19.8964	15.9103	8.15947	10.8384	2	-1	-1
AGAP001309	6.22405	5.68664	5.16504	7.68503	7.01556	6.58877	1.19297	0.66419	0.873199	0.0444005	0.0677743	0.0499799	5.69191	7.09645	0.91012	0.0540516	NA	1	-1
AGAP001310	51.1503	44.678	57.1773	40.3882	43.2031	50.4609	15.764	11.9676	17.7252	1.36713	0.46374	2.0519	51.0019	44.6841	15.1523	1.29426	3	-1	1
AGAP001311	13.518	18.4677	21.2963	9.92158	7.52862	7.23288	5.58839	6.63427	6.66107	13.389	11.7483	12.0572	17.7606	8.22769	6.29458	12.3982	1	-1	-1
AGAP001312	197.04	212.393	194.269	158.833	146.876	136.12	135.319	150.116	140.895	277.108	275.722	266.283	201.234	147.276	142.11	273.038	10	-1	-1
AGAP001313	5.46319	4.5224	4.15498	3.92887	4.99913	4.53453	2.99436	4.75595	5.01824	2.72247	2.45948	2.7206	4.71352	4.48751	4.25619	2.63419	NA	-1	-1
AGAP001314	7.89976	10.0824	10.2166	9.35787	10.24	10.3484	7.35006	7.25341	7.86579	3.57146	4.10752	4.59118	9.39957	9.98211	7.48975	4.09005	NA	-1	-1
AGAP001315	108.572	105.614	98.5124	79.3118	58.5527	64.4774	34.0565	26.4	29.5197	25.3564	22.759	22.5295	104.233	67.4473	29.9921	23.5483	2	-1	-1
AGAP001316	0.0823866	0.0405278	0.050211	0.0702356	0.0510557	0.00733105	0.0208277	0	0.0363126	0	0	0	0.0577085	0.0428741	0.0190468	0	NA	-1	-1
AGAP001318	16.4303	17.1409	17.183	15.0654	12.6336	12.6814	16.4769	19.7805	19.933	28.2859	22.8169	25.757	16.9181	13.4601	18.7302	25.6199	9	-1	-1
AGAP001319	20.5523	18.8993	17.6703	16.7338	17.2582	13.4888	8.8661	8.7989	5.48246	4.90338	4.7991	4.64064	19.0406	15.8269	7.71582	4.78104	3	-1	-1
AGAP001320	53.1896	40.4244	42.9369	20.6507	15.0899	12.0432	5.35243	4.71713	5.47309	5.29763	5.06093	5.41568	45.5169	15.9279	5.18088	5.25808	2	-1	-1
AGAP001321	7.73661	8.87808	8.47448	5.51229	4.29926	4.13058	1.566	1.14353	1.4669	0.411216	0.375544	0.474759	8.36305	4.64738	1.39215	0.420506	NA	-1	-1
AGAP001322	68.2294	61.2914	61.4725	57.4803	57.599	53.0172	66.8822	76.3297	53.4584	35.8557	41.4068	34.2575	63.6644	56.0322	65.5568	37.1733	4	-1	-1
AGAP001323	1.86358	1.55518	1.82534	1.17845	1.17844	1.77673	2.43973	2.90076	3.27577	3.49043	3.1421	1.96452	1.74803	1.37787	2.87209	2.86569	NA	#N/A	#N/A
AGAP001324	64.2113	60.7731	57.4331	54.7617	62.3861	61.0314	82.139	76.5848	66.1237	94.9885	93.5909	94.1062	60.8058	59.3931	74.9492	94.2285	9	-1	-1
AGAP001325	108.444	118.226	137.966	60.978	58.3742	54.9733	25.8049	31.0016	35.3753	34.4679	32.3116	35.9668	121.545	58.1085	30.7272	34.2488	2	-1	-1
AGAP001326	21.754	26.9068	27.2307	25.0282	23.529	25.676	34.6149	44.6484	41.8004	84.8313	95.3789	89.339	25.2972	24.7444	40.3545	89.8497	9	-1	-1
AGAP001328	16.7843	14.1309	13.4387	9.36552	8.61563	9.7195	5.86843	3.72746	4.44251	2.98387	2.0625	2.19697	14.7846	9.23355	4.67947	2.41444	3	-1	-1
AGAP001329	0.407444	0.576239	0.620798	0.454228	0.108213	0.181279	0.257509	0.614695	0.957783	0.575285	0.585423	0.740086	0.534827	0.247907	0.609996	0.633598	NA	-1	-1
AGAP001330	60.2655	50.0162	48.1415	113.267	112.215	97.7352	207.339	197.807	178.377	374.585	351.438	329.419	52.8078	107.739	194.508	351.814	8	1	-1
AGAP001331	0.00876405	0.0323342	0.0400598	0.0172418	0.0232764	0.0467914	0.0498509	0.0220367	0.0772565	0	0	0	0.0270527	0.0291032	0.0497147	0	NA	#N/A	#N/A
AGAP001332	0.519798	0.647662	0.906615	1.09438	1.07778	1.18068	1.55614	1.71974	1.64795	1.32437	1.26348	1.14915	0.691358	1.11761	1.64128	1.24567	NA	-1	-1
AGAP001333	65.8231	55.1604	62.8118	97.6034	94.8142	100.574	67.3901	66.3889	61.5235	70.2761	70.4344	79.4214	61.2651	97.6639	65.1008	73.3773	5	1	-1
AGAP001334	28.389	28.7581	32.1619	22.9338	21.883	24.602	16.5976	16.4863	18.6383	12.1348	11.7043	10.8089	29.7697	23.1396	17.2407	11.5493	3	-1	-1
AGAP001335	481.75	588.999	583.617	577.629	649.628	613.902	1086.61	1250.19	1215.69	2842.59	2687.84	2711.08	551.455	613.719	1184.16	2747.17	9	1	-1
AGAP001336	17.6223	13.8221	12.2977	41.2587	67.1318	52.4653	126.049	147.069	141.054	133.66	173.209	153.297	14.5807	53.6186	138.057	153.388	8	-1	-1
AGAP001337	67.4883	48.4318	44.2971	122.279	162.145	131.986	187.642	191.938	161.355	253.922	279.836	273.627	53.4057	138.803	180.311	269.129	8	1	-1
AGAP001338	13.3659	12.9515	12.2932	14.7785	16.7584	15.2782	14.2308	13.5649	11.8188	14.3931	15.4517	15.333	12.8702	15.605	13.2048	15.0592	5	-1	-1
AGAP001339	151.041	137.72	127.197	162.56	212.927	180.556	279.073	313.962	242.082	559.239	548.501	540.962	138.653	185.347	278.372	549.567	8	1	-1
AGAP001340	2.81048	3.17074	3.64435	1.73441	2.0193	2.21919	1.46962	1.90431	2.25582	0.787677	0.929078	1.10832	3.20852	1.99097	1.87658	0.941692	NA	-1	1
AGAP001341	56.7707	73.0991	73.0905	30.7438	23.1147	20.5454	6.17173	5.38709	6.30214	1.66923	1.5854	1.78504	67.6534	24.8013	5.95365	1.67989	3	-1	-1
AGAP001342	10.3206	14.5969	14.6867	10.6395	10.4864	10.7846	18.1589	20.3433	19.3257	45.0135	45.5082	46.744	13.2014	10.6368	19.276	45.7552	9	1	-1
AGAP001343	0	0	0	0	0.0149243	0	0.0319632	0.00706468	0.00619188	0.0170016	0.0173012	0.019138	0	0.00497475	0.0150732	0.0178136	NA	-1	-1
AGAP001344	0.201782	0.279172	0.211367	0.711243	2.05433	2.0873	15.686	20.2947	18.0838	25.336	34.8944	33.7312	0.230773	1.61762	18.0215	31.3205	8	-1	-1
AGAP001345	0	0	0	0	0.0155659	0	0	0	0.0258323	0	0.14436	0.0399217	0	0.00518863	0.00861077	0.0614273	NA	-1	-1
AGAP001346	0.0459341	0.0635513	0.0524903	0.135552	0.548982	0.245243	0.391917	0.461993	0.759218	0.555908	0.353565	0.0782205	0.0539919	0.309925	0.537709	0.329231	NA	-1	-1
AGAP001347	4.09292	4.87853	4.06271	3.36498	3.33786	3.15762	2.90534	2.8897	3.0807	3.86347	3.95225	4.2574	4.34472	3.28682	2.95858	4.02438	NA	-1	-1
AGAP001348	4.59303	3.48526	3.7224	7.97862	10.3169	9.00018	14.8539	17.6919	14.6447	20.2042	24.923	22.022	3.93356	9.09856	15.7302	22.3831	8	-1	-1
AGAP001349	12.3706	14.5102	12.6381	7.79225	6.42652	5.04471	6.02903	5.75109	6.94616	10.0005	7.77212	8.12227	13.173	6.42116	6.24209	8.63164	1	-1	-1
AGAP001350	1.42229	1.70626	1.72089	1.90199	2.53064	2.58083	0.581642	0.444109	0.655565	0.19688	0.0572427	0.25328	1.61648	2.33782	0.560439	0.169134	NA	-1	-1
AGAP001351	5.88677	7.59023	7.71949	9.15626	12.3609	14.251	6.138	6.57372	7.50164	1.67226	1.67471	1.10553	7.0655	11.9227	6.73779	1.48417	4	-1	-1
AGAP001352	0.0552107	0.0509238	0.0525757	0.054309	0.122195	0.110539	1.1515	0.85608	1.39924	0.640336	0.254982	0.470087	0.0529034	0.0956809	1.1356	0.455135	NA	-1	-1
AGAP001353	0.594725	0.548548	1.64239	3.07132	3.61975	13.9579	20.767	33.8957	47.9479	26.2411	11.5969	24.6436	0.928555	6.88297	34.2036	20.8272	7	1	-1
AGAP001354	1.28407	1.13699	1.58473	0.353667	0.136414	0.274226	0.389542	0	0	0	0	0.174929	1.33526	0.254769	0.129847	0.0583098	NA	-1	-1
AGAP001355	0.291398	0.134386	0.124871	0.0358299	0.0483702	0.0486181	0.138125	0	0.0802726	0	0	0.124055	0.183552	0.0442727	0.0727993	0.0413515	NA	-1	-1
AGAP001356	1.79095	2.04057	1.20387	0.811765	1.42231	1.92176	1.19849	1.85427	1.89605	0.159373	0.324362	0.896997	1.67847	1.38528	1.6496	0.460244	NA	-1	-1
AGAP001357	142.955	168.061	148.612	94.5427	86.1452	81.4451	40.4636	46.2027	43.8055	24.2427	36.8862	31.8809	153.21	87.3777	43.4906	31.0032	2	-1	-1
AGAP001358	1.03721	1.25165	1.05191	1.65793	2.59976	2.64192	7.7516	8.89976	8.79075	15.5207	16.8987	15.4694	1.11359	2.29987	8.4807	15.9629	8	-1	-1
AGAP001360	8.72695	8.43213	10.0435	8.06173	10.8369	11.6328	12.2371	12.298	11.8728	26.7209	21.3402	24.7551	9.06751	10.1771	12.136	24.2721	9	#N/A	#N/A
AGAP001361	38.8684	34.9507	39.7306	33.4807	30.9286	34.5458	45.2579	51.6639	49.8831	76.6932	74.525	84.3059	37.8499	32.985	48.935	78.508	9	-1	-1
AGAP001362	38.2616	31.0177	26.8986	19.0886	18.8711	17.0844	7.36346	6.217	5.97179	2.9092	3.03736	1.82877	32.0593	18.348	6.51742	2.59178	3	-1	-1
AGAP001363	239.144	254.117	271.341	208.638	204.621	186.028	305.888	339.014	266.568	212.823	177.67	198.108	254.867	199.762	303.823	196.2	6	-1	-1
AGAP001364	160.057	193.577	186.209	134.264	125.717	118.084	120.449	151.938	140.303	180.323	196.229	195.942	179.948	126.022	137.564	190.831	10	-1	-1
AGAP001365	0.093346	0.0770352	0.151583	0.00966542	0	0.0196727	0.0186303	0.0247066	0	0	0.0453793	0.0334648	0.107321	0.00977938	0.0144456	0.0262814	NA	-1	-1
AGAP001366	0.265129	0.36038	0.207296	0.096084	0.185304	0.186254	0	0	0.0922562	0	0.0429634	0	0.277602	0.155881	0.0307521	0.0143211	NA	-1	-1
AGAP001367	18.4253	15.9468	15.2344	24.2595	30.9205	28.017	23.6791	21.893	18.6391	32.1532	28.7258	30.0532	16.5355	27.7323	21.4037	30.3107	8	-1	-1
AGAP001368	43.0828	58.1725	47.6125	26.2469	23.1228	19.4772	12.6684	13.4911	12.2387	13.9583	15.3175	14.7765	49.6226	22.949	12.7994	14.6841	2	-1	-1
AGAP001369	0.769468	1.41944	1.2823	0.378451	0.0425755	0.299556	0	0	0.211968	0.388014	0	0	1.15707	0.240194	0.0706561	0.129338	NA	-1	-1
AGAP001370	9.76514	8.36395	7.16295	6.48926	6.50261	5.30289	2.68646	2.40836	2.43556	3.27518	3.50739	3.97627	8.43068	6.09825	2.51012	3.58628	NA	-1	-1
AGAP001371	20.0475	25.2077	23.562	15.9718	14.2246	15.3713	9.47258	10.6991	11.6633	12.6819	12.2536	12.473	22.9391	15.1892	10.6116	12.4695	2	-1	-1
AGAP001372	69.0726	70.8613	63.541	172.962	219.366	219.49	458.526	459.487	414.635	412.392	448.489	364.147	67.825	203.939	444.216	408.343	7	1	-1
AGAP001373	32.5587	33.471	33.4313	23.7384	26.6906	23.5134	13.8887	12.5992	14.0385	5.88061	5.63833	6.46652	33.1536	24.6475	13.5088	5.99515	3	-1	-1
AGAP001374	0.093187	0.100277	0.0532438	0.106943	0.0206245	0.0207303	0	0	0	0.0469907	0.191275	0.158687	0.0822358	0.0494325	0	0.132318	NA	-1	-1
AGAP001375	0.49564	0.440224	0.503452	0.32503	0.243772	0.392034	0	0	0.0809102	0	0.0565194	0.12504	0.479772	0.320279	0.0269701	0.0605198	NA	-1	-1
AGAP001376	0.408973	0.282914	0.292091	0.385532	0.113145	0.159215	0.064619	0.0856948	0.112661	0	0	0	0.327993	0.219297	0.0876584	0	NA	-1	-1
AGAP001377	0.287952	0.218725	0.174204	0.183279	0.112466	0.0226086	0.0321158	0	0	0.102497	0.104303	0	0.22696	0.106118	0.0107053	0.0689332	NA	-1	-1
AGAP001379	5.87838	6.09251	5.74421	16.8363	17.7087	18.7699	18.3529	24.7566	22.9797	30.2919	28.5873	33.8862	5.90503	17.7716	22.0297	30.9218	8	-1	-1
AGAP001380	9.30078	11.9511	14.3117	7.38196	7.69341	8.26353	8.81731	11.8538	11.3907	25.5625	22.2968	21.98	11.8545	7.77964	10.6873	23.2798	9	-1	-1
AGAP001381	13.8869	12.3034	10.6611	12.8713	15.8013	16.1536	16.8645	13.8308	13.0057	21.3924	24.6036	22.4073	12.2838	14.9421	14.567	22.8011	9	-1	-1
AGAP001382	0.0323364	0.0596513	0.0739036	0.0159042	0.0107353	0	0.0306555	0.020327	0.0356313	0.0733772	0	0.0825979	0.0552971	0.0088798	0.0288713	0.0519917	NA	-1	-1
AGAP001384	2.46751	3.24529	2.72571	1.53723	1.67477	1.53698	0.571815	0.390648	0.443086	0.193554	0.168827	0.311251	2.81284	1.58299	0.468516	0.224544	NA	-1	-1
AGAP001386	35.1557	46.2723	33.1899	32.0052	27.6546	26.83	25.9197	29.18	25.3403	32.728	32.3869	34.8826	38.206	28.8299	26.8133	33.3325	1	-1	-1
AGAP001387	219.513	269.949	339.635	244.128	297.359	254.473	74.4607	95.8109	106.629	61.9119	67.6957	74.8828	276.366	265.32	92.3002	68.1634	3	-1	1
AGAP001388	28.6272	26.8005	31.2206	111.987	152.133	153.462	331.368	391.803	351.007	805.562	749.631	823.307	28.8827	139.194	358.059	792.833	8	1	-1
AGAP001389	12.3753	10.8687	9.85974	36.94	45.3512	38.4982	54.5626	52.8122	54.9075	7.85647	12.1442	9.2915	11.0346	40.2631	54.0941	9.76405	6	1	-1
AGAP001390	0.0383188	0.0412341	0.058384	0.0251286	0.0169618	0.0340974	0.012109	0	0	0.0193227	0	0.0217508	0.045979	0.0253959	0.00403632	0.0136912	NA	-1	-1
AGAP001391	47.2727	45.3015	39.357	46.5433	44.4696	39.6926	42.9044	34.0624	32.4813	44.8558	42.5098	34.3998	43.9771	43.5685	36.4827	40.5885	NA	-1	-1
AGAP001392	145.932	118.65	147.246	230.88	272.591	325.132	387.151	435.463	436.951	926.36	753.022	840.014	137.276	276.201	419.855	839.799	8	-1	-1
AGAP001393	10.2487	11.3025	10.9477	6.22414	6.00183	6.07507	2.32942	1.92073	2.28666	0.173339	0.391985	0.390241	10.833	6.10035	2.17894	0.318521	3	-1	-1
AGAP001394	92.931	100.129	94.4484	75.9334	64.9344	58.4801	35.4479	35.4361	33.6182	25.8623	25.3733	26.201	95.8362	66.4493	34.8341	25.8122	3	-1	1
AGAP001395	0.577305	0.681574	0.540957	1.21526	1.51793	1.32536	9.23835	9.37732	8.39691	1.64188	1.24422	1.49429	0.599945	1.35285	9.00419	1.46013	NA	-1	-1
AGAP001396	86.1833	99.5092	94.7949	56.8994	61.9275	52.5491	15.8135	9.69636	10.9689	5.69806	4.41788	5.03964	93.4958	57.1253	12.1596	5.05186	3	-1	-1
AGAP001397	4.29564	4.24075	4.1212	3.21322	3.17188	2.49507	0.751817	0.973287	0.957071	0.0285644	0.261609	0.0964613	4.2192	2.96006	0.894058	0.128878	NA	#N/A	#N/A
AGAP001398	11.0226	9.91423	11.5251	16.6625	16.301	17.8319	34.6722	33.9628	29.674	96.8953	73.3525	66.7981	10.8206	16.9318	32.7697	79.0153	8	#N/A	#N/A
AGAP001399	83.9568	94.7551	87.6549	55.6663	57.73	48.3114	40.2068	37.9004	32.202	12.6375	11.0967	10.0863	88.7889	53.9025	36.7697	11.2735	3	-1	-1
AGAP001400	17.3383	17.2335	20.0309	19.0046	20.0266	22.2087	21.4404	25.5287	25.1307	12.9222	11.5184	14.2933	18.2009	20.4133	24.0333	12.9113	4	-1	1
AGAP001401	6.82871	7.905	8.75172	5.68416	5.44225	5.06673	2.7585	2.6406	2.85627	1.33295	1.11985	1.53535	7.82848	5.39771	2.75179	1.32938	NA	-1	1
AGAP001402	134.54	138.923	132.185	112.436	121.214	120.176	63.4886	51.423	52.5343	44.883	48.4461	56.8019	135.216	117.942	55.8153	50.0437	2	-1	-1
AGAP001403	15.6351	17.6306	19.8107	5.76552	1.76616	1.40366	0.175933	0	0.0340817	0	0.0476152	0.105341	17.6922	2.97845	0.0700051	0.0509853	2	-1	-1
AGAP001404	43.3248	44.4324	47.3778	39.4883	57.096	48.8389	37.4749	43.244	38.1431	71.2823	79.36	70.6019	45.045	48.4744	39.6207	73.7481	10	-1	-1
AGAP001405	26.4443	26.6813	23.0947	21.5985	20.7143	16.5594	8.02028	7.00157	6.39062	2.89772	2.81227	2.74841	25.4068	19.6241	7.13749	2.81947	3	-1	-1
AGAP001406	9.28184	10.6997	10.7584	7.26762	6.72728	6.858	17.793	21.6593	18.5318	44.3862	39.4318	38.7071	10.2466	6.95097	19.328	40.8417	9	1	1
AGAP001407	170.666	198.852	185.636	142.123	131.016	124.673	114.697	117.011	105.366	198.881	202.339	199.871	185.051	132.604	112.358	200.363	10	-1	-1
AGAP001408	123.501	148.846	157.024	107.393	84.5136	79.2469	54.3553	57.7666	61.2322	95.7868	83.6607	87.3879	143.124	90.3844	57.7847	88.9451	1	-1	-1
AGAP001409	0	0.0157491	0	0.0671841	0.0680236	0.0227908	0.0323746	0	0	0	0	0.116306	0.0052497	0.0526662	0.0107915	0.0387688	NA	-1	-1
AGAP001410	0.0832908	0.0576177	0	0.0614479	0.0276514	0.305725	0.0394806	0.418859	0.0917777	0.315003	0.192333	0.921926	0.0469695	0.131608	0.183372	0.476421	NA	-1	-1
AGAP001411	59.8236	58.5972	55.4179	106.264	128.33	130.795	410.164	481.949	419.975	988.354	866.394	925.401	57.9462	121.796	437.363	926.716	8	-1	-1
AGAP001412	0.325558	0.285981	0.124008	0.396489	0.494084	0.641463	0.823025	0.467768	0.990779	0.656667	0.859164	0.844781	0.245182	0.510678	0.760524	0.786871	NA	-1	-1
AGAP001413	5.33576	4.81128	5.77882	13.004	12.4791	15.7586	17.2137	18.5728	23.2545	40.1787	39.7833	44.2104	5.30862	13.7473	19.6803	41.3908	8	#N/A	#N/A
AGAP001414	94.0468	91.3826	92.2624	97.9264	100.424	87.4568	111.74	115.649	115.786	195.884	195.665	198.131	92.5639	95.269	114.392	196.56	9	1	-1
AGAP001415	2.81127	1.7602	1.45384	1.65517	1.41698	1.09558	2.49005	2.57984	3.48211	2.73176	3.72759	4.12334	2.00844	1.38924	2.85066	3.52756	NA	-1	-1
AGAP001416	7.60289	4.79076	5.03219	76.3607	113.383	114.24	782.389	951.07	861.315	2254.13	2167.14	2087.2	5.80861	101.328	864.925	2169.49	8	1	-1
AGAP001417	11.1915	15.6276	18.9159	8.53461	12.1949	12.3615	7.94804	10.0501	9.36703	6.84291	7.20362	6.24192	15.245	11.0303	9.12172	6.76282	3	-1	-1
AGAP001418	30.8776	26.0703	27.1883	17.0877	14.34	13.2989	3.2625	2.13147	3.20651	0.421081	0.331115	0.280087	28.0454	14.9089	2.86683	0.344094	3	-1	-1
AGAP001419	404.795	347.736	392.117	923.617	1279.88	1447.23	3936.52	4456.34	4110.22	9859.89	9363.7	9698.3	381.549	1216.91	4167.69	9640.63	8	1	-1
AGAP001420	126.974	131.038	115.395	109.555	86.3072	88.2486	47.1293	49.8082	46.8914	58.1783	67.0695	64.6904	124.469	94.7037	47.943	63.3127	2	-1	-1
AGAP001421	93.6756	113.956	100.222	94.4301	99.6852	86.1268	111.308	111.363	96.3415	85.5013	87.5652	84.6898	102.618	93.414	106.337	85.9188	4	-1	1
AGAP001422	16.4674	19.1067	14.4915	31.1859	34.8251	32.2921	26.4957	21.6706	21.4353	12.5723	16.5846	12.2652	16.6885	32.7677	23.2005	13.8074	5	#N/A	#N/A
AGAP001423	65.3061	67.8989	47.093	68.0536	62.9643	48.7961	82.3384	99.8619	69.7022	70.3878	95.3337	74.3279	60.0993	59.938	83.9675	80.0165	8	-1	-1
AGAP001424	169.089	168.347	138.125	108.408	112.412	97.6887	35.9022	27.2832	27.0188	14.4031	13.1011	16.5753	158.52	106.17	30.0681	14.6932	3	-1	-1
AGAP001425	115.466	99.9709	103.653	251.94	317.678	301.556	553.551	632.497	579.526	496.099	506.407	526.201	106.364	290.391	588.524	509.569	7	1	1
AGAP001426	44.4383	48.1999	42.8724	44.8829	46.9191	39.1862	46.8245	51.2892	44.364	36.7353	37.1584	32.9985	45.1702	43.6627	47.4926	35.6308	4	-1	-1
AGAP001427	28.3713	34.7964	23.4933	27.4361	42.4532	37.3656	85.0423	68.0639	66.149	51.3171	49.162	52.3975	28.887	35.7516	73.085	50.9589	7	-1	-1
AGAP001428	18.1622	22.1655	17.7769	13.285	11.2199	10.3821	3.5708	3.60023	3.18386	3.62959	3.89212	4.12961	19.3682	11.629	3.45163	3.88377	2	-1	-1
AGAP001429	52.4664	46.137	41.7836	46.6713	40.154	41.2579	59.3189	74.9572	63.7576	105.736	108.675	109.593	46.7957	42.6944	66.0112	108.001	9	-1	-1
AGAP001430	14.0251	13.8473	12.0164	12.7092	13.8087	9.36868	4.16502	4.83711	3.75254	2.7529	2.56129	2.96602	13.2963	11.9622	4.25156	2.76007	3	#N/A	#N/A
AGAP001432	20.6886	33.0438	28.0435	11.3679	9.08756	8.01506	1.58967	1.13954	1.5231	0.754155	0.941864	0.540223	27.2586	9.49016	1.41744	0.745414	2	1	-1
AGAP001433	0.289367	0.250218	0.181868	0.444752	0.456313	0.477964	0.576083	0.591171	0.749302	0.306426	0.434329	0.48044	0.240484	0.459676	0.638852	0.407065	NA	-1	-1
AGAP001434	0.165425	0.234739	0.11633	0.112654	0.168981	0.118893	0.217143	0.319962	0.308475	0.462005	0.313431	0.390045	0.172164	0.133509	0.28186	0.388494	NA	-1	-1
AGAP001435	4.24385	4.40066	3.83557	5.36365	5.53314	3.96514	6.41281	8.24569	7.82213	8.98806	9.18605	9.32913	4.16003	4.95398	7.49354	9.16775	NA	-1	-1
AGAP001438	54.0814	58.4131	54.1336	31.0879	28.0632	25.6873	13.8798	12.7379	11.4934	1.84913	1.42174	1.98898	55.5427	28.2795	12.7037	1.75328	3	-1	-1
AGAP001439	0.0125182	0.0346387	0	0.0123138	0.0664941	0.066835	0.04747	0.0629526	0	0	0.0385423	0	0.015719	0.0485476	0.0368075	0.0128474	NA	-1	-1
AGAP001440	177.699	198.236	212.109	165.381	177.34	171.158	179.631	182.848	166.33	297.881	265.322	274.245	196.014	171.293	176.269	279.149	10	-1	-1
AGAP001441	65.6145	63.9581	59.0385	110.006	123.718	110.203	181.282	199.767	170.145	243.724	229.906	205.614	62.8704	114.642	183.731	226.415	8	1	-1
AGAP001442	8.87176	11.0227	9.65993	5.46616	3.06283	2.50578	4.51548	4.77439	3.64079	5.93969	5.71406	4.96888	9.85146	3.67826	4.31022	5.54088	NA	-1	-1
AGAP001443	1.81752	1.59991	1.56362	1.50912	1.0003	0.793272	1.69028	1.4075	1.17269	1.73544	1.65963	1.64754	1.66035	1.1009	1.42349	1.68087	NA	-1	-1
AGAP001444	14.721	14.214	12.0941	19.9661	21.8978	20.3293	21.9427	18.8468	16.1219	18.3238	25.1085	18.9926	13.6764	20.7311	18.9705	20.8083	7	-1	-1
AGAP001445	0.309635	0.349059	0.157258	0.846051	0.502552	0.59697	4.04433	3.02773	3.26022	3.01866	2.33037	2.22627	0.271984	0.648525	3.44409	2.5251	NA	-1	-1
AGAP001446	60.0451	54.3018	42.5498	60.2174	75.267	66.828	235.616	224.958	208.027	373.799	405.276	366.831	52.2989	67.4374	222.867	381.969	8	-1	-1
AGAP001447	26.2486	32.4027	32.8202	20.8361	20.0629	18.0473	6.1921	7.75121	7.80254	2.77036	2.25535	1.76714	30.4905	19.6488	7.24862	2.26429	3	-1	-1
AGAP001448	4.08732	2.81149	2.19022	6.54194	5.12109	6.90422	8.45024	8.12894	8.49869	17.6065	11.6601	15.5721	3.02968	6.18908	8.35929	14.9462	8	-1	-1
AGAP001449	42.8392	37.7222	35.2307	71.014	69.3773	62.952	81.2908	72.1715	74.2203	182.057	153.087	164.905	38.5974	67.7811	75.8942	166.683	8	1	-1
AGAP001450	7.78814	9.67059	8.51696	5.48623	4.27034	5.45471	1.36551	1.43186	1.18114	0.354721	0.257837	0.228169	8.65856	5.07043	1.32617	0.280242	NA	-1	-1
AGAP001451	45.0948	40.1055	34.9686	38.852	45.1444	35.8154	46.2657	38.3812	38.4678	31.4688	31.4674	29.6423	40.0563	39.9373	41.0382	30.8595	4	-1	-1
AGAP001452	286.492	291.497	308.958	193.07	188.366	175.176	168.791	172.756	168.461	202.799	202.872	195.145	295.649	185.537	170.003	200.272	1	1	-1
AGAP001453	252.969	226.996	211.288	331.694	432.013	358.086	203.132	157.109	173.647	18.0132	20.6687	21.7251	230.417	373.931	177.963	20.1357	4	-1	-1
AGAP001454	22.603	23.2635	22.0349	18.0478	12.4203	11.506	9.69436	9.40699	10.306	18.1108	17.2301	20.9706	22.6338	13.9913	9.80245	18.7705	1	-1	-1
AGAP001455	323.06	289.151	280.64	368.4	437.587	429.855	704.095	663.197	588.27	472.826	514.223	495.419	297.617	411.947	651.854	494.156	7	-1	-1
AGAP001458	22.7687	32.4783	26.7004	12.0643	13.1166	13.4627	6.16717	5.92763	6.4448	9.93148	8.91209	9.655	27.3158	12.8812	6.17987	9.49952	1	-1	1
AGAP001459	199.023	251.962	244.669	149.718	112.154	108.602	81.8432	89.6096	85.9728	144.87	131.267	132.757	231.885	123.491	85.8085	136.298	1	-1	-1
AGAP001460	72.6878	83.36	75.9016	55.9979	55.3032	50.4132	41.3747	37.3523	35.3341	46.1336	38.8505	45.3013	77.3165	53.9048	38.0204	43.4285	2	-1	-1
AGAP001461	76.8911	81.6809	89.5518	65.6114	60.827	64.2988	18.0853	21.3094	25.2552	4.56767	4.33125	7.82933	82.7079	63.579	21.55	5.57609	3	-1	-1
AGAP001462	66.6374	70.6563	60.7525	45.0731	36.105	32.4344	8.19456	5.43363	5.83143	0.800595	1.6973	2.0277	66.0154	37.8708	6.48654	1.50853	3	-1	-1
AGAP001463	256.522	248.814	222.962	283.004	290.669	250.441	115.248	111.434	100.48	37.3262	38.061	36.7326	242.766	274.705	109.054	37.3733	3	1	-1
AGAP001464	106.802	96.436	78.3317	125.599	160.107	154.053	296.958	280.555	240.425	294.095	302.161	265.989	93.8565	146.586	272.646	287.415	8	-1	-1
AGAP001466	2.40069	2.36541	2.71892	1.27534	1.15411	1.2456	0.756381	0.716484	0.643665	0.797473	0.636061	0.655067	2.49501	1.22502	0.70551	0.6962	NA	-1	-1
AGAP001467	28.5207	30.1729	24.7922	11.7321	11.7118	9.50193	6.80237	5.76776	5.35401	4.56415	4.05313	3.65603	27.8286	10.982	5.97471	4.0911	2	#N/A	#N/A
AGAP001468	175.649	152.031	134.758	206.084	238.069	209.601	152.28	139.618	129.732	52.9513	59.9587	56.7875	154.146	217.918	140.543	56.5658	4	-1	-1
AGAP001469	26.6352	24.2638	25.0054	16.4964	11.6511	11.631	4.16593	2.93146	4.01863	3.43692	2.94526	1.8835	25.3015	13.2595	3.70534	2.75523	2	1	-1
AGAP001470	11.8351	11.2879	9.75895	21.5581	32.2671	24.1424	63.4091	82.8833	62.0513	126.879	126.962	110.508	10.9607	25.9892	69.4479	121.45	8	-1	-1
AGAP001471	43.1719	43.0513	40.4661	39.2967	40.9318	42.0701	53.808	52.8885	51.4314	54.7773	58.513	56.2488	42.2298	40.7662	52.7093	56.513	8	1	-1
AGAP001472	26.1357	22.2253	19.7434	18.2812	15.5688	13.7082	15.1102	14.5686	13.875	22.5297	20.1575	16.3136	22.7015	15.8527	14.5179	19.6669	1	-1	-1
AGAP001473	21.2831	17.9862	15.3572	20.6927	15.1148	16.0708	14.6125	13.5167	14.9898	4.14907	8.1066	4.48363	18.2088	17.2928	14.373	5.57977	4	-1	-1
AGAP001474	23.4571	22.2407	22.1071	57.4122	68.5966	67.8036	156.86	193.053	189.436	259.236	257.126	234.171	22.6016	64.6041	179.783	250.178	8	-1	-1
AGAP001475	24.6298	21.1186	22.3322	20.622	21.5985	21.4394	34.7157	35.5215	28.9135	54.2882	51.7538	50.9834	22.6935	21.22	33.0502	52.3418	9	1	-1
AGAP001476	274.726	209.1	197.724	155.613	101.756	112.647	42.1801	33.7399	56.0303	40.5987	59.7967	51.7135	227.183	123.339	43.9834	50.703	2	-1	-1
AGAP001477	9.88731	6.1883	5.24574	3.82086	9.84736	7.54121	4.01715	0	3.89099	2.13677	0	3.60792	7.10712	7.06981	2.63605	1.9149	NA	-1	-1
AGAP001478	14.348	13.3579	12.06	21.1888	23.7348	22.4508	30.4189	27.2315	28.5089	49.6027	57.0078	55.785	13.2553	22.4582	28.7198	54.1318	8	1	-1
AGAP001480	106.651	82.5782	79.7986	68.1559	63.4566	62.8264	72.6344	62.7045	60.2578	20.3571	26.7102	26.9131	89.676	64.813	65.1989	24.6601	4	-1	-1
AGAP001481	161.27	147.905	145.297	245.07	321.705	284.382	381.313	389.48	351.607	404.176	395.498	413.649	151.491	283.719	374.133	404.441	7	1	-1
AGAP001482	34.2752	41.3199	32.1885	17.2644	15.8955	16.278	16.4605	10.9618	14.1215	23.9356	24.2996	18.0476	35.9278	16.4793	13.8479	22.0943	1	-1	-1
AGAP001483	102.008	97.5194	96.7264	159.815	207.103	214.787	293.938	322.76	305.433	181.052	217.655	195.356	98.7513	193.902	307.377	198.021	7	-1	-1
AGAP001484	72.792	76.6695	89.5256	54.8501	40.9347	43.7318	58.1252	56.168	52.9198	68.6108	62.6351	60.0555	79.6624	46.5055	55.7377	63.7671	1	-1	-1
AGAP001485	30.439	28.3596	27.4951	65.4222	88.6409	77.118	137.445	130.29	123.984	25.5525	28.2375	23.8947	28.7646	77.0604	130.573	25.8949	6	1	-1
AGAP001486	0.672343	0.59717	0.455293	2.08207	4.59645	3.92202	6.56278	9.51724	8.89021	3.31503	5.59686	5.51259	0.574935	3.53351	8.32341	4.80816	NA	-1	-1
AGAP001487	2.53456	2.07891	2.92638	8.58373	15.0819	22.9319	22.8308	26.352	45.7674	1.48594	0.945077	1.3441	2.51328	15.5325	31.6501	1.25837	6	-1	-1
AGAP001488	59.1679	57.619	61.7904	44.0092	37.4907	40.0077	33.2216	43.2725	33.6296	33.1921	36.4984	38.8682	59.5257	40.5026	36.7079	36.1862	2	-1	-1
AGAP001490	91.9061	105.744	102.613	76.1976	76.9619	67.5381	49.8605	55.9946	47.7452	42.5968	49.2531	40.4044	100.087	73.5659	51.2001	44.0848	2	1	-1
AGAP001491	12.1014	13.5217	13.9077	18.5246	21.7022	21.7519	23.4255	32.6307	28.4977	64.8587	65.3629	71.5958	13.1769	20.6596	28.1846	67.2725	9	-1	-1
AGAP001492	19.705	18.9837	20.1958	13.9762	14.2294	13.485	22.19	20.8896	21.3449	46.5248	41.3891	43.224	19.6282	13.8969	21.4748	43.7126	9	-1	-1
AGAP001493	10.9402	15.4915	11.0931	1.66729	1.22772	1.02835	0.292156	0.387444	0	0	0.948841	0	12.5083	1.30779	0.226534	0.31628	2	-1	-1
AGAP001495	1.91785	1.98408	1.5894	4.08748	5.75899	4.13959	6.07691	6.32115	5.80674	6.74357	5.53249	4.76643	1.83044	4.66202	6.06827	5.68083	NA	-1	-1
AGAP001496	27.9961	19.5122	16.689	40.7912	61.0601	58.5235	176.724	136.153	173.116	38.0215	41.9781	35.5284	21.3991	53.4583	161.998	38.5093	6	-1	-1
AGAP001497	27.8507	26.9936	24.1726	17.1286	14.6102	12.9647	6.13354	4.99903	6.03375	2.98214	3.47562	3.18473	26.339	14.9012	5.72211	3.21416	3	-1	-1
AGAP001498	39.4088	33.3122	34.9248	108.215	142.601	126.953	285.924	316.464	260.253	407.258	458.823	400.274	35.8819	125.923	287.547	422.118	8	1	-1
AGAP001499	7.15561	6.71799	7.10498	11.4389	17.4191	16.7737	30.1406	35.624	28.0109	36.5561	42.5948	43.0376	6.99286	15.2106	31.2585	40.7295	8	-1	-1
AGAP001500	256.739	263.258	220.552	174.861	163.66	155.9	264.147	256.236	197.098	345.843	412.726	358.629	246.85	164.807	239.16	372.399	9	-1	-1
AGAP001501	16.8283	14.3121	12.7091	29.6433	38.8251	37.1118	107.6	118.759	103.231	123.063	149.007	131.581	14.6165	35.1934	109.863	134.55	8	-1	-1
AGAP001502	121.705	129.429	131.134	81.5797	69.2892	58.1393	30.4092	31.3324	29.6951	16.2867	17.4391	15.5775	127.423	69.6694	30.4789	16.4345	3	-1	-1
AGAP001503	18.2307	18.7176	17.0367	16.146	17.3089	15.8906	18.1406	20.1812	16.6512	19.6196	17.6034	19.3984	17.995	16.4485	18.3243	18.8738	NA	-1	-1
AGAP001504	17.6396	18.6128	18.0609	28.7109	31.7635	29.8858	18.8631	16.3221	14.8758	11.0298	10.7172	8.89131	18.1044	30.1201	16.687	10.2128	5	-1	-1
AGAP001505	68.6498	66.3139	56.7312	72.9467	73.2649	66.2885	40.6326	32.3769	28.2563	25.3286	23.8657	20.809	63.8983	70.8334	33.7553	23.3344	3	-1	-1
AGAP001506	3.07907	2.37038	2.28105	5.42954	4.53957	4.21766	4.10653	4.79564	4.32783	5.30593	4.57832	4.78915	2.57683	4.72892	4.41	4.89114	NA	-1	-1
AGAP001507	6.76373	8.15925	5.58931	13.5447	13.5907	14.3068	20.2311	24.8001	18.8902	38.3398	36.6795	34.0863	6.83743	13.8141	21.3072	36.3685	8	-1	-1
AGAP001508	0.0045167	0.012498	0.0103227	0	0	0	0	0	0.00995386	0	0	0	0.00911248	0	0.00331795	0	NA	-1	-1
AGAP001509	0	0.0559231	0	0	0	0.0269757	0	0	0	0	0.0622253	0	0.018641	0.00899191	0	0.0207418	NA	-1	-1
AGAP001510	0.64986	0.461078	0.445569	0.285202	0.238979	0.213514	0.0379125	0	0.0440663	0.0302492	0	0.0681007	0.518835	0.245898	0.0273263	0.0327833	NA	-1	-1
AGAP001511	0.324292	0.299112	0	0.127598	0.0861285	0	0	0	0	0	0	0	0.207802	0.0712423	0	0	NA	#N/A	#N/A
AGAP001512	71.0423	59.9533	52.7648	87.1649	94.0448	77.8881	158.636	167.637	135.748	291.82	277.723	271.467	61.2535	86.366	154.007	280.337	8	1	-1
AGAP001513	48.8034	45.9125	38.4993	33.8796	37.8649	30.945	27.9156	26.978	24.197	23.4098	27.4213	26.1619	44.405	34.2298	26.3635	25.6643	2	-1	-1
AGAP001514	17.5602	18.0397	17.6662	10.2557	8.24925	8.92408	3.8856	3.31719	4.14935	0.0775051	1.06476	0.697955	17.7554	9.14301	3.78405	0.613406	3	-1	-1
AGAP001515	7.24498	10.4362	9.07119	4.11322	4.18689	2.9548	0.975139	1.23696	1.03486	0.879516	0.963862	1.29466	8.91744	3.75164	1.08232	1.04601	NA	-1	-1
AGAP001518	81.5395	72.4721	66.9834	63.7069	58.3169	56.9778	20.082	14.3794	15.5698	6.23609	7.00626	5.76185	73.665	59.6672	16.6771	6.33473	3	-1	-1
AGAP001519	4.35056	5.82161	6.05509	3.34941	3.91355	3.75023	3.24845	2.54684	2.62401	0.285265	0.57229	0.587176	5.40909	3.67106	2.80643	0.481577	NA	-1	-1
AGAP001520	1.29297	1.40941	1.03874	2.14288	2.68996	2.2906	1.8275	1.87184	1.91689	1.75446	2.29205	2.24181	1.24704	2.37448	1.87208	2.09611	NA	-1	-1
AGAP001521	24.781	27.1085	27.4026	20.7722	24.1534	21.5252	9.01368	8.94864	8.24826	2.8608	2.06211	2.10214	26.4307	22.1502	8.73686	2.34168	3	-1	-1
AGAP001522	436.304	432.696	396.032	233.183	140.078	122.424	51.1688	72.845	60.4014	32.9154	7.4023	9.62112	421.677	165.229	61.4718	16.6463	3	-1	1
AGAP001523	60.0492	57.7282	61.9674	43.6348	43.0901	42.1645	50.2686	45.5945	45.0934	40.3099	51.246	49.6008	59.9149	42.9632	46.9855	47.0522	1	-1	-1
AGAP001524	24.3474	27.4012	20.8669	34.7173	38.6521	28.7866	32.0105	38.168	28.8708	18.6436	19.7434	14.2468	24.2052	34.052	33.0165	17.5446	4	#N/A	#N/A
AGAP001525	21.9297	23.6852	26.5011	25.8289	30.3815	35.9744	22.9071	25.839	29.9406	14.9856	16.568	17.8934	24.0387	30.7283	26.2289	16.4824	4	-1	1
AGAP001526	95.5926	111.848	107.146	74.0067	64.2537	60.9429	23.052	18.4043	20.4346	8.19811	8.39675	9.7676	104.862	66.4011	20.6303	8.78749	3	-1	-1
AGAP001527	74.7422	72.0926	62.1339	40.052	46.8551	45.5273	47.6887	37.2915	39.6188	19.2309	23.5742	23.7194	69.6562	44.1448	41.533	22.1749	3	-1	-1
AGAP001528	58.727	62.7546	78.5668	38.8642	26.6295	23.8982	13.8054	7.20319	13.4157	16.2515	14.3328	15.448	66.6828	29.7973	11.4748	15.3441	2	-1	-1
AGAP001529	4.91596	5.79768	5.8872	2.68732	2.23331	1.97051	1.06771	0.994993	1.37518	1.38145	1.52294	1.6328	5.53361	2.29705	1.14596	1.5124	NA	-1	-1
AGAP001530	1.91367	2.23788	2.60335	1.22133	1.14962	0.699387	0.691122	0.716043	0.803302	1.13731	1.50807	1.43541	2.25163	1.02344	0.736822	1.36026	NA	-1	-1
AGAP001531	0.0518515	0.0398545	0.0493769	0.11051	0.045904	0.0230696	0.0163854	0.0217295	0.0571349	0.0261468	0.0266075	0	0.0470276	0.0598279	0.0317499	0.0175848	NA	-1	-1
AGAP001532	2.99515	2.78368	2.10323	9.74957	15.2113	12.6495	22.8674	20.8112	20.9862	13.939	13.4103	11.7193	2.62736	12.5368	21.5549	13.0228	7	-1	-1
AGAP001533	30.3607	31.7869	32.2472	19.8212	19.5151	18.7427	24.5302	26.2968	17.0873	21.0722	28.2444	22.0313	31.4649	19.3597	22.6381	23.7827	1	-1	-1
AGAP001534	3.86253	2.82914	3.66088	12.5829	15.2368	14.7084	20.7642	19.7669	21.1803	3.98711	7.06543	4.25599	3.45085	14.176	20.5705	5.10285	6	-1	-1
AGAP001535	13.4932	17.339	13.0915	19.5449	21.596	22.9424	29.0944	22.6522	27.3764	20.9969	16.806	18.8645	14.6412	21.3611	26.3744	18.8891	6	-1	-1
AGAP001536	0.562795	0.564631	0.654406	0.815837	0.563799	0.817087	0.561621	0.521357	0.478705	0.08962	0.243198	0.0672544	0.593944	0.732241	0.520561	0.133357	NA	-1	-1
AGAP001537	24.6195	25.273	22.0116	32.3522	35.57	33.6619	46.1521	55.537	40.8695	49.954	58.9912	51.1465	23.968	33.8614	47.5196	53.3639	8	1	-1
AGAP001538	38.5948	49.8121	43.2971	29.2465	26.9902	26.1042	16.7805	19.7947	18.4403	20.4855	24.1241	24.451	43.9013	27.447	18.3385	23.0202	2	-1	-1
AGAP001539	9.40055	10.691	10.787	10.7091	12.0679	10.9464	8.20734	8.52378	8.96485	4.61543	4.29533	5.06219	10.2928	11.2411	8.56532	4.65765	4	-1	-1
AGAP001541	0.0247802	0	0	0	0	0	0	0.186925	0	0	0.0762957	0	0.00826008	0	0.0623083	0.0254319	NA	-1	-1
AGAP001542	0	0.0161171	0	0	0	0.0233233	0.0331311	0	0	0	0	0	0.00537237	0.00777444	0.0110437	0	NA	#N/A	#N/A
AGAP001543	0	0	0.040748	0	0	0	0	0	0	0	0.109789	0	0.0135827	0	0	0.0365962	NA	-1	-1
AGAP001544	1.06252	0.91638	0.685927	1.09267	1.41097	1.67605	1.98841	2.4461	2.98017	0.667995	1.21083	1.1749	0.888275	1.39323	2.47156	1.01791	NA	#N/A	#N/A
AGAP001545	32.4792	41.236	41.9203	25.0365	21.1979	18.9248	12.7465	15.9647	15.2727	8.83075	9.36967	11.9191	38.5452	21.7198	14.6613	10.0398	2	-1	-1
AGAP001546	5.02963	4.75381	4.54748	9.58236	12.0921	12.486	15.5883	11.9171	18.9102	20.1507	16.8471	21.224	4.77697	11.3868	15.4719	19.4073	8	-1	-1
AGAP001547	0	0	0	0	0	0	0	0	0	0	0	0	0	0	0	0	NA	#N/A	#N/A
AGAP001548	127.97	127.935	137.229	168.257	170.012	188.379	267.649	297.977	292.603	490.688	444.279	496.354	131.045	175.55	286.076	477.107	8	-1	-1
AGAP001549	200.335	193.04	181.49	183.476	179.26	157.049	199.97	194.838	168.648	118.026	133.971	119.244	191.622	173.261	187.819	123.747	4	-1	-1
AGAP001550	39.6036	35.1005	39.4828	45.4496	55.0803	62.6501	25.8025	41.7993	32.8639	31.3119	31.111	32.1938	38.0623	54.3933	33.4886	31.5389	5	-1	-1
AGAP001551	97.4916	91.5194	100.803	81.1737	96.3583	91.2377	62.515	72.1721	70.2083	78.0468	60.757	68.2608	96.6047	89.5899	68.2985	69.0215	2	#N/A	#N/A
AGAP001552	3.86453	2.37631	1.70446	1.73398	2.16079	2.80533	2.95662	2.72761	4.18359	3.07695	2.29619	2.77088	2.64843	2.23337	3.28927	2.71468	NA	-1	-1
AGAP001553	7.11749	5.87049	7.0776	8.61693	5.90728	5.75487	7.98023	7.14139	5.65582	2.58828	4.5303	2.44736	6.68853	6.75969	6.92581	3.18865	NA	-1	-1
AGAP001554	2.71665	2.85001	2.20862	1.99911	1.33838	1.21238	0.715616	0.615297	0.639824	0.639986	0.446946	0.663904	2.59176	1.51662	0.656912	0.583612	NA	-1	-1
AGAP001555	6.51976	8.10294	7.25165	6.29256	8.27762	6.83214	6.64138	6.06882	6.22058	3.91426	3.85729	3.32637	7.29145	7.13411	6.31026	3.69931	NA	-1	-1
AGAP001556	6.05898	5.642	5.76429	13.574	21.3405	18.9863	45.0544	61.1097	51.4516	52.9491	58.2558	58.1546	5.82176	17.9669	52.5386	56.4531	8	-1	-1
AGAP001557	10.3222	10.5112	8.82684	8.24557	14.5813	11.6971	15.2367	13.1515	14.8854	5.34484	8.53181	6.60633	9.88673	11.508	14.4245	6.82766	6	-1	-1
AGAP001558	15.9455	14.1692	13.7877	42.0286	63.5872	52.1031	22.0395	16.5769	19.4299	11.1186	9.66352	9.88373	14.6341	52.573	19.3488	10.222	5	1	-1
AGAP001559	22.9825	20.5559	17.6433	11.7638	11.5926	11.6063	11.3591	7.63238	9.88326	4.31574	4.6026	9.13316	20.3939	11.6542	9.62491	6.01717	3	-1	-1
AGAP001560	0.684761	0.784397	0.580562	4.11751	6.84928	4.61416	17.695	22.1888	17.2813	14.536	16.9005	14.1809	0.68324	5.19365	19.055	15.2058	7	-1	-1
AGAP001561	0.267626	0.46078	0.428155	0.772216	1.6822	2.07185	3.38286	4.4862	3.81399	2.32121	2.96638	2.85595	0.38552	1.50875	3.89435	2.71451	NA	-1	-1
AGAP001562	37.5945	31.6162	28.9669	60.5259	62.5843	59.791	72.2848	69.0337	62.9785	66.8504	67.7567	62.5802	32.7258	60.9671	68.099	65.7291	7	1	-1
AGAP001563	38.5237	35.4803	38.0045	53.1378	59.504	56.8362	51.6056	69.4811	53.4097	8.05216	8.19405	5.84981	37.3361	56.4927	58.1655	7.36534	4	-1	-1
AGAP001564	20.9246	23.9808	20.3688	14.0908	13.5448	13.6142	8.6742	7.48031	8.7599	1.89095	2.3861	2.63942	21.758	13.7499	8.3048	2.30549	3	-1	-1
AGAP001565	17.5251	28.0343	23.434	8.54226	4.58502	4.18956	1.68621	1.18386	1.15289	0.791397	1.44962	0.356338	22.9978	5.77228	1.34098	0.865784	2	-1	-1
AGAP001566	11.6501	10.3787	10.2978	21.6124	26.845	30.7374	40.0765	39.4887	44.0589	27.9403	28.4028	31.6165	10.7755	26.3983	41.208	29.3198	7	-1	-1
AGAP001567	0	0	0	0	0	0	0	0	0	0	0	0	0	0	0	0	NA	#N/A	#N/A
AGAP001568	0.0604985	0.0976519	0.1037	0.31243	0.311313	0.333096	1.36215	1.46415	1.71657	0.61777	0.745074	0.772666	0.0872836	0.318946	1.51429	0.711837	NA	-1	-1
AGAP001569	0.0132385	0.122106	0	0.045578	0.07032	0.0883506	0.0502013	0.18308	0.0729371	0.040054	0.0407599	0.0676309	0.0451147	0.0680828	0.102073	0.0494816	NA	-1	-1
AGAP001570	10.5862	10.7856	10.9836	30.412	42.7618	42.5671	101.534	115.16	100.933	122.22	140.876	115.705	10.7851	38.5803	105.876	126.267	8	-1	-1
AGAP001572	2.89304	2.48438	2.10083	6.79905	8.25135	6.98112	16.564	21.1064	18.8443	26.863	31.9436	32.4227	2.49275	7.34384	18.8382	30.4098	8	-1	-1
AGAP001573	17.112	18.1572	16.7723	20.0713	23.3396	20.1322	15.1454	14.3132	13.3624	7.75201	9.60198	7.97592	17.3472	21.1811	14.2737	8.44331	4	-1	-1
AGAP001576	0.0563112	0.0649236	0.0321743	0.0830873	0.0373891	0.0187904	0	0.0353977	0.0930736	0	0	0	0.0511364	0.0464223	0.0428238	0	NA	-1	-1
AGAP001577	8.66573	7.2763	8.08644	10.2535	13.2644	15.9159	33.8375	35.9548	43.1454	31.4304	28.4714	30.4812	8.00949	13.1446	37.6459	30.1277	7	1	1
AGAP001578	2.47183	2.2799	1.61408	0	3.28245	0.471326	7.36477	4.43947	0.778198	14.9574	16.3082	9.62112	2.12193	1.25126	4.19415	13.6289	9	-1	-1
AGAP001579	0	0	0	1.02778	0.462498	0	0	0	0	0	0	0	0	0.496759	0	0	NA	-1	-1
AGAP001580	6.70925	4.8855	2.82463	21.1884	28.6042	29.6935	105.115	145.615	92.6056	87.6077	119.593	75.7663	4.80646	26.4954	114.445	94.3225	7	-1	-1
AGAP001581	101.345	96.7329	78.6862	217.094	297.766	289.865	377.612	514.09	444.351	409.192	476.199	526.756	92.2547	268.242	445.351	470.716	7	-1	-1
AGAP001582	0.638729	0.15806	0.427255	0.980756	3.33073	4.55384	8.62505	8.69613	15.1749	14.9417	8.87358	16.607	0.408015	2.95511	10.832	13.4741	8	-1	-1
AGAP001583	337.228	304.53	177.548	423.421	633.983	562.292	1258.71	998.88	1098.82	541.672	676.247	535.175	273.102	539.898	1118.8	584.364	7	-1	-1
AGAP001584	12.6242	19.155	13.7932	11.4275	9.46015	8.33267	6.34789	6.39283	7.54467	4.87438	5.46406	5.52976	15.1908	9.74011	6.7618	5.2894	2	-1	-1
AGAP001585	9.02321	12.5397	13.664	6.33288	5.77838	6.28329	5.33369	5.37213	6.60749	9.37307	8.83658	10.1143	11.7423	6.13152	5.7711	9.44132	1	-1	-1
AGAP001586	16.8344	18.4918	17.376	12.8874	11.7326	11.6004	21.9987	26.3469	20.1061	30.3073	33.3264	27.0962	17.5674	12.0735	22.8172	30.2433	9	-1	-1
AGAP001587	0.1825	0.810086	0.195514	0.201959	0.333231	0.243592	0.0648799	0.143401	0.25137	0.103531	0.140474	0.0388471	0.396033	0.259594	0.153217	0.0942843	NA	-1	-1
AGAP001588	0.187536	0.189448	0.183688	0.140551	0.33205	0.250314	0.169321	0.112273	0.216485	0.135096	0.0274954	0	0.186891	0.240972	0.166027	0.0541972	NA	-1	-1
AGAP001589	31.3699	35.7615	35.1118	30.641	27.7567	26.3164	20.6183	18.2713	18.5523	17.5269	16.0627	18.4026	34.0811	28.238	19.1473	17.3307	2	-1	-1
AGAP001590	6.12364	5.34049	4.47952	7.01397	9.02049	8.05751	13.4927	12.9981	11.5304	8.56952	9.48615	8.46209	5.31455	8.03066	12.6738	8.83925	7	-1	-1
AGAP001591	17.8342	12.4509	13.5394	26.7696	37.1427	37.4979	56.3083	50.5841	39.9828	17.7373	23.5123	23.8543	14.6082	33.8034	48.9584	21.7013	6	1	-1
AGAP001592	3.72332	3.37674	2.65254	7.40164	8.6061	6.15496	4.69652	3.87801	3.60489	2.54527	3.21368	2.81206	3.25087	7.38757	4.0598	2.857	NA	-1	-1
AGAP001593	1.69899	1.18525	1.20234	5.11553	8.09702	6.21613	10.6125	12.1872	12.4491	21.3445	18.5343	26.1415	1.36219	6.47623	11.7496	22.0068	8	-1	-1
AGAP001594	9.6947	10.5112	9.09751	13.894	16.5828	15.211	33.4762	34.4664	33.1796	27.778	37.756	31.5966	9.76782	15.2293	33.7074	32.3769	8	-1	-1
AGAP001595	11.5779	13.3815	17.1832	11.8441	11.396	10.918	6.20174	7.67447	9.1478	15.7757	13.9393	14.8821	14.0475	11.386	7.67467	14.8657	10	-1	-1
AGAP001596	0	0	0	0.0459729	0.0310316	0	0.0443068	0	0.102997	0.070702	0.215844	0.477519	0	0.0256682	0.0491012	0.254688	NA	-1	-1
AGAP001597	2.31665	2.48839	2.47976	3.69226	6.7369	5.63634	11.7317	14.6733	10.6632	15.2605	15.3489	14.8811	2.42827	5.35517	12.3561	15.1635	8	-1	-1
AGAP001598	0.00573399	0.0158663	0	0.00564034	0	0	0.0652311	0.144178	0.0379095	0.208183	0.158889	0.156229	0.0072001	0.00188011	0.0824394	0.174434	NA	-1	-1
AGAP001599	0.235412	0.0789576	0.146734	0.189464	0.142098	0.171391	0.0405773	0.0538117	0.188654	0	0	0	0.153701	0.167651	0.0943477	0	NA	-1	-1
AGAP001600	0.353118	0.9771	0.403519	1.3894	1.87569	2.35663	6.02572	0.887893	0.778198	2.13677	0	0	0.577913	1.87391	2.56394	0.712257	NA	-1	-1
AGAP001601	0.0319323	0.00589058	0	0.037693	0.00848088	0.0170487	0.0484358	0.0160584	0.0281489	0.0193227	0.0196632	0	0.0126076	0.0210742	0.030881	0.0129953	NA	-1	-1
AGAP001602	4.09592	4.08477	3.69722	7.3019	12.9808	11.4854	34.8491	45.8403	35.3476	33.8104	32.7459	33.5654	3.9593	10.5894	38.679	33.3739	7	1	-1
AGAP001603	25.4599	29.8846	31.1575	17.4856	15.4705	17.2986	11.9172	11.9754	15.1001	20.7309	18.098	22.3108	28.834	16.7516	12.9976	20.3799	1	-1	-1
AGAP001604	48.4821	35.7669	38.4298	52.8125	64.4078	63.6323	55.1992	34.8159	43.2507	4.41611	7.59109	5.84433	40.8929	60.2842	44.4219	5.95051	4	-1	-1
AGAP001605	0	0	0	0	0	0	0	0	0	0	0	0	0	0	0	0	NA	#N/A	#N/A
AGAP001606	86.1442	62.2643	53.3642	67.3596	112.607	88.2571	244.963	260.602	230.878	333.431	368.086	331.143	67.2576	89.4081	245.481	344.22	8	-1	-1
AGAP001608	5.44493	6.47756	5.02	5.44345	4.46624	6.03165	6.05381	5.53226	8.01599	8.49479	8.71291	9.30995	5.6475	5.31378	6.53402	8.83922	NA	-1	-1
AGAP001609	20.0841	18.911	15.7472	29.9535	40.5204	35.8363	37.6831	29.9631	35.9997	4.94239	5.54533	3.92295	18.2474	35.4367	34.5486	4.80355	4	-1	-1
AGAP001610	0.686306	0.431603	0.499076	0.613725	0.414262	0.624579	0.295741	0.313759	0.274995	0.094385	0.288145	0.106246	0.538995	0.550855	0.294832	0.162925	NA	#N/A	#N/A
AGAP001611	47.904	52.2837	51.0672	37.8196	32.8833	31.8258	18.6471	18.0032	19.7386	8.54255	8.36034	7.77563	50.4183	34.1762	18.7963	8.22617	3	1	-1
AGAP001612	49.4733	53.641	46.9182	43.9903	42.2564	37.3934	11.5518	8.76038	9.29244	1.83795	1.37525	2.92082	50.0108	41.2134	9.8682	2.04468	3	-1	-1
AGAP001613	97.1012	108.633	107.286	94.8641	102.82	84.1316	19.4043	13.033	15.5084	3.20516	5.24192	3.67235	104.34	93.9384	15.9819	4.03981	3	-1	-1
AGAP001614	2.24904	2.7446	2.30909	1.9196	1.45195	1.91199	2.82097	2.73183	2.57733	3.41279	3.87775	4.6901	2.43424	1.76118	2.71004	3.99355	NA	#N/A	#N/A
AGAP001615	33.9147	30.3051	27.6467	42.1876	59.3363	44.7149	136.263	119.815	108.587	39.2277	36.3415	34.3226	30.6222	48.7463	121.555	36.6306	6	-1	-1
AGAP001616	13.9572	15.6336	16.7846	10.179	9.43405	7.89693	3.03181	1.78057	2.31572	1.79696	2.67261	3.73434	15.4585	9.16999	2.37603	2.73464	2	-1	-1
AGAP001617	32.7783	35.2903	33.546	24.0308	19.9241	21.0536	9.47501	7.86077	8.82079	5.51759	6.12526	5.52531	33.8715	21.6695	8.71886	5.72272	3	-1	-1
AGAP001618	0.12845	0.213257	0.136998	0.109505	0.204689	0.160019	0.0974182	0.0430639	0.0754871	0	0	0	0.159568	0.158071	0.0719897	0	NA	-1	-1
AGAP001619	0.348281	0	0.795982	1.02778	0.462498	1.39461	1.98106	0	1.53508	4.215	2.14464	0	0.381421	0.961628	1.17205	2.11988	NA	-1	-1
AGAP001620	36.734	31.0934	41.4302	260.084	340.743	393.582	2094.99	2406.25	2327.01	6297.55	5659.02	5804.57	36.4192	331.469	2276.08	5920.38	8	1	-1
AGAP001621	4.27262	4.87369	4.75445	3.82191	3.63379	3.82756	6.851	8.32903	7.35644	15.6675	16.19	15.6089	4.63359	3.76109	7.51216	15.8221	9	-1	-1
AGAP001622	0.0107141	0.217408	0.0122433	0.0105391	0.0569109	0.0143007	0.0203143	0	0	0	0.164938	0	0.0801218	0.0272502	0.00677143	0.0549792	NA	-1	-1
AGAP001623	1.11286	1.73707	2.00537	4.08401	5.57023	4.34191	16.5555	15.6054	11.6022	14.8927	14.8915	19.388	1.61843	4.66538	14.5877	16.3907	8	-1	-1
AGAP001624	0.155502	0.430283	0.355393	0.305924	0.103249	0	0.368546	0	0.171346	0.11762	0.478773	0.132401	0.313726	0.136391	0.179964	0.242931	NA	-1	-1
AGAP001625	0.0274267	0.0252971	0.0313413	0.0539575	0.546317	0.292863	2.6001	2.89643	2.17593	7.63429	4.89774	5.79135	0.0280217	0.297712	2.55749	6.1078	NA	-1	-1
AGAP001626	0	0	0	0	0	0	0	0	0	0	0	0	0	0	0	0	NA	-1	1
AGAP001627	0.530414	0.0326153	0.525304	1.35655	1.64351	2.02952	3.55342	1.51152	2.4937	2.78167	0.87098	2.40863	0.362778	1.67653	2.51954	2.02042	NA	-1	-1
AGAP001628	0.0174919	0.00806688	0.0199885	0.0344125	0.0929133	0.040858	0.215575	0.142943	0.40476	0.344	0.350063	0.595735	0.0151824	0.0560613	0.254426	0.429933	NA	-1	-1
AGAP001629	22.5637	24.259	28.8424	18.4279	19.1177	19.8008	7.13026	8.93372	10.0671	2.79215	2.62825	3.22159	25.2217	19.1155	8.71038	2.88067	3	-1	-1
AGAP001630	16.3101	22.1558	19.4298	9.54233	6.9601	6.99578	1.95383	2.72511	2.19266	1.18262	2.1334	0.968163	19.2986	7.83273	2.29053	1.42806	2	-1	-1
AGAP001631	0	0	0	0	0	0	0	0.0906785	0	0	0	0	0	0	0.0302262	0	NA	-1	-1
AGAP001632	0.0850887	0.0627856	0.0388934	0.0502194	0.0225987	0.0227145	0	0	0.0375035	0	0	0	0.0622559	0.0318442	0.0125012	0	NA	-1	-1
AGAP001633	0.115239	0.119577	0.115226	0.240883	0.382577	0.384538	1.11979	1.37636	1.11108	0.0435829	0.266106	0.932131	0.116681	0.335999	1.20241	0.41394	NA	-1	-1
AGAP001634	0.0207209	0	0	0	0	0	0.0392875	0	0.0456645	0	0	0.0705706	0.00690696	0	0.0283173	0.0235235	NA	-1	-1
AGAP001635	0.443681	0.292308	0.353095	0.771555	0.673354	1.05751	1.53225	1.25506	1.53651	0.743109	0.65863	0.350786	0.363028	0.834139	1.44127	0.584175	NA	-1	-1
AGAP001636	13.5303	13.9705	11.8128	11.5313	14.5422	12.7148	6.92942	5.65635	6.86204	1.59676	2.74201	1.93221	13.1045	12.9294	6.4826	2.09033	3	-1	-1
AGAP001637	0	0	0	0.01122	0	0	0.0432533	0.0286803	0.0502739	0.0345105	0.0702372	0.0776941	0	0.00373999	0.0407358	0.0608139	NA	-1	-1
AGAP001638	1.5566	1.53726	1.23975	3.09329	3.19459	4.17635	3.18987	2.96514	3.11857	0.713579	0.677743	0.856797	1.44454	3.48808	3.09119	0.749373	NA	-1	-1
AGAP001639	89.9354	95.0165	87.02	177.606	205.91	199.456	417.261	486.574	441.559	1167.67	1124.14	1037.24	90.6573	194.324	448.465	1109.68	8	1	1
AGAP001640	49.4594	48.4199	50.3827	26.2412	16.8128	18.708	5.52968	6.68616	4.31002	2.75099	3.38049	3.1551	49.4207	20.5873	5.50862	3.09553	2	-1	-1
AGAP001643	44.3755	42.2209	44.848	24.3843	20.9838	20.7841	5.76165	3.49626	4.46456	2.17315	1.04902	1.9758	43.8148	22.0507	4.57416	1.73265	3	1	-1
AGAP001644	8.62865	7.68912	9.06343	10.4798	10.0491	11.6129	10.7318	11.6022	11.6716	9.9897	10.1184	11.4545	8.4604	10.7139	11.3352	10.5209	7	1	1
AGAP001645	74.7184	96.5183	95.3995	31.9627	17.8668	24.0913	6.74613	5.39155	7.94498	8.98276	9.43125	8.18553	88.8787	24.6403	6.69422	8.86651	2	-1	-1
AGAP001646	106.211	105.501	92.2853	106.073	102.566	90.0171	84.621	69.1865	70.0379	37.7126	40.241	38.422	101.332	99.552	74.6151	38.7919	3	-1	-1
AGAP001647	27.5858	32.3984	29.1099	38.9502	47.4777	37.0185	21.178	20.1617	22.4339	10.5327	11.6835	11.2944	29.6981	41.1488	21.2579	11.1702	3	#N/A	#N/A
AGAP001648	7.13143	6.65785	6.82036	6.16028	6.39923	7.59176	3.30749	2.78972	2.68073	2.24462	3.41598	3.11852	6.86988	6.71709	2.92598	2.92637	NA	-1	-1
AGAP001649	0.163542	0.185654	0.194072	0.0742482	0.0334116	0.0419785	0.0119262	0.031632	0.013862	0	0	0	0.181089	0.0498794	0.0191401	0	NA	-1	-1
AGAP001650	4.926	6.10688	5.20539	3.79481	3.7631	2.71012	3.78281	4.21749	3.42407	0.534193	0.896951	0.691518	5.41276	3.42268	3.80813	0.707554	NA	-1	-1
AGAP001651	13.2375	15.9833	16.3213	12.3247	11.782	12.2887	14.9604	17.0727	14.8532	32.8023	30.7378	32.9432	15.1807	12.1318	15.6288	32.1611	9	-1	-1
AGAP001652	622.194	621.762	661.771	877.062	761.06	889.392	644.083	681.014	666.138	245.729	242.449	287.431	635.242	842.505	663.745	258.536	4	-1	-1
AGAP001653	2379.66	2750.86	2502.62	3420.02	3618.2	3331.33	4199.93	4538.91	4099.55	5286.37	5364.31	5499.67	2544.38	3456.52	4279.46	5383.45	8	-1	-1
AGAP001654	344.996	322.443	409.168	207.021	172.563	143.754	75.6563	89.6772	92.6056	133.548	159.82	200.841	358.869	174.446	85.9797	164.737	1	-1	1
AGAP001655	759.91	915.217	809.459	645.031	557.079	512.802	285.887	286.79	334.625	355.773	305.507	371.616	828.196	571.638	302.434	344.298	2	-1	-1
AGAP001656	498.879	605.993	597.011	497.441	461.557	446.955	673.117	707.11	646.398	1682.94	1548.4	1371.71	567.294	468.651	675.542	1534.35	9	1	1
AGAP001657	0	0	0	0	0	0	0	0	0	0	0	0	0	0	0	0	NA	-1	-1
AGAP001658	0.348281	0	0	0	0	0.929738	0	0	0	0	0	0	0.116094	0.309913	0	0	NA	-1	-1
AGAP001659	0	0	0.0984859	0	0.114449	0.172553	0.653638	0.866825	0.664766	0.260759	0.530708	0.880577	0.0328286	0.0956673	0.728409	0.557348	NA	-1	-1
AGAP001660	4.02133	3.38515	3.52841	16.7151	18.36	21.7824	56.0079	44.7432	53.7599	56.6812	49.1916	50.9354	3.64496	18.9525	51.5037	52.2694	7	1	-1
AGAP001661	0.289378	0.206761	0.139724	0.821882	0.681959	0.750736	0.981426	0.778864	1.15869	0.986519	0.527049	0.596886	0.211954	0.751526	0.972993	0.703485	NA	-1	-1
AGAP001662	12.7785	8.85497	8.64035	25.4131	30.6323	27.6079	39.368	29.1673	34.4353	54.087	50.8408	53.2619	10.0913	27.8844	34.3235	52.7299	8	1	-1
AGAP001664	0	0	0	0	0	0	0	0	0	0.0305496	0	0.0687769	0	0	0	0.0331088	NA	-1	-1
AGAP001665	0	0	0	0	0	0	0	0	0	0	0	0	0	0	0	0	NA	-1	-1
AGAP001666	0	0.0296465	0	0	0	0	0	0	0	0	0	0	0.00988218	0	0	0	NA	-1	-1
AGAP001667	0.669066	0.308558	0	0	0	0	0	0	0	0	0	0	0.325875	0	0	0	NA	-1	-1
AGAP001668	0	0.00516984	0	0	0	0	0	0	0	0.0169585	0	0	0.00172328	0	0	0.00565284	NA	-1	-1
AGAP001669	0	0	0	0.0104467	0	0	0	0	0	0	0	0	0	0.00348222	0	0	NA	-1	-1
AGAP001670	6.36234	6.63244	5.7747	7.57857	9.65897	7.20949	7.90078	7.85304	6.77329	6.16593	5.10129	5.98146	6.25649	8.14901	7.50904	5.74956	NA	-1	-1
AGAP001671	0.0075265	0.0208263	0.00860076	0	0	0.010046	0.0142705	0	0	0	0	0	0.0123179	0.00334867	0.00475684	0	NA	-1	-1
AGAP001672	38.5802	32.9942	33.2762	177.319	186.184	243.138	1090.75	942.819	1061.7	1586.78	1523.03	1628.26	34.9502	202.214	1031.76	1579.36	8	1	-1
AGAP001673	1.75939	1.10988	1.14588	8.32148	12.6624	11.3645	36.7636	35.5055	33.9718	32.6837	37.3855	33.3445	1.33838	10.7828	35.4136	34.4712	7	#N/A	#N/A
AGAP001674	0.0209773	0.038697	0	0.0412694	0.0835703	0	0	0	0	0.0634685	0	0	0.0198915	0.0416132	0	0.0211562	NA	-1	-1
AGAP001675	0.0314465	0.0145024	0	0	0	0.06296	0	0.118605	0.0693015	0	0	0.0535498	0.0153163	0.0209867	0.0626357	0.0178499	NA	-1	-1
AGAP001676	0.195847	0.18064	0.345873	0.612973	0.993011	0.998102	2.83563	3.40235	2.5504	1.83152	1.97343	1.63721	0.240787	0.868029	2.92946	1.81405	NA	#N/A	#N/A
AGAP001677	32.455	29.3515	28.7942	34.9308	40.8319	34.8117	26.2529	26.9219	24.4113	24.5939	25.6154	27.5625	30.2003	36.8581	25.8621	25.9239	5	-1	-1
AGAP001678	0.868234	1.18612	0.982797	0.72514	0.761394	0.77623	0.807571	0.700246	0.703989	1.26389	1.26094	0.892681	1.01238	0.754255	0.737269	1.13917	NA	-1	-1
AGAP001679	13.2347	10.2796	7.95982	28.4352	26.3624	25.1029	38.3005	33.2778	24.5612	54.795	58.9776	81.8454	10.4914	26.6335	32.0465	65.206	8	-1	-1
AGAP001680	54.1409	34.1743	56.1058	422.815	753.376	893.447	5012.87	6719.52	6074.89	17725.3	16783.5	17481.2	48.1403	689.879	5935.76	17330	8	#N/A	#N/A
AGAP001681	34.9257	39.2463	34.4317	43.8167	58.2567	52.8602	159.018	157.351	139.979	413.233	399.432	408.631	36.2013	51.6445	152.116	407.099	8	1	-1
AGAP001682	6.87013	9.34977	8.75121	6.17304	5.88868	6.3109	2.94749	3.76473	3.71009	1.60393	1.56603	2.22026	8.3237	6.12421	3.4741	1.79674	NA	-1	-1
AGAP001683	58.6899	54.5983	55.5784	49.4076	39.8963	37.873	36.7983	33.6722	31.5652	56.4891	51.6285	65.0417	56.2889	42.3923	34.0119	57.7198	10	-1	-1
AGAP001684	0.0782293	0.115448	0	0.0615613	0	0	0.0296651	0	0.0689604	0.236689	0	0.0532862	0.0645591	0.0205204	0.0328751	0.0966583	NA	-1	-1
AGAP001685	17.8063	29.4868	27.8787	15.4482	17.3514	14.2389	17.3679	18.1216	17.4686	24.1553	25.0733	25.9848	25.0573	15.6795	17.6527	25.0711	10	#N/A	#N/A
AGAP001686	8.23014	11.0546	10.9374	5.73505	3.9555	3.86272	2.24835	1.84579	2.17775	2.5627	1.99936	2.30779	10.074	4.51776	2.09063	2.28995	2	-1	1
AGAP001687	90.38	75.9995	74.1017	47.4907	54.9637	47.5096	30.6858	24.7464	31.3288	26.303	35.857	28.1185	80.1604	49.988	28.9203	30.0928	2	-1	-1
AGAP001688	16.7772	15.0568	15.9683	10.9455	12.371	10.7937	30.9515	24.4543	25.2825	5.15435	4.9796	5.2145	15.9341	11.3701	26.8961	5.11615	4	-1	-1
AGAP001690	0.201045	0.413663	0.229741	0.0912747	0.0205367	0.061926	0	0.0388858	0.102245	0.0467906	0.190461	0	0.281483	0.0579125	0.0470436	0.0790838	NA	-1	-1
AGAP001694	30.1037	30.7101	29.7797	25.7542	25.3577	23.1772	22.6798	20.3857	19.3871	20.1107	17.4047	19.7361	30.1978	24.763	20.8175	19.0838	2	-1	-1
AGAP001695	0.131582	0.148335	0.167069	0.129433	0.291222	0.0975717	0.0277204	0.0735231	0.0322198	0.0442345	0.045014	0	0.148995	0.172742	0.0444878	0.0297495	NA	-1	-1
AGAP001696	3.41543	4.49946	3.34317	4.0263	4.08107	4.04825	1.62849	2.68266	2.17378	1.76626	2.87169	2.65095	3.75269	4.05187	2.16164	2.42963	NA	-1	-1
AGAP001697	176.482	210.053	203.614	143.477	120.899	113.651	92.3586	96.5847	99.0344	94.7584	95.1319	97.5104	196.716	126.009	95.9926	95.8002	2	-1	-1
AGAP001698	17.9812	15.9337	18.8605	34.2811	45.2233	55.5051	72.6935	77.813	91.6313	52.78	45.5003	49.9711	17.5918	45.0032	80.7126	49.4171	7	1	-1
AGAP001699	252.086	229.121	199.719	226.578	155.434	160.073	119.15	97.9028	112.061	181.666	147.205	163.65	226.975	180.695	109.705	164.173	1	-1	-1
AGAP001700	198.078	189.716	150.235	80.0297	82.0091	76.4713	90.2294	76.226	74.0797	97.0062	125.367	112.898	179.343	79.5034	80.1784	111.757	1	-1	-1
AGAP001701	697.412	853.24	841.794	716.766	663.567	643.15	527.957	566.432	560.247	515.765	556.306	551.483	797.482	674.494	551.545	541.185	2	1	1
AGAP001702	9.61785	11.8575	11.8573	6.37614	6.0686	5.59778	1.07554	0.83336	0.786587	0.0771359	0.235486	0.238779	11.1109	6.01417	0.898494	0.1838	3	-1	-1
AGAP001703	52.7972	53.4392	56.0488	30.0981	22.4358	20.1034	6.95305	7.36843	7.32398	2.12989	1.86499	2.45329	54.0951	24.2124	7.21516	2.14939	3	-1	-1
AGAP001704	26.3919	23.9766	26.8566	27.3272	22.4808	22.0994	23.421	24.5734	23.8334	37.0735	29.5171	29.7363	25.7417	23.9692	23.9426	32.109	10	-1	-1
AGAP001705	3.3013	2.41118	2.25326	3.61474	3.88803	3.11042	5.43802	5.63411	5.85981	12.2481	11.8201	11.0909	2.65525	3.53773	5.64398	11.7197	9	-1	-1
AGAP001706	0.804088	0.176584	0.218775	0.790956	0.966092	0.357753	0.580792	1.05905	1.51889	1.96943	1.53258	4.30342	0.399816	0.704934	1.05291	2.60181	NA	-1	-1
AGAP001707	0.265146	0.190212	0.100997	0.173877	0.508588	0.825776	2.79292	2.74084	2.66193	2.94147	3.62824	5.31782	0.185451	0.502747	2.7319	3.96251	NA	-1	-1
AGAP001708	0.163567	0.12258	0.210278	0.170952	0.12218	0.122806	0.25198	0.35987	0.450585	0.123721	0.0944263	0.382988	0.165475	0.138646	0.354145	0.200379	NA	#N/A	#N/A
AGAP001710	14.8255	13.3983	11.8449	8.07075	6.41708	6.23563	6.31118	4.14809	3.50692	3.29074	4.09039	3.70426	13.3562	6.90782	4.6554	3.69513	2	-1	-1
AGAP001711	25.9882	30.7631	28.1833	25.0165	20.2399	20.2753	19.1685	21.0579	20.5374	35.948	39.5792	34.9552	28.3115	21.8439	20.2546	36.8275	10	-1	-1
AGAP001712	22.1247	29.611	27.5996	21.4896	22.7018	22.0753	18.4305	21.4927	20.4583	27.4255	28.7657	27.5545	26.4451	22.0889	20.1272	27.9152	10	-1	-1
AGAP001713	113.282	116.975	105.794	115.764	120.621	111.863	154.935	169.957	145.631	315.79	296.139	281.34	112.017	116.083	156.841	297.756	9	-1	-1
AGAP001714	0.0585818	0.108066	0	0	0	0	0	0	0	0	0	0	0.0555494	0	0	0	NA	#N/A	#N/A
AGAP001715	150.457	167.365	161.186	113.741	153.087	110.174	107.638	133.111	114.363	200.213	186.584	147.085	159.67	125.667	118.371	177.96	10	-1	-1
AGAP001716	13.4	10.4374	10.2322	20.1714	30.4046	30.6717	43.0296	34.7239	36.1441	15.8682	16.6183	16.3007	11.3565	27.0826	37.9659	16.2624	6	1	-1
AGAP001717	0.436847	0.181318	0.174719	1.03131	1.16022	1.80756	4.96967	6.09626	6.59463	0.660857	0.941504	0.892681	0.264295	1.33303	5.88685	0.831681	NA	#N/A	#N/A
AGAP001718	11.784	11.9719	11.6501	23.3688	37.7111	32.4655	82.1228	93.242	76.3482	144.28	157.77	156.623	11.802	31.1818	83.9043	152.891	8	-1	-1
AGAP001719	12.2712	14.1932	12.5218	18.6847	20.2783	22.5015	32.4841	27.5528	33.1775	46.0238	46.8952	42.594	12.9954	20.4881	31.0715	45.171	8	-1	-1
AGAP001720	6.01009	7.11128	6.78467	6.29412	6.91694	7.74649	11.3033	13.1276	12.4958	2.09391	2.57941	2.52244	6.63534	6.98585	12.3089	2.39859	4	-1	-1
AGAP001721	48.1651	59.0686	54.2404	32.3057	31.4727	30.9175	16.7471	14.9698	15.0203	5.21684	4.75786	6.37099	53.8247	31.5653	15.5791	5.44857	3	-1	-1
AGAP001722	0.135171	0.113342	0.0912744	0.350541	0.424274	0.360841	3.09878	2.78084	2.05814	2.23075	3.15917	1.92515	0.113263	0.378552	2.64592	2.43836	NA	-1	-1
AGAP001723	13.3854	9.74314	8.6095	15.6881	18.8065	13.9267	43.1987	43.2916	31.6098	28.1218	36.3497	24.9542	10.5794	16.1404	39.3667	29.8086	7	-1	-1
AGAP001724	132.059	124.136	106.223	92.6367	92.0074	70.5302	132.608	132.791	103.345	95.2775	108.95	84.7671	120.806	85.0581	122.915	96.3316	4	-1	-1
AGAP001725	9.27051	10.1124	10.6571	4.47764	2.50638	2.59332	2.10506	1.32602	1.71272	0	0	0.0945307	10.0133	3.19245	1.7146	0.0315102	3	-1	-1
AGAP001726	37.5026	30.5053	21.5615	38.7903	49.1019	38.0504	105.735	96.8492	83.2069	196.531	218.077	190.591	29.8565	41.9809	95.2636	201.733	8	-1	-1
AGAP001727	117.676	105.965	92.4747	224.982	262.907	215.945	143.128	153.272	147.592	69.294	71.3424	73.0032	105.372	234.612	147.997	71.2132	5	#N/A	#N/A
AGAP001728	104.275	85.4831	84.2155	375.759	445.222	435.008	1075.67	1073.25	990.562	2564.04	2292.4	2294.05	91.3245	418.663	1046.49	2383.5	8	#N/A	#N/A
AGAP001729	34.7551	41.0446	34.7631	27.7519	26.1741	23.9133	9.57835	10.8283	10.038	6.51472	5.94957	5.82908	36.8543	25.9464	10.1482	6.09779	3	-1	-1
AGAP001730	679.874	712.019	670.587	564.53	468.749	473.053	424.805	420.996	385.856	701.256	666.032	685.929	687.493	502.11	410.552	684.406	10	1	-1
AGAP001731	177.943	160.349	129.505	140.992	156.954	147.205	258.122	230.471	212.213	431.857	481.672	458.424	155.933	148.384	233.602	457.318	9	1	-1
AGAP001732	4.0688	3.81373	2.63893	3.82928	3.44633	2.31912	5.92147	4.53471	4.84691	13.2421	15.5069	9.73764	3.50716	3.19824	5.10103	12.8289	9	-1	-1
AGAP001733	24.5229	24.5123	23.5692	14.8446	13.9065	12.8855	7.33738	6.59163	6.35805	4.86806	2.69045	4.67672	24.2015	13.8788	6.76235	4.07841	3	-1	-1
AGAP001734	53.6348	49.7786	43.5482	30.7455	26.5611	21.1446	38.0646	31.8007	30.9415	85.4646	57.3515	72.8647	48.9872	26.1504	33.6023	71.8936	10	-1	-1
AGAP001735	102.532	102.564	81.3954	224.249	279.088	248.118	514.54	626.454	517.385	1382.67	1346.99	1293.12	95.497	250.485	552.793	1340.93	8	1	-1
AGAP001736	8.69004	8.08676	6.89077	5.11871	2.65778	2.15436	4.01511	5.09738	3.69931	10.5091	11.6882	10.9062	7.88919	3.31028	4.2706	11.0345	10	-1	-1
AGAP001737	25.5888	28.7493	23.1378	35.1059	37.145	31.3946	30.3542	31.2496	28.5358	53.6581	51.8419	49.1835	25.8253	34.5485	30.0465	51.5612	9	1	-1
AGAP001738	107.694	134.226	110.981	93.8599	88.1702	72.6731	35.0587	40.6268	34.5504	45.9828	56.0577	43.6664	117.634	84.9011	36.7453	48.5689	2	-1	-1
AGAP001739	1.46645	1.58929	1.13113	2.86696	4.08946	3.18068	4.34443	4.19429	4.03967	2.21842	3.10408	2.12261	1.39562	3.37904	4.1928	2.48171	NA	-1	-1
AGAP001740	0.0119252	0.0109993	0.0272546	0.0703826	0	0.0159172	0	0	0	0	0	0	0.0167263	0.0287666	0	0	NA	-1	-1
AGAP001741	2.2016	2.26773	1.91135	3.27961	3.93771	3.76398	3.64457	3.20344	3.54653	1.99495	2.15627	2.14414	2.12689	3.66043	3.46485	2.09845	NA	1	-1
AGAP001742	0.12453	0.104419	0.113843	0.109133	0.0661477	0.0574204	0.0901524	0.0740109	0.0948059	0.0685046	0.0836541	0.107958	0.114264	0.077567	0.0863231	0.0867056	NA	-1	-1
AGAP001743	37.317	35.8357	33.5734	34.455	33.8315	26.537	28.4695	30.4265	30.6819	31.8876	32.3694	29.1588	35.5754	31.6078	29.8593	31.1386	NA	-1	-1
AGAP001744	30.9337	32.7487	30.2749	32.58	25.158	26.165	12.1918	8.80772	9.27798	2.73662	1.2152	1.96032	31.3191	27.9677	10.0925	1.97071	3	-1	-1
AGAP001745	167.946	169.467	146.338	119.592	119.322	101.791	77.1856	71.8906	67.2918	58.5921	58.3927	52.7172	161.25	113.569	72.1227	56.5674	3	-1	-1
AGAP001746	49.4572	56.5739	57.6811	84.804	109.018	105.522	206.761	260.593	236.908	490.782	496.896	534.696	54.5707	99.7814	234.754	507.458	8	-1	-1
AGAP001747	49.0597	43.9444	53.1993	61.0539	65.5618	73.3537	94.0514	113.068	111.581	201.678	168.392	201.372	48.7345	66.6565	106.233	190.481	8	1	-1
AGAP001748	5.24166	3.52434	3.91856	6.5053	8.58697	5.75399	2.78646	3.44893	2.05121	2.81609	2.11158	2.5026	4.22819	6.94875	2.7622	2.47676	NA	-1	-1
AGAP001749	40.9518	42.3188	43.9876	41.8116	37.7205	38.4919	30.2131	31.0033	32.5627	57.0377	56.1603	52.9692	42.4194	39.3413	31.2597	55.3891	10	-1	-1
AGAP001750	0.0300882	0	0	0	0	0	0	0	0	0	0	0	0.0100294	0	0	0	NA	-1	-1
AGAP001751	30.7537	35.6888	31.778	30.0951	36.3843	33.0086	33.9296	36.7709	30.5134	30.324	31.7857	29.4617	32.7402	33.1627	33.738	30.5238	NA	-1	-1
AGAP001752	12.4248	10.6619	8.8368	11.626	10.9915	10.3712	13.0565	9.82317	11.6474	16.2339	17.3003	17.8738	10.6412	10.9962	11.509	17.136	9	-1	-1
AGAP001753	5.30869	3.89885	4.71673	5.45435	7.4624	7.3513	3.74803	3.87634	5.42494	6.92126	6.3925	6.77478	4.64142	6.75601	4.34977	6.69618	NA	-1	-1
AGAP001754	136.653	138.497	124.108	58.7442	51.3661	52.5537	79.1237	59.0777	61.8077	18.7071	21.1182	19.7664	133.086	54.2214	66.6697	19.8639	3	-1	-1
AGAP001756	129.924	111.766	98.6279	194.619	230.043	219.979	262.967	275.977	253.426	90.7991	93.9943	95.5432	113.439	214.88	264.123	93.4455	6	1	-1
AGAP001757	24.5432	23.9219	19.6979	32.6724	35.7167	33.7943	63.7787	56.2835	57.1373	10.8787	10.6362	11.4353	22.721	34.0612	59.0665	10.9834	6	-1	-1
AGAP001759	107.569	126.34	113.18	106.315	124.236	111.517	95.5404	100.771	89.3334	102.72	101.386	86.3293	115.696	114.022	95.2148	96.8116	2	-1	-1
AGAP001760	169.724	169.249	182.443	222.919	244.746	247.839	426.318	446.224	465.617	1220	954.267	964.892	173.805	238.501	446.053	1046.39	8	-1	-1
AGAP001761	52.4039	53.2326	52.1713	58.7889	67.8103	56.3236	64.2012	71.0407	61.2068	71.4686	70.7927	67.8298	52.6026	60.9743	65.4829	70.0304	8	-1	-1
AGAP001762	161.309	151.522	147.291	128.579	109.616	106.28	100.588	103.056	90.8514	113.285	99.9499	100.288	153.374	114.825	98.1649	104.508	2	-1	-1
AGAP001763	0.059682	0.0917465	0.136401	0.0880608	0.158509	0.106214	0.414917	0.475211	0.372658	0.210668	0.459386	0.101632	0.0959431	0.117595	0.420929	0.257228	NA	-1	-1
AGAP001764	0	0	0	0	0	0	0	0	0	0	0	0	0	0	0	0	NA	-1	-1
AGAP001765	3.38993	4.23949	3.58252	2.92088	2.9729	2.81236	2.66602	2.96944	2.69619	1.97933	2.32811	1.93869	3.73731	2.90205	2.77722	2.08204	NA	-1	-1
AGAP001766	0.454715	0.401173	0.361473	0.486184	0.735106	1.55691	13.3447	17.2	18.4299	5.08439	4.68702	5.65596	0.405787	0.926068	16.3248	5.14246	7	-1	-1
AGAP001767	37.0263	41.2622	43.808	62.1714	77.6625	81.3265	206.57	253.366	204.891	524.503	525.007	511.951	40.6988	73.7201	221.609	520.487	8	1	-1
AGAP001768	0	0.0100602	0	0	0	0	0	0	0	0	0	0	0.00335341	0	0	0	NA	#N/A	#N/A
AGAP001769	2.71195	2.11922	3.31423	0.555762	0.200073	0.301648	0.142832	0.284126	0.664063	0.341884	0	0.641408	2.71513	0.352495	0.363673	0.327764	NA	-1	-1
AGAP001773	0.156218	0.468288	0.75869	0.307334	0.985385	1.35533	0.222146	0.491001	1.20495	0.827138	1.0822	1.46312	0.461065	0.882684	0.639367	1.12415	NA	-1	-1
AGAP001774	0	0	0	0	0	0.0216563	0	0.0407966	0	0.0490899	0	0.221034	0	0.00721877	0.0135989	0.0900413	NA	-1	-1
AGAP001775	1.3012	1.91792	1.09333	0.250971	0.304929	0.204328	0.0483751	0	0.112454	0	0.0785543	0	1.43748	0.253409	0.0536097	0.0261848	NA	-1	-1
AGAP001776	0.0950094	0.198633	0.137522	0.0996882	0.176634	0.169085	0.0960753	0	0.0279174	0	0.0195016	0.021572	0.143722	0.148469	0.0413309	0.0136912	NA	#N/A	#N/A
AGAP001777	12.76	15.2618	13.5994	6.69836	5.74679	4.88433	2.7753	3.20042	3.15565	1.05903	2.35132	2.05909	13.8738	5.77649	3.04379	1.82314	2	-1	-1
AGAP001778	20.5503	22.1307	24.1662	17.044	18.4367	19.5596	35.2972	51.6329	45.3579	51.4252	51.1696	58.9584	22.2824	18.3468	44.096	53.8511	8	1	-1
AGAP001779	14.5138	13.6215	13.4567	20.3538	22.7065	21.9263	22.424	21.5995	20.9497	10.8087	12.5661	10.9538	13.864	21.6622	21.6577	11.4429	6	#N/A	#N/A
AGAP001780	64.9364	74.649	61.8486	70.4639	69.3246	79.7417	104.233	88.7037	110.338	111.165	116.962	123.618	67.1446	73.1767	101.092	117.249	8	1	-1
AGAP001781	7.50444	8.49307	9.1916	5.38792	5.01138	5.81422	2.73943	3.09068	4.60979	6.00254	4.71402	5.87549	8.39637	5.40451	3.47997	5.53068	NA	#N/A	#N/A
AGAP001782	23.4095	20.9195	15.4206	12.4638	12.0333	11.0903	8.05677	8.34496	7.86252	9.50341	10.1635	10.8389	19.9166	11.8625	8.08808	10.1686	1	-1	-1
AGAP001783	13.9787	11.2038	10.0049	8.29332	10.9806	9.97241	7.22007	5.68546	8.2761	2.87702	3.02216	3.79074	11.7291	9.74879	7.06054	3.22997	3	-1	-1
AGAP001786	39.6102	64.0514	42.9666	41.772	32.2457	36.9235	36.2518	26.1342	35.4405	13.6846	13.785	10.8918	48.8761	36.9804	32.6088	12.7871	3	-1	-1
AGAP001787	83.3924	103.992	107.339	63.9783	66.7881	60.22	77.7428	91.2432	78.9518	180.561	184.455	162.947	98.2411	63.6621	82.6459	175.988	10	-1	-1
AGAP001788	10.9561	14.2043	14.5001	7.55135	6.19823	5.33467	4.893	4.77881	4.55798	7.04689	6.71212	6.63149	13.2202	6.36142	4.74326	6.79683	1	-1	-1
AGAP001789	0.0424956	0.139986	0.097122	0.0716598	0.0403085	0.016206	0	0	0.0133788	0	0.0186913	0	0.0932011	0.0427248	0.00445959	0.00623045	NA	-1	1
AGAP001790	3.10947	4.36231	2.86652	4.21534	6.15912	4.48171	2.20468	1.77396	1.84272	0.316233	0.241355	0.444965	3.4461	4.95206	1.94046	0.334184	NA	-1	-1
AGAP001791	1.49556	1.88765	2.11379	0.696853	0.470374	0.472785	0.298488	0.395841	0.433671	0.357231	0.363526	0.536162	1.83233	0.546671	0.376	0.418973	NA	-1	-1
AGAP001792	35.6381	48.694	42.2267	32.6319	36.635	30.6461	12.6161	9.43261	10.4397	1.28413	1.05384	1.1191	42.1863	33.3043	10.8294	1.15236	3	-1	-1
AGAP001793	25.0347	28.1792	26.4495	39.2638	49.8738	47.7284	70.5654	68.8285	69.245	10.4319	12.3388	10.143	26.5545	45.622	69.5463	10.9713	6	1	1
AGAP001794	104.056	113.243	94.5289	62.146	83.6704	64.4963	59.2473	51.5712	51.7106	44.5213	47.23	51.6638	103.943	70.1042	54.1764	47.805	2	-1	-1
AGAP001795	82.5006	93.3646	83.6681	83.687	84.7327	75.55	31.6534	29.6957	30.2845	22.6084	22.0903	21.063	86.5111	81.3232	30.5445	21.9206	3	-1	-1
AGAP001796	4.00837	6.28513	6.54355	3.81617	3.93514	3.28654	1.19429	1.58381	2.49234	1.73252	1.63082	1.85272	5.61235	3.67928	1.75681	1.73868	NA	-1	1
AGAP001797	9.98171	14.4373	15.9219	4.554	3.77341	3.1732	3.97952	4.72942	4.27855	5.71525	7.20782	5.73235	13.447	3.83354	4.32916	6.21847	1	-1	-1
AGAP001798	5.85032	5.10378	3.64908	10.5025	15.0846	10.9648	21.4915	27.3979	24.1204	8.70279	13.4343	11.1247	4.86773	12.184	24.3366	11.0873	7	-1	-1
AGAP001799	0	0.259694	0.0160871	0.0138479	0	0	0.053384	0.0353977	0.0930736	0	0.130032	0.0479458	0.0919272	0.00461596	0.0606184	0.059326	NA	-1	-1
AGAP001800	1.08738	0.682419	0.730177	1.73124	2.00967	2.55863	4.12342	4.34081	4.1998	3.69696	6.21265	5.03964	0.833325	2.09984	4.22134	4.98308	NA	-1	-1
AGAP001801	16.5396	19.2373	17.2732	19.2836	18.8628	16.8157	16.9973	18.2448	16.1162	18.7829	17.8163	18.5439	17.6834	18.3207	17.1194	18.381	NA	-1	-1
AGAP001802	377.635	386.027	358.259	396.158	483.649	432.823	381.566	371.55	318.932	541.002	525.967	518.373	373.974	437.544	357.349	528.447	9	-1	-1
AGAP001803	6.53511	8.05101	6.80028	7.41996	8.68589	7.94299	9.20894	7.86323	7.93941	3.06725	3.03313	3.55021	7.1288	8.01628	8.33719	3.21686	NA	#N/A	#N/A
AGAP001804	93.88	99.2534	90.8965	70.6775	77.8511	60.3732	12.0018	9.9608	10.5779	1.33174	2.83948	1.14216	94.6766	69.6339	10.8468	1.77113	3	1	-1
AGAP001805	79.4516	93.9147	80.447	55.7025	33.1695	33.7485	16.55	12.3718	12.9657	22.754	15.4726	16.9364	84.6044	40.8735	13.9625	18.3876	2	-1	-1
AGAP001806	6.02499	5.34094	4.82213	7.65614	7.8919	7.66638	15.3129	17.1242	15.3444	7.90872	10.8992	8.54324	5.39602	7.73814	15.9272	9.11705	7	-1	-1
AGAP001807	0.365104	0.306141	0.455144	1.07742	1.54267	0.797439	21.8373	29.1266	25.8939	58.2452	65.0966	75.0598	0.375463	1.13918	25.6193	66.1338	8	-1	-1
AGAP001809	77.9228	74.5593	64.5929	161.665	188.58	164.074	253.375	262.499	239.557	296.289	319.119	301.789	72.3583	171.44	251.81	305.732	8	1	-1
AGAP001810	17.1734	15.3998	15.5599	16.7462	18.978	17.2041	19.2781	20.2594	17.625	35.8504	34.8291	33.5872	16.0443	17.6428	19.0542	34.7555	9	-1	-1
AGAP001811	2.01564	1.90138	1.7275	1.98272	1.21666	1.58977	9.03315	6.79598	6.05733	25.6413	18.7588	21.3745	1.88151	1.59638	7.29549	21.9249	9	-1	-1
AGAP001812	0.483413	0.418011	0.345257	0.490378	0.381156	0.665401	1.91907	1.89924	0.799006	3.79363	3.11629	4.06454	0.41556	0.512312	1.5391	3.65815	NA	-1	-1
AGAP001813	319.503	393.193	409.911	334.814	280.457	278.04	187.856	203.538	208.178	197.804	227.688	209.783	374.202	297.77	199.857	211.759	2	-1	-1
AGAP001814	278.459	267.019	229.741	423.687	448.179	352.377	359.72	355.098	314.366	375.785	421.437	348.301	258.407	408.081	343.061	381.841	7	-1	-1
AGAP001815	3.21888	2.75381	2.46998	1.69788	0.90859	0.809469	0.383288	0.351899	0.342693	0.470482	0.143632	0.317762	2.81422	1.13865	0.359293	0.310625	NA	-1	-1
AGAP001816	47.8393	56.7924	47.4267	45.2816	37.4436	30.6371	7.32848	5.37715	7.4707	0.143783	0.536494	0.269751	50.6861	37.7874	6.72544	0.316676	3	-1	-1
AGAP001817	8.97336	11.1176	12.3701	7.23308	5.36699	7.98481	2.12673	1.70117	3.76674	2.96275	3.67277	3.45633	10.8203	6.86163	2.53155	3.36395	2	-1	1
AGAP001818	6.26242	8.25529	6.91597	5.56661	5.85166	5.01527	2.42676	1.95394	3.06242	1.0511	1.09777	1.0275	7.14456	5.47785	2.48104	1.05879	NA	-1	-1
AGAP001819	0.518868	1.01698	0.333521	0.446594	0.258386	0.25971	0.245948	0.163082	0.50027	0.392468	0	0.110447	0.623123	0.321563	0.3031	0.167638	NA	-1	-1
AGAP001820	46.8292	48.9982	40.1852	77.4956	102.943	96.9109	165.09	166.147	135.598	127.259	158.14	144.05	45.3375	92.4499	155.612	143.15	7	1	-1
AGAP001821	0	0.0258835	0	0	0	0	0	0	0	0	0	0	0.00862782	0	0	0	NA	-1	-1
AGAP001822	0.0121882	0	0	0	0.00539508	0	0	0	0	0	0	0	0.00406272	0.00179836	0	0	NA	-1	-1
AGAP001823	0.283124	0.53969	0.258827	0.1671	0.0751946	0.289724	0	0	0	0	0.0871708	0	0.360547	0.177339	0	0.0290569	NA	-1	-1
AGAP001824	0.0157135	0.0434804	0	0	0	0	0	0	0	0	0	0	0.0197313	0	0	0	NA	-1	-1
AGAP001825	0	0	0	0	0	0	0	0	0	0	0	0	0	0	0	0	NA	-1	-1
AGAP001826	0	0	0.0436893	0	0	0	0	0	0	0	0	0	0.0145631	0	0	0	NA	-1	-1
AGAP001827	61.7132	61.1342	55.1953	43.0066	53.1328	41.7586	46.7541	43.9466	39.9136	31.8319	34.8721	38.4845	59.3476	45.966	43.5381	35.0628	3	-1	-1
AGAP001828	0.812656	1.9542	1.16081	1.31327	2.46666	0.968478	3.57691	2.04337	3.58184	0.439063	1.3404	0.0988471	1.30922	1.5828	3.06738	0.626103	NA	#N/A	#N/A
AGAP001829	0	0	0	0	0	0	0	0	0	0	0	0	0	0	0	0	NA	#N/A	#N/A
AGAP001830	0	0	0	0	0.018957	0	0	0	0	0	0	0	0	0.00631899	0	0	NA	#N/A	#N/A
AGAP001831	0	0	0	0	0	0	0	0	0	0	0	0	0	0	0	0	NA	#N/A	#N/A
AGAP001832	0	0	0	0	0	0	0	0	0	0	0	0	0	0	0	0	NA	#N/A	#N/A
AGAP001833	0	0	0	0	0	0	0	0	0	0	0	0	0	0	0	0	NA	#N/A	#N/A
AGAP001834	0	0	0.0576455	0	0	0	0	0	0	0	0	0	0.0192152	0	0	0	NA	#N/A	#N/A
AGAP001835	0	0	0	0	0	0	0	0	0	0	0	0	0	0	0	0	NA	#N/A	#N/A
AGAP001836	0	0	0	0	0	0	0	0	0	0	0	0	0	0	0	0	NA	#N/A	#N/A
AGAP001837	0	0	0	0	0.0226289	0	0	0	0	0	0	0	0	0.00754298	0	0	NA	#N/A	#N/A
AGAP001838	0.0127314	0	0	0	0.00563552	0.00566441	0	0	0	0	0	0	0.00424378	0.00376664	0	0	NA	#N/A	#N/A
AGAP001839	0.0210817	0	0	0.0207374	0.0279953	0	0	0	0	0	0	0	0.00702723	0.0162442	0	0	NA	#N/A	#N/A
AGAP001840	0	0	0	0	0	0	0	0	0	0	0	0	0	0	0	0	NA	#N/A	#N/A
AGAP001841	0	0	0	0	0	0	0	0	0	0	0	0	0	0	0	0	NA	#N/A	#N/A
AGAP001842	0	0	0	0	0	0	0	0	0	0	0	0	0	0	0	0	NA	#N/A	#N/A
AGAP001843	0	0.0320069	0	0	0	0	0	0	0	0	0	0	0.010669	0	0	0	NA	#N/A	#N/A
AGAP001844	0	0	0	0	0	0	0.0316311	0	0	0	0	0	0	0	0.0105437	0	NA	#N/A	#N/A
AGAP001845	0	0.00548163	0	0	0	0	0	0	0	0	0	0	0.00182721	0	0	0	NA	#N/A	#N/A
AGAP001846	0	0	0	0	0	0	0	0	0	0	0	0	0	0	0	0	NA	#N/A	#N/A
AGAP001847	0	0	0	0	0	0	0	0	0	0	0	0	0	0	0	0	NA	#N/A	#N/A
AGAP001848	0.00654765	0.00603925	0	0	0.0173898	0	0.0124146	0	0	0	0	0	0.00419563	0.00579662	0.00413819	0	NA	#N/A	#N/A
AGAP001849	0	0.123423	0.152912	0.0526511	0.0355394	0.107165	0.253715	0.336465	0.235917	0	0.247198	0	0.0921119	0.0651184	0.275365	0.0823993	NA	#N/A	#N/A
AGAP001850	0.0777508	0.0239046	0.118464	0	0	0.0345927	0	0	0.0571155	0	0	0	0.0733732	0.0115309	0.0190385	0	NA	#N/A	#N/A
AGAP001851	0	0	0	0	0	0	0	0	0	0	0	0	0	0	0	0	NA	#N/A	#N/A
AGAP001852	0.0276278	0.019112	0.00789279	0.00679415	0	0	0	0	0	0	0	0	0.0182109	0.00226472	0	0	NA	#N/A	#N/A
AGAP001853	0	0	0	0	0	0	0	0	0	0	0	0	0	0	0	0	NA	#N/A	#N/A
AGAP001854	33.194	43.2012	40.4581	31.5024	32.1896	27.1062	16.1385	14.4534	15.3822	11.0369	11.1341	10.3263	38.9511	30.2661	15.3247	10.8324	3	1	-1
AGAP001856	0.355814	0.268516	0.240263	0.190911	0.0859094	0.151112	0.275987	0.284668	0.178213	0.146801	0	0.220331	0.288198	0.142644	0.24629	0.122377	NA	-1	-1
AGAP001858	3.79686	3.47249	2.92913	1.37102	1.51048	0.876719	1.8529	1.45017	0.812033	1.55108	1.57841	2.34617	3.39949	1.25274	1.3717	1.82522	NA	-1	-1
AGAP001859	45.1196	48.3784	50.2888	43.2703	50.6561	44.0482	78.5443	77.3869	71.0243	139.136	136.829	132.228	47.9289	45.9915	75.6519	136.064	9	-1	-1
AGAP001861	0.0153206	0	0	0.0226056	0.101725	0.051123	0.217863	0.231136	0.270107	0.231768	0.54246	0.521784	0.00510686	0.0584844	0.239702	0.432004	NA	-1	-1
AGAP001862	0.0106423	0	0	0	0	0	0	0	0	0	0	0	0.00354744	0	0	0	NA	-1	-1
AGAP001863	0.0203234	0	0	0	0	0	0	0	0	0	0	0	0.00677445	0	0	0	NA	-1	-1
AGAP001864	0.0937859	0.023592	0.0389716	0.0922542	0.124543	0.261742	0.0808279	0.0857523	0.075158	0	0.0262506	0	0.0521165	0.159513	0.0805794	0.00875021	NA	-1	-1
AGAP001865	57.0535	69.0514	60.0525	50.4999	47.9795	40.0224	18.7405	15.6007	18.7199	6.39551	7.71344	8.79899	62.0525	46.1673	17.687	7.63598	3	-1	-1
AGAP001866	23.4984	27.8664	23.4879	11.6656	7.52711	8.52059	3.49544	2.14478	3.09258	2.49753	3.13456	2.43652	24.9509	9.23776	2.91093	2.68954	2	-1	-1
AGAP001867	42.4274	41.8313	37.6235	57.8841	66.2534	65.2678	96.3779	97.007	96.8222	142.904	135.379	114.85	40.6274	63.1351	96.7357	131.044	8	-1	-1
AGAP001870	5.28266	3.62313	4.65906	6.34226	7.8605	9.20253	3.59553	2.99717	3.1642	3.07367	2.83591	3.78284	4.52162	7.80176	3.2523	3.23081	NA	-1	-1
AGAP001871	27.2288	29.8854	30.3904	16.845	16.4383	13.2823	11.5694	11.0259	10.3144	8.96617	7.27241	6.03337	29.1682	15.5218	10.9699	7.42398	2	1	-1
AGAP001872	45.6573	46.4322	46.9558	32.7434	28.9095	28.536	19.0328	18.5905	18.6481	7.15433	6.75894	6.67784	46.3484	30.063	18.7571	6.8637	3	-1	-1
AGAP001873	38.2309	40.7632	45.7321	30.7522	29.886	29.6202	45.7657	52.7211	41.2272	55.9359	52.1862	48.9608	41.5754	30.0861	46.5714	52.361	9	-1	-1
AGAP001874	54.5672	58.6816	63.837	39.2537	35.3638	37.785	37.1928	33.5308	33.8618	50.0157	49.7213	49.6267	59.0286	37.4675	34.8618	49.7879	1	-1	-1
AGAP001877	59.5943	54.2464	49.4411	75.2052	92.494	93.9576	181.693	153.977	142.372	92.351	108.29	102.182	54.4273	87.219	159.347	100.941	7	1	-1
AGAP001878	25.33	34.638	33.4096	21.9412	24.2654	20.0585	40.4403	49.0355	45.0603	26.4038	30.3611	28.2196	31.1259	22.0884	44.8454	28.3282	6	-1	-1
AGAP001879	26.0326	29.5435	25.5312	20.8875	22.4234	20.2034	9.57166	7.68732	8.79374	2.24319	1.94929	2.26973	27.0358	21.1714	8.68424	2.15407	3	-1	-1
AGAP001880	4.34469	4.17432	2.6433	15.0966	19.7125	16.4845	21.8528	24.9341	22.9618	6.1466	7.67931	6.85048	3.72077	17.0979	23.2495	6.89213	6	-1	-1
AGAP001881	0.0207717	0.114953	0.118682	0.0612973	0.0275837	0	0	0	0	0	0	0	0.0848022	0.029627	0	0	NA	-1	-1
AGAP001882	8.59125	11.2098	9.25876	5.92253	4.52639	3.50542	1.88055	2.59928	1.90872	3.55033	2.53763	1.8555	9.68661	4.65144	2.12952	2.64782	NA	-1	-1
AGAP001883	21.3903	22.0193	17.9082	19.3184	10.8322	13.9055	12.062	7.02264	8.64635	10.6634	8.80387	7.32279	20.4393	14.6854	9.24365	8.93001	2	-1	-1
AGAP001884	27.5305	31.713	25.1296	31.5293	32.1006	27.6481	37.0851	40.1375	36.1652	67.5046	68.5062	69.2651	28.1243	30.426	37.7959	68.4253	9	-1	-1
AGAP001885	4.83747	5.27498	4.87609	3.05329	2.25279	1.93804	0.547793	0.726458	0.653034	0.560342	0.638643	0.832597	4.99618	2.41471	0.642428	0.677194	NA	-1	-1
AGAP001886	1024.29	1045.31	826.628	1083.28	1091.03	945.079	1621.17	1578.07	1395.38	2092.75	2364.47	2005.81	965.411	1039.8	1531.54	2154.34	8	#N/A	#N/A
AGAP001887	425.507	525.68	623.437	314.353	250.404	300.706	256.428	243.283	305.832	644.237	519.688	565.241	524.875	288.488	268.514	576.389	10	-1	1
AGAP001888	41.4221	36.6224	37.8996	52.9202	72.5404	65.2252	116.712	122.873	113.78	110.498	118.068	110.351	38.648	63.5619	117.788	112.972	7	1	-1
AGAP001889	1.22937	2.09896	2.1521	3.34486	3.61244	3.91026	6.14971	10.2601	12.3359	14.7991	16.8317	18.8859	1.82681	3.62252	9.5819	16.8389	8	-1	-1
AGAP001890	1.18858	1.26759	1.08234	1.38839	1.2331	1.21464	0.809885	0.747154	0.982269	0.224759	0.800519	0.759007	1.1795	1.27871	0.846436	0.594762	NA	-1	-1
AGAP001891	12.6943	12.5497	11.668	22.0705	29.8269	26.7448	24.4555	20.7262	22.1054	4.28363	3.65722	2.20664	12.304	26.2141	22.429	3.3825	4	-1	-1
AGAP001892	0.132463	0.132576	0.0837365	0.316047	0.306897	0.214424	0.283218	0.255118	0.155277	0.110853	0.0780971	0.0959872	0.116259	0.279123	0.231204	0.0949793	NA	-1	-1
AGAP001893	25.7834	26.5597	19.7458	32.8501	34.8599	29.9874	41.2161	45.9912	38.9911	48.6614	55.4786	50.6652	24.0297	32.5658	42.0662	51.6017	8	1	-1
AGAP001894	31.4114	31.1077	28.8709	16.8724	9.92466	9.53602	1.32433	0.65233	0.747657	0.241519	0.307219	0.509753	30.4633	12.111	0.908107	0.35283	2	-1	-1
AGAP001895	38.588	35.8355	34.9395	35.0996	48.8751	46.3931	97.7471	101.676	81.159	42.2248	49.3397	40.7086	36.4543	43.4559	93.5275	44.0911	6	-1	-1
AGAP001896	28.4285	29.1937	26.8027	69.7833	106.624	83.8561	131.642	149.166	138.585	172.627	187.552	165.185	28.1417	86.7544	139.798	175.121	8	#N/A	#N/A
AGAP001897	23.7289	25.2337	25.3907	19.8325	21.9819	21.7634	21.6034	18.9783	17.9552	3.2221	3.75639	4.26084	24.7844	21.1926	19.5123	3.74644	4	1	1
AGAP001898	163.362	188.07	166.732	122.558	99.6074	89.3127	34.0558	34.8266	40.4199	20.2834	31.3507	26.9248	172.721	103.826	36.4341	26.1863	2	-1	-1
AGAP001899	4.15467	4.2659	3.56822	6.40011	12.2315	9.6784	25.9855	22.9301	20.7882	25.5754	32.9047	31.8595	3.99626	9.43667	23.2346	30.1132	8	-1	-1
AGAP001900	10.8495	14.5361	11.4005	8.08087	7.99036	6.09631	1.89158	1.45024	1.82073	0.754617	0.959894	0.955623	12.262	7.38918	1.72085	0.890045	3	-1	-1
AGAP001901	20.7868	16.591	16.3721	28.6914	43.9901	37.3179	80.1441	93.7893	70.4485	40.8423	46.9676	40.954	17.9166	36.6665	81.4606	42.9213	7	1	-1
AGAP001902	15.5656	15.3653	17.1746	9.94729	7.49539	7.61703	3.48324	3.3234	3.0044	1.91146	2.54661	2.12335	16.0351	8.35324	3.27034	2.19381	2	-1	-1
AGAP001903	271.618	321.189	274.025	295.527	291.897	252.684	182.023	199.011	190.571	301.663	298.769	271.322	288.944	280.036	190.535	290.585	1	-1	-1
AGAP001905	187.273	163.231	154.531	166.367	173.158	157.614	88.9869	93.0628	94.1936	39.6432	44.231	37.7023	168.345	165.713	92.0811	40.5255	3	1	-1
AGAP001907	11.0696	6.9354	7.4367	4.99499	4.01999	3.18407	1.15059	0.736623	0.645616	0.675326	0.193282	0.570141	8.48057	4.06635	0.844277	0.479583	NA	-1	-1
AGAP001908	24.8537	26.8198	24.8416	35.5007	42.3167	39.3773	39.6716	49.0021	39.2823	21.7597	18.2267	17.9401	25.5051	39.0649	42.652	19.3088	6	-1	-1
AGAP001909	3.28233	3.31656	3.82415	6.00349	5.35505	7.4347	9.58781	7.12383	8.35396	3.47957	3.00139	3.67306	3.47435	6.26441	8.3552	3.38467	NA	1	-1
AGAP001910	326.335	423.295	335.348	321.819	233.345	214.781	126.747	108.667	121.99	195.161	162.362	152.042	361.659	256.649	119.135	169.855	2	-1	-1
AGAP001911	512.882	660.108	494.699	406.105	299.626	255.071	153.82	126.462	127.443	243.219	188.44	182.469	555.896	320.267	135.909	204.709	2	-1	-1
AGAP001912	4.61224	4.6057	4.80593	7.67401	9.9718	8.88665	12.2381	15.4629	13.6366	13.3012	11.6187	11.9435	4.67462	8.84415	13.7792	12.2878	7	-1	-1
AGAP001913	53.437	44.6098	46.3665	98.1694	116.744	102.188	164.368	170.203	157.143	303.524	268.913	268.894	48.1377	105.7	163.905	280.444	8	-1	-1
AGAP001914	47.6043	51.5321	53.2107	40.0683	45.9671	44.3267	62.5902	68.7105	70.7345	163.333	147.341	152.289	50.7824	43.454	67.3451	154.321	9	1	-1
AGAP001915	4.20187	5.3511	4.97222	7.32235	7.87411	7.11733	6.55146	6.48937	5.78165	14.52	11.4924	10.2426	4.84173	7.43793	6.27416	12.085	9	-1	-1
AGAP001916	0.323956	0.434369	0.305067	0.719946	1.17109	1.10102	3.38965	2.54175	3.12675	1.79695	2.09644	1.45066	0.354464	0.997352	3.01938	1.78135	NA	-1	-1
AGAP001917	47.4391	50.4234	51.8721	41.8879	52.1288	47.7354	41.5852	43.2134	42.4435	71.4764	78.7833	82.7809	49.9115	47.2507	42.414	77.6802	10	-1	-1
AGAP001918	21.3668	27.9527	27.4621	13.2853	10.3196	10.1327	2.81058	1.39302	2.40884	0.498328	0.922018	0.560949	25.5938	11.2458	2.20415	0.660432	3	-1	-1
AGAP001919	79.9936	77.318	67.7576	64.9277	56.7435	51.9348	31.0728	27.0186	27.6412	37.2261	32.6583	33.4718	75.0231	57.8687	28.5776	34.4521	2	-1	-1
AGAP001920	0	0	0	0	0	0	0	0	0	0	0	0	0	0	0	0	NA	#N/A	#N/A
AGAP001921	0	0	0	0	0	0	0	0	0	0	0	0	0	0	0	0	NA	#N/A	#N/A
AGAP001922	0	0	0	0	0	0	0	0	0	0	0	0	0	0	0	0	NA	#N/A	#N/A
AGAP001923	6.40159	7.07874	7.32222	5.46817	6.07787	5.664	8.67796	8.61219	8.69712	14.0678	14.8197	15.9595	6.93418	5.73668	8.66242	14.949	9	-1	-1
AGAP001924	0.0137133	0.00421618	0	0.0134894	0.0121404	0.0122026	0.017334	0.0114938	0.0100738	0	0	0.0622726	0.0059765	0.0126108	0.0129672	0.0207575	NA	-1	-1
AGAP001925	0.430495	0.303641	0.578752	1.86822	4.67427	4.15743	16.3727	24.8327	17.7466	15.4767	17.6207	14.1442	0.437629	3.56664	19.6507	15.7472	7	-1	-1
AGAP001928	208.847	244.226	210.413	191.444	194.857	177.584	228.83	226.174	205.719	498.593	499.218	486.566	221.162	187.962	220.241	494.792	9	-1	-1
AGAP001929	25.4859	32.1983	31.0526	13.5362	15.9233	14.7623	11.2124	8.28367	9.44736	6.87207	5.35513	6.23727	29.5789	14.7406	9.64783	6.15482	2	1	-1
AGAP001930	100.219	123.74	103.532	69.6334	66.6288	55.3391	27.3284	25.5208	29.3914	21.457	21.0837	21.5131	109.164	63.8671	27.4135	21.3513	2	-1	-1
AGAP001931	0.00570312	0	0	0	0	0	0.0108133	0	0	0.0345105	0	0	0.00190104	0	0.00360444	0.0115035	NA	-1	-1
AGAP001932	0.0211343	0	0	0	0	0	0.0400713	0	0	0.127887	0	0	0.00704475	0	0.0133571	0.0426289	NA	-1	-1
AGAP001933	65.5585	67.2323	63.3474	90.3286	120.147	117.801	275.891	305.612	255.327	403.802	399.4	399.984	65.3794	109.425	278.943	401.062	8	-1	-1
AGAP001934	0.718565	0.994157	0.676221	0.249469	0.533238	0.451344	0.0400713	0.212563	0.232877	0.127887	0.0650701	0.143957	0.796314	0.411351	0.161837	0.112305	NA	#N/A	#N/A
AGAP001935	13.2934	12.2613	11.2059	15.5295	17.0917	18.2512	29.9733	29.8651	30.1343	18.1599	17.634	14.6116	12.2536	16.9575	29.9909	16.8018	7	-1	-1
AGAP001936	25.5191	27.6269	24.4814	13.0697	11.5593	9.70615	10.4049	8.70051	8.28092	10.0602	10.5704	10.1735	25.8758	11.445	9.12876	10.2681	2	-1	-1
AGAP001937	19.1172	20.894	21.3992	15.6767	12.6697	11.7861	7.20897	7.37119	9.00557	9.19215	9.62765	11.86	20.4701	13.3775	7.86191	10.2266	2	-1	1
AGAP001938	5.14799	7.73059	6.3634	2.8832	1.97815	1.98829	2.86593	3.09562	2.80007	1.24605	1.71316	1.16389	6.414	2.28321	2.92054	1.37437	NA	-1	-1
AGAP001939	88.7728	104.63	77.7225	84.0989	81.0617	68.7483	56.0177	54.523	52.1331	70.7609	69.7274	63.6339	90.3752	77.9697	54.2246	68.0407	1	-1	-1
AGAP001940	295.207	407.451	381.325	270.587	316.991	235.192	245.046	330.296	330.734	485.047	526.211	541.188	361.328	274.256	302.026	517.482	10	-1	-1
AGAP001941	21.8933	21.4962	14.9302	16.3255	8.4406	5.65591	4.68667	0	1.5564	3.20516	1.08721	0	19.4399	10.1407	2.08102	1.43079	2	-1	-1
AGAP001942	5.13659	3.90344	3.22405	7.83857	8.50852	7.71848	12.9651	15.1089	11.5098	14.5311	13.3284	9.05877	4.08803	8.02186	13.1946	12.3061	7	-1	-1
AGAP001943	5.93552	6.39241	4.75973	3.7236	3.73887	3.35584	3.85646	3.45687	3.27881	5.71705	6.25269	5.81543	5.69589	3.60611	3.53071	5.92839	NA	-1	-1
AGAP001944	29.7943	30.0458	30.2639	43.2778	55.831	55.8079	101.81	135.265	112.279	132.213	126.287	119.061	30.0347	51.6389	116.451	125.854	8	1	-1
AGAP001945	49.9233	38.2098	36.7228	29.3997	33.0599	26.0363	21.376	24.6901	21.4212	5.60173	4.68251	4.61664	41.6187	29.4986	22.4958	4.96696	3	-1	-1
AGAP001946	23.9744	18.264	14.6371	14.9136	13.5435	14.3871	17.9626	12.9234	15.6942	20.7665	26.738	26.4489	18.9585	14.2814	15.5267	24.6512	10	#N/A	#N/A
AGAP001947	49.3839	36.6959	31.6632	26.2809	32.5178	32.5406	45.6117	37.9507	37.1557	50.6524	67.5657	65.6397	39.2477	30.4464	40.2393	61.2859	9	-1	-1
AGAP001948	29.8215	34.1284	29.3968	22.0747	17.9455	15.6008	24.6516	26.5902	19.8706	11.0805	11.8242	10.4636	31.1155	18.5403	23.7041	11.1228	4	-1	-1
AGAP001949	129.806	91.7657	91.7651	120.594	161.081	141.472	302.193	275.317	223.608	99.7773	117.871	108.832	104.446	141.049	267.039	108.827	6	-1	-1
AGAP001950	26.7803	30.9224	23.1432	16.843	16.8034	14.5661	6.2201	5.09238	4.13127	0.405129	0.463801	0.741061	26.9486	16.0708	5.14792	0.536664	3	-1	-1
AGAP001951	10.8698	9.97454	9.79731	7.12209	7.50002	9.34275	10.0765	8.89316	8.32497	19.0489	14.8805	20.875	10.2139	7.98829	9.09821	18.2681	9	-1	-1
AGAP001952	1249.41	1275.59	1183.87	3739.62	4819.17	4715.51	14712.1	17033.1	14310.5	40798.6	40643.8	38213.5	1236.29	4424.77	15351.9	39885.3	8	1	-1
AGAP001953	157.882	142.471	128.406	223.526	266.52	209.473	157.894	163.838	149.659	270.789	268.802	268.098	142.92	233.173	157.13	269.23	9	1	-1
AGAP001954	111.998	98.8865	97.3557	88.7276	98.6382	87.8158	53.2258	59.7333	45.9592	2.96283	6.47675	6.54675	102.747	91.7272	52.9728	5.32878	4	-1	-1
AGAP001955	77.5865	71.0118	80.0672	77.7284	95.0525	96.6019	124.4	149.566	168.442	343.81	275.754	334.842	76.2219	89.7942	147.469	318.135	9	-1	-1
AGAP001956	23.063	23.7333	22.5347	35.3871	35.5136	40.4032	57.3352	73.105	65.0871	69.0366	65.5318	59.1194	23.1103	37.1013	65.1758	64.5626	8	-1	-1
AGAP001957	36.2722	38.0472	41.6823	16.9375	12.2618	12.5741	6.94176	6.5573	8.08723	7.14494	7.27085	7.95599	38.6672	13.9245	7.19543	7.45726	2	-1	-1
AGAP001958	69.7341	62.5074	65.6465	53.2204	52.6101	44.3079	33.8608	33.6969	30.7617	12.7763	11.7374	15.4804	65.9627	50.0462	32.7732	13.3313	3	-1	-1
AGAP001959	808.012	824.941	839.761	448.797	335.311	357.949	128.769	113.845	144.297	28.4513	32.1696	32.0265	824.238	380.686	128.97	30.8824	3	-1	-1
AGAP001960	2.82495	6.514	2.01759	3.82086	1.40677	0.942651	0	0	0	0	0	0	3.78551	2.05676	0	0	NA	-1	-1
AGAP001961	71.0493	79.3459	52.9328	160.333	197.949	181.299	292.536	276.731	274.011	457.328	396.758	413.972	67.776	179.861	281.093	422.686	8	-1	-1
AGAP001962	173.028	129.629	151.32	510.606	794.354	650.429	933.317	914.53	963.41	427.354	474.025	457.003	151.325	651.797	937.086	452.794	7	-1	-1
AGAP001963	0	0	0	0.0136068	0.0183691	0	0.0262273	0	0	0	0	0	0	0.0106586	0.00874243	0	NA	#N/A	#N/A
AGAP001964	0.00975614	0.0629904	0	0.0287904	0	0.013022	0	0	0.043001	0	0.0300381	0	0.0242488	0.0139375	0.0143337	0.0100127	NA	-1	-1
AGAP001965	0	0	0	0	0	0	0	0	0	0	0	0	0	0	0	0	NA	#N/A	#N/A
AGAP001966	0	0	0	0.0552997	0.0373271	0	0	0	0	0	0	0	0	0.0308756	0	0	NA	-1	-1
AGAP001967	16.9461	14.4878	18.0104	16.2387	18.8168	22.0773	27.5548	28.2455	31.2038	21.8075	16.3397	18.0745	16.4815	19.0442	29.0014	18.7405	6	-1	-1
AGAP001968	19.9823	26.6138	29.0299	12.6663	9.89963	11.6773	7.08679	6.09333	6.38148	5.77861	4.36291	4.75616	25.2086	11.4144	6.52053	4.96589	2	-1	-1
AGAP001969	0.834395	0.362169	0.280438	0.386244	0.586605	0.720637	1.02367	1.48097	1.40617	1.18801	0.906711	1.00297	0.492334	0.564495	1.3036	1.03257	NA	-1	-1
AGAP001970	1.21473	0.859848	1.25898	1.6395	2.62596	2.67713	5.24907	5.61149	4.85596	4.44449	3.39211	3.07876	1.11118	2.3142	5.23884	3.63845	NA	-1	-1
AGAP001971	737.529	665.623	724.943	768.087	743.249	748.892	930.262	871.176	780.572	1359.79	1345.84	1350.78	709.365	753.41	860.67	1352.14	9	-1	-1
AGAP001972	10.8835	11.279	9.48841	5.56887	3.84554	3.37065	0.338286	0.138037	0.378072	0.186859	0.021128	0	10.5503	4.26169	0.284798	0.0693292	2	-1	-1
AGAP001973	244.4	306.352	291.646	215.328	207.794	185.081	142.703	159.866	154.342	235.681	240.168	222.432	280.799	202.734	152.304	232.76	1	-1	-1
AGAP001974	0.702201	1.89837	0.996115	1.21474	0.514474	1.11502	1.30844	0.761051	1.12061	0.842499	1.30466	1.07207	1.19889	0.948078	1.06337	1.07307	NA	-1	-1
AGAP001975	34.473	39.0874	39	32.796	31.6099	29.2675	22.8188	24.4268	24.5163	15.9558	15.5533	17.8852	37.5201	31.2244	23.9206	16.4648	3	-1	-1
AGAP001976	12.7038	15.9206	16.3983	10.7934	9.42101	9.52594	8.33464	9.32466	9.66878	19.5904	18.3157	20.4914	15.0075	9.91345	9.10936	19.4659	10	-1	-1
AGAP001978	110.058	133.519	116.004	78.2047	77.9577	70.9282	77.9978	77.8659	71.2746	86.8338	77.3626	92.1287	119.861	75.6968	75.7127	85.4417	1	-1	-1
AGAP001979	8.93497	6.20406	5.5927	15.4302	15.8647	18.1235	27.5054	26.8209	21.5714	21.1104	22.0233	18.6344	6.91058	16.4728	25.2992	20.5894	7	-1	-1
AGAP001980	0.0948676	0.0875015	0.09034	0.0933182	0.272955	0.211041	0.0899361	0.278295	0.209068	0.0478382	0	0.107699	0.090903	0.192438	0.192433	0.0518458	NA	-1	-1
AGAP001981	0.0366612	0	0.0418938	0.0721248	0	0.0244668	0.0347554	0.138273	0.0403967	0	0.0564379	0	0.026185	0.0321972	0.0711418	0.0188126	NA	-1	-1
AGAP001982	1.04484	0.642477	0	0	0	0.464869	3.96212	4.37865	3.83769	3.16125	0	5.93083	0.56244	0.154956	4.05949	3.03069	NA	-1	-1
AGAP001983	0.0297885	0	0	0	0	0.0198802	0	0.149803	0.0328238	0.0901275	0.137574	0.202906	0.00992951	0.00662672	0.0608755	0.143536	NA	-1	-1
AGAP001984	0.0388952	0.0358752	0.0296312	0.0255067	0.0688677	0.0173052	0	0	0.0285723	0.11768	0	0	0.0348005	0.0372265	0.0095241	0.0392268	NA	-1	-1
AGAP001985	5.44962	5.14384	3.90124	5.21461	4.67436	4.5285	1.40717	0.426544	1.215	0.19247	0.718159	1.08328	4.83157	4.80582	1.01624	0.664636	NA	-1	-1
AGAP001986	1292.97	1584.17	1562.58	978.375	1098.29	996.803	1231.86	1200.77	1080.78	1930.51	1946.61	1903.94	1479.91	1024.49	1171.14	1927.02	10	-1	-1
AGAP001987	5.12046	3.0174	1.666	5.80635	4.43869	3.98682	5.93302	3.12936	4.62348	6.67032	6.02149	6.53967	3.26795	4.74395	4.56195	6.41049	NA	-1	-1
AGAP001988	0.205973	0.180238	0.217266	0.301317	0.217415	0.408861	0.180246	0.146076	0.186224	0.303605	0.195129	0.215846	0.201159	0.309197	0.170849	0.238193	NA	#N/A	#N/A
AGAP001989	0.163542	0.116034	0.172509	0.0494988	0.0334116	0.0503742	0.0238524	0.031632	0.0554481	0.152249	0.077466	0	0.150695	0.0444282	0.0369775	0.0765717	NA	-1	-1
AGAP001990	1.24249	1.07439	1.79254	2.06246	2.55744	2.81932	5.27113	5.81877	3.76502	1.78565	1.24329	3.12084	1.36981	2.47974	4.95164	2.04993	NA	-1	-1
AGAP001991	0.0837021	0.135105	0.0478245	0.185254	0.13894	0.446887	0.0396755	0.210464	0.368924	0	0	0.0712676	0.0888773	0.257027	0.206354	0.0237559	NA	#N/A	#N/A
AGAP001993	36.1164	34.2594	23.2624	56.7311	65.0012	51.4092	56.7587	51.9101	48.9445	23.957	28.0435	23.0776	31.2127	57.7138	52.5378	25.026	6	1	-1
AGAP001994	26.203	32.6904	27.7296	18.6236	19.4994	17.1873	6.29038	4.89337	5.49377	0.252347	0.470789	0.473429	28.8743	18.4368	5.55917	0.398855	3	-1	-1
AGAP001995	174.251	226.721	221.12	123.069	90.923	92.5935	85.966	95.0168	91.023	100.585	112.399	106.324	207.364	102.195	90.6686	106.436	1	-1	-1
AGAP001996	4.22271	5.06192	3.46354	4.66029	4.78691	4.59543	3.12445	3.66256	2.0752	0.489677	0.498306	0.35077	4.24939	4.68088	2.95407	0.446251	NA	-1	-1
AGAP001997	211.011	213.603	176.145	224.238	200.699	170.169	256.748	255.559	228.858	437.945	421.461	376.479	200.253	198.369	247.055	411.962	9	-1	-1
AGAP001998	18.949	22.1534	22.5364	18.4602	16.253	14.3783	19.3876	23.1355	20.1242	41.6528	42.4136	41.2995	21.213	16.3638	20.8825	41.7887	9	-1	1
AGAP001999	9.60629	7.79634	6.41405	3.92816	1.56144	2.36897	4.41676	3.68174	3.56912	9.26308	6.83066	7.63141	7.93889	2.61952	3.8892	7.90838	NA	-1	-1
AGAP002000	9.88731	2.6056	4.84223	8.33643	10.7852	14.1398	184.119	221.973	195.328	260.686	179.39	285.026	5.77838	11.0871	200.473	241.701	8	-1	-1
AGAP002002	21.2993	24.6049	26.4464	15.5431	15.6122	15.4228	11.943	11.0326	12.2056	18.0806	17.7361	18.9086	24.1169	15.526	11.7271	18.2418	1	-1	-1
AGAP002003	9.75091	11.9979	12.5512	8.43829	7.3194	7.51743	2.10912	1.38591	2.0981	0.0909623	0.0617102	0.136524	11.4333	7.75837	1.86438	0.0963987	3	-1	-1
AGAP002004	6.15583	7.37274	6.71108	3.9495	3.60415	3.52942	1.01387	0.859401	0.741077	0.0778356	0.0678919	0.0375499	6.74655	3.69436	0.871449	0.0610925	NA	-1	-1
AGAP002005	0	0	0	0	0	0	0	0	0	0	0	0	0	0	0	0	NA	-1	-1
AGAP002006	0	0.0050366	0	0	0	0	0	0	0	0	0	0	0.00167887	0	0	0	NA	-1	-1
AGAP002007	0.381749	0.510557	0.458048	0.769805	0.684373	1.85983	1.55619	1.82378	1.68259	2.65653	3.40856	3.4454	0.450118	1.10467	1.68752	3.17016	NA	-1	-1
AGAP002008	0	0	0	0.0130961	0	0.0118469	0	0	0.00978012	0	0	0	0	0.00831435	0.00326004	0	NA	-1	-1
AGAP002009	1.34764	1.58045	1.84693	8.79652	11.5739	17.3386	76.6287	69.2499	74.2478	101.052	95.5037	113.876	1.59167	12.5697	73.3755	103.477	8	1	-1
AGAP002010	0.0204789	0.00944439	0	0.0201444	0	0.0820027	0.0388287	0.0772392	0.0902622	0	0	0.0348732	0.00997442	0.034049	0.0687767	0.0116244	NA	-1	-1
AGAP002011	0	0	0	0.317377	0.171383	0.315812	0.407832	0.594934	1.04286	1.10635	2.91395	3.07681	0	0.268191	0.681877	2.3657	NA	-1	-1
AGAP002012	0.0182779	0.269739	0.146207	0.179794	0.12136	0.219568	0.0346555	0.32171	0	0.221204	0.337654	0.1245	0.144741	0.173574	0.118788	0.227786	NA	-1	-1
AGAP002013	2.0765	2.30066	2.14138	3.02652	4.90967	4.59683	7.17805	6.81308	8.25944	4.67366	7.05606	5.17471	2.17285	4.17768	7.41686	5.63481	NA	-1	-1
AGAP002014	50.3665	44.6881	39.4678	38.4697	34.937	31.8245	16.5175	16.0411	15.8905	19.2208	22.1179	22.3664	44.8408	35.0771	16.1497	21.2351	2	-1	-1
AGAP002015	160.852	185.532	165.798	131.382	120.025	128.615	83.396	69.7884	84.8859	28.7182	30.3985	36.8008	170.727	126.674	79.3568	31.9725	3	-1	-1
AGAP002016	71.3593	88.7203	86.2438	54.9034	49.2869	44.5683	12.5541	11.576	9.80388	7.04287	7.00772	7.39936	82.1078	49.5862	11.3113	7.14998	3	-1	-1
AGAP002017	14.2851	10.026	12.5323	8.47772	7.0386	7.46292	2.77796	2.89845	3.15764	0.847466	1.09458	0.807196	12.2812	7.65975	2.94468	0.916415	3	-1	-1
AGAP002018	38.1104	35.0785	31.67	27.883	26.4926	27.0149	10.7789	9.26497	6.96028	4.93714	8.9138	6.72283	34.953	27.1302	9.0014	6.85792	3	-1	-1
AGAP002019	12.021	13.1278	11.484	6.13703	4.98055	5.35907	2.16527	1.17882	1.72197	0.436447	0.444138	0.368468	12.2109	5.49222	1.68869	0.416351	3	-1	1
AGAP002020	124.351	140.28	141.814	104.834	88.8892	89.0945	98.6638	108.626	97.41	199.056	188.833	186.24	135.481	94.2725	101.567	191.376	10	-1	-1
AGAP002021	46.661	43.6496	35.7135	64.5916	74.407	67.801	128.935	139.572	116.714	260.179	258.693	250.677	42.0081	68.9332	128.407	256.516	8	-1	-1
AGAP002022	80.7836	86.3703	72.8343	86.9986	88.0299	77.0537	50.4958	56.6244	50.5721	59.5315	49.613	57.5358	79.9961	84.0274	52.5641	55.5601	2	-1	-1
AGAP002023	15.1442	17.8084	16.3666	7.92557	9.89433	7.73304	5.51799	6.19973	4.33515	2.24208	1.94972	2.01906	16.4397	8.51765	5.35095	2.07029	3	-1	-1
AGAP002024	29.3956	27.7606	26.816	24.3643	21.5721	20.487	12.3798	10.6121	9.60635	12.4341	11.8571	11.4489	27.9908	22.1411	10.8661	11.9134	2	-1	-1
AGAP002025	0.663248	0.662729	0.442116	0.616171	0.636103	0.836091	1.99111	2.03829	2.15189	1.28206	1.47483	1.50591	0.589364	0.696121	2.06043	1.42094	NA	-1	1
AGAP002026	26.8151	31.2499	29.3969	16.525	13.2005	10.7851	5.45121	7.55989	5.05225	6.7088	6.0749	10.7518	29.154	13.5035	6.02112	7.84515	2	-1	-1
AGAP002028	57.3999	47.0933	45.0104	67.6537	86.3637	78.0255	165.608	187.658	144.765	266.498	261.431	250.581	49.8345	77.3477	166.011	259.503	8	-1	-1
AGAP002030	27.197	25.6927	19.0701	28.3343	34.5212	37.9043	94.1895	75.0579	79.6804	36.2787	42.4349	43.5424	23.9866	33.5866	82.9759	40.752	7	-1	-1
AGAP002031	0	0	0	0	0	0	0	0	0	0	0	0	0	0	0	0	NA	#N/A	#N/A
AGAP002032	2.24202	1.77843	2.45954	2.62002	3.22737	2.69329	4.9141	4.71288	4.05157	6.4578	5.79847	6.04756	2.16	2.84689	4.55952	6.10128	NA	-1	-1
AGAP002033	590.503	512.074	505.662	1938.77	2547.74	2490.84	9016.04	9985.56	8570.68	25191.3	23212.8	22853.1	536.08	2325.79	9190.76	23752.4	8	1	-1
AGAP002035	34.7277	40.4652	35.898	31.8414	35.7509	29.8105	49.4139	50.7101	42.4791	37.8835	35.0197	45.8993	37.0303	32.4676	47.5344	39.6008	7	-1	-1
AGAP002036	55.6134	45.8564	39.6249	54.0327	63.042	48.5648	106.012	96.2148	88.7539	142.277	137.811	126.611	47.0316	55.2132	96.9936	135.566	8	-1	-1
AGAP002037	1.04703	1.62704	1.14445	0.789236	0.937005	0.820284	0.431565	0.300469	0.36367	0.0172166	0.07008	0.0775202	1.27284	0.848842	0.365235	0.0549389	NA	-1	-1
AGAP002038	9.32801	10.9383	8.61201	3.49682	2.20928	1.61326	0.512254	0.321787	0.313368	0.0860445	0.0437804	0.0484285	9.6261	2.43979	0.38247	0.0594178	NA	-1	-1
AGAP002039	10.2031	7.74861	9.3465	43.5958	58.0993	52.2724	165.803	188.404	169.038	432.434	440.61	431.865	9.09939	51.3225	174.415	434.969	8	1	-1
AGAP002040	4.86303	3.61691	3.40504	10.2397	12.0592	11.3807	32.9687	38.0781	30.7584	91.4812	99.408	82.153	3.96166	11.2265	33.9351	91.0141	8	-1	-1
AGAP002041	1.00729	0.893797	0.699379	0.865416	0.694212	0.83392	0.58021	0.609147	0.309094	0.462932	1.02069	0.781656	0.866822	0.797849	0.499483	0.755094	NA	-1	-1
AGAP002043	0	0	0	0	0	0	0	0	0	0	0	0	0	0	0	0	NA	#N/A	#N/A
AGAP002044	0	0	0	0.0290131	0	0	0	0	0	0	0	0.0669684	0	0.00967103	0	0.0223228	NA	-1	-1
AGAP002045	0.0293755	0	0	0	0	0	0.0278485	0	0	0	0	0	0.00979184	0	0.00928284	0	NA	-1	-1
AGAP002046	0	0	0	0.00290839	0.00785263	0	0.0112119	0	0.0130318	0	0	0	0	0.00358701	0.00808125	0	NA	-1	-1
AGAP002047	38.4352	30.1663	27.4165	46.2907	59.2823	52.8947	95.676	98.0685	82.6644	185.809	178.609	184.563	32.006	52.8226	92.1363	182.994	8	-1	-1
AGAP002048	161.912	144.676	120.868	136.929	179.071	163.178	258.784	172.242	206.064	154.273	186.256	183.864	142.485	159.726	212.363	174.798	7	-1	-1
AGAP002049	0.00929938	0.00857733	0	0	0	0.0868867	0	0	0	0	0.0286318	0	0.0059589	0.0289622	0	0.00954394	NA	-1	-1
AGAP002050	0.020874	0	0	0	0	0	0	0	0	0	0	0	0.00695799	0	0	0	NA	-1	-1
AGAP002051	0.0518444	0.0765103	0.0592442	0.0815963	0.0688466	0.0138399	0	0	0	0	0.0957741	0.0353141	0.062533	0.054761	0	0.0436961	NA	-1	-1
AGAP002052	0	0.0123467	0	0	0	0	0.00846012	0	0	0	0	0	0.00411555	0	0.00282004	0	NA	-1	-1
AGAP002053	0.0733752	0	0.041924	0	0.146158	0.0489689	0.069561	0	0.0808518	0	0	0.249899	0.0384331	0.0650421	0.0501376	0.0832998	NA	-1	-1
AGAP002054	2.42787	2.53257	2.92609	3.15795	3.16377	3.69756	3.90786	4.17229	3.69532	3.76269	3.50633	3.45028	2.62884	3.33976	3.92516	3.5731	NA	-1	-1
AGAP002055	0.519767	0.56879	0.352345	0.797247	0.292467	0.352759	0.217143	0.0221512	0.135902	0.106616	0.108495	0.150017	0.480301	0.480824	0.125065	0.12171	NA	-1	-1
AGAP002056	0.172565	0.119374	0.0657316	0.0707276	0.0381927	0.115166	0.163594	0	0	0.217545	0	0.0489763	0.119223	0.0746953	0.0545314	0.0888403	NA	#N/A	#N/A
AGAP002058	5.26055	4.57389	4.9267	10.9601	9.90725	10.0764	9.06592	9.81454	8.58245	6.60267	5.43531	4.59236	4.92038	10.3146	9.1543	5.54345	6	-1	-1
AGAP002059	53.8765	58.501	53.3735	43.4996	47.5834	45.073	39.4671	40.1067	38.7034	58.5587	65.5729	69.3029	55.2503	45.3853	39.4257	64.4781	10	-1	-1
AGAP002060	5.53527	5.60443	5.4484	14.6393	18.6771	17.7989	6.08237	5.56724	5.73888	1.37024	1.85918	1.67096	5.52937	17.0384	5.79616	1.63346	5	-1	-1
AGAP002061	137.466	173.124	153.587	115.516	99.5735	91.4458	88.0121	95.2145	87.2714	183.335	177.789	178.625	154.726	102.179	90.166	179.916	10	-1	-1
AGAP002062	11.6773	16.8932	16.9328	7.84963	6.93826	6.4022	4.73667	4.84577	3.80666	1.38212	1.18672	0.82652	15.1678	7.06336	4.46304	1.13179	3	-1	-1
AGAP002063	101.669	134.866	116.05	52.0745	37.7926	30.1521	2.82286	2.87965	2.2084	0.259878	0.969677	0.975114	117.529	40.0064	2.63697	0.734889	2	-1	-1
AGAP002064	6.77726	9.61142	9.63969	5.69035	3.7456	3.64279	1.36175	2.1999	1.52522	0.237053	0.562872	0.355789	8.67612	4.35958	1.69562	0.385238	NA	-1	-1
AGAP002065	71.2076	82.8552	74.2655	119.582	110.907	102.48	40.0967	41.0713	32.3105	6.63712	6.75409	7.04116	76.1094	110.99	37.8261	6.81079	4	-1	-1
AGAP002066	18.7618	20.7525	19.4646	15.0986	11.9473	11.6339	10.784	13.5954	9.18102	17.3872	17.1023	18.6664	19.6596	12.8933	11.1868	17.7186	1	-1	-1
AGAP002067	49.6762	54.4251	51.7182	38.6484	39.2481	33.6571	36.8647	44.3337	42.3602	84.9671	83.1342	81.2642	51.9399	37.1846	41.1862	83.1218	10	-1	-1
AGAP002068	36.0181	26.0803	24.4687	59.4746	78.5844	64.0802	195.836	192.21	165.98	410.294	417.872	380.482	28.8557	67.3797	184.675	402.883	8	1	-1
AGAP002069	4.5136	4.37421	3.39948	2.21994	1.40415	1.07431	1.45126	1.21031	1.1999	3.77218	1.89503	2.47247	4.09576	1.56613	1.28716	2.71323	NA	-1	-1
AGAP002070	0	0.00487231	0.0241457	0	0.0210445	0.0282032	0	0.0132824	0	0	0	0	0.00967268	0.0164159	0.00442748	0	NA	-1	-1
AGAP002071	2.2554	1.35533	2.73351	5.47918	13.4323	13.1363	8.94139	5.67106	8.7359	7.9612	8.52235	6.40115	2.11475	10.6826	7.78279	7.62823	7	-1	-1
AGAP002072	1.64642	2.42389	1.23015	7.72391	7.86247	7.31112	15.4282	15.5243	17.2347	6.99307	6.62889	6.90133	1.76682	7.6325	16.0624	6.8411	7	-1	-1
AGAP002073	58.1694	57.9121	57.7169	49.6314	42.4033	43.111	13.2827	12.0072	16.1326	2.38154	3.15056	2.41273	57.9328	45.0486	13.8075	2.64828	3	-1	-1
AGAP002074	23.7362	23.3222	28.1227	26.5919	27.0363	33.1401	43.7241	43.4513	48.3261	105.951	97.6046	99.0374	25.0604	28.9228	45.1672	100.864	9	1	1
AGAP002075	58.8566	62.7068	64.7965	119.431	141.617	139.035	342.565	385.741	320.932	289.915	328.621	299.876	62.12	133.361	349.746	306.137	7	1	-1
AGAP002076	2156.63	2335.2	2247.35	2033.11	2187.95	2035.4	2185.34	2110.64	1902.51	4071.38	3343.73	3641.56	2246.39	2085.49	2066.17	3685.56	9	-1	-1
AGAP002077	14.3355	15.5675	16.3593	11.6582	12.1285	13.4698	23.7321	31.6199	26.0325	38.5211	33.4795	35.0357	15.4208	12.4188	27.1282	35.6787	9	-1	-1
AGAP002078	6.14637	11.0383	13.8763	3.21173	2.65159	2.23979	1.60316	1.81531	1.46203	0.924896	0.921169	0.886059	10.3537	2.70104	1.62683	0.910708	2	-1	-1
AGAP002079	267.31	251.115	167.057	333.804	367.635	358.679	301.286	230.852	260.696	217.951	157.646	181.599	228.494	353.373	264.278	185.732	5	-1	-1
AGAP002080	10.2165	8.44612	7.48904	13.3348	17.0243	15.41	55.5252	57.9238	55.872	47.1539	50.7489	43.9677	8.71722	15.2563	56.4403	47.2902	8	-1	-1
AGAP002081	762.029	667.36	529.82	849.968	1048.98	943.594	1745.45	1555.59	1442	3197.68	3157.27	3253.14	653.07	947.514	1581.01	3202.7	8	1	-1
AGAP002082	2.77416	3.01547	2.21981	2.49468	2.07379	1.99546	2.77439	2.45019	2.36432	2.51611	3.33249	2.68094	2.66981	2.18798	2.52963	2.84318	NA	-1	-1
AGAP002083	0.49177	0.521624	0.337176	0.120935	0.489783	0.131278	0.233103	0.247305	0	0	0	0	0.45019	0.247332	0.160136	0	NA	-1	-1
AGAP002084	52.8069	47.1661	43.3149	56.4808	57.2236	46.6179	26.5132	25.8046	25.3568	16.9569	20.6269	19.6566	47.7627	53.4408	25.8915	19.0801	3	1	-1
AGAP002085	0.293266	0.383201	0.45614	1.30616	1.04933	0.652396	0.417032	0.594015	0.448817	0.813356	0.451467	0.527143	0.377536	1.00263	0.486621	0.597322	NA	-1	-1
AGAP002086	29.0253	24.0054	24.324	31.8333	38.6046	36.2351	77.226	81.1883	66.7783	59.7683	62.3372	60.1691	25.7849	35.5577	75.0642	60.7582	7	-1	-1
AGAP002087	3.99756	6.58328	9.4685	2.14488	1.79526	2.13431	2.94912	4.31306	4.19667	4.17825	5.32604	4.95083	6.68312	2.02481	3.81962	4.81838	NA	-1	1
AGAP002088	56.2717	77.3208	70.5001	31.0867	20.1276	17.0864	43.7392	62.6989	46.9205	49.7584	78.0057	56.1625	68.0309	22.7669	51.1195	61.3088	10	-1	-1
AGAP002089	0.22627	0.0948641	0.211554	0.647489	0.928739	1.92191	36.1933	37.9122	37.6255	58.4397	50.9196	52.1222	0.177563	1.16605	37.2437	53.8272	8	-1	-1
AGAP002090	0.363207	0.17867	0.249029	0.976553	0.868176	0.452473	0.596833	0.304421	0.426897	0	0	0	0.263635	0.765734	0.442717	0	NA	-1	-1
AGAP002091	80.9165	87.4701	66.5017	61.7659	65.7453	58.7556	15.712	12.2655	12.0712	4.69438	5.5371	5.00405	78.2961	62.0889	13.3496	5.07851	3	-1	-1
AGAP002092	38.4413	32.455	33.633	68.8465	72.3145	64.7684	262.761	258.898	220.341	695.515	660.686	629.662	34.8431	68.6431	247.333	661.954	8	1	-1
AGAP002093	11.8121	10.2631	9.1927	26.0287	35.1502	30.1258	43.3935	51.1647	46.7596	13.0465	17.3053	16.8095	10.4226	30.4349	47.106	15.7204	6	-1	-1
AGAP002094	15.3014	14.6246	14.4683	13.0714	10.5955	11.4092	5.44839	3.74107	4.01824	0.529596	0.763482	1.54004	14.7981	11.692	4.40257	0.944373	3	-1	-1
AGAP002095	28.5957	28.2521	25.6076	26.3977	32.3506	28.8708	30.0808	29.844	25.5105	48.5003	48.9599	44.2003	27.4851	29.2064	28.4784	47.2201	9	1	-1
AGAP002097	68.9074	57.8556	56.6141	65.9594	55.4236	56.9848	50.3655	53.7319	50.8088	80.7838	76.9233	71.7446	61.1257	59.4559	51.6354	76.4839	10	-1	-1
AGAP002098	4.92589	5.94337	6.11817	4.75247	4.09017	3.45811	2.11882	2.01305	2.16868	3.61658	4.31367	4.08998	5.66248	4.10025	2.10018	4.00674	NA	1	1
AGAP002099	12.6079	12.3024	11.5468	11.2478	10.2845	10.6331	7.5646	9.17945	7.84424	7.45569	6.42292	6.57197	12.1524	10.7218	8.1961	6.81686	3	-1	-1
AGAP002100	241.011	235.886	233.012	390.451	527.182	490.204	591.698	675.276	557.462	448.005	484.036	459.748	236.636	469.279	608.145	463.93	7	1	-1
AGAP002101	364.597	337.939	292.545	199.81	205.269	169.359	54.1466	44.5697	45.0478	4.87545	7.44205	6.60605	331.694	191.479	47.9214	6.30785	3	-1	-1
AGAP002102	0	0	0	0.0228813	0	0	0	0	0	0	0	0	0	0.00762711	0	0	NA	-1	-1
AGAP002104	0.0885871	0	0.0337437	0.145234	0.196065	0.039414	0.335929	0	0.0650758	0.0893424	0.27275	0	0.040777	0.126904	0.133668	0.120698	NA	-1	-1
AGAP002105	25.8939	27.6354	29.8877	151.62	217.257	217.117	773.369	886.145	761.61	1836.55	1845.06	1820.43	27.8057	195.331	807.041	1834.02	8	1	-1
AGAP002106	13.31	14.0722	12.9851	9.46044	8.50031	6.27022	4.2328	4.04374	3.75401	8.09893	8.59998	7.63924	13.4558	8.07699	4.01018	8.11272	1	-1	-1
AGAP002107	47.3629	85.375	84.8248	33.7399	29.9844	23.5596	11.5481	11.7378	12.4953	1.15174	3.20767	1.97881	72.5209	29.0946	11.9271	2.11274	3	-1	-1
AGAP002108	36.6537	34.8011	28.8919	39.1986	45.6496	38.9079	36.9578	37.6467	31.5949	43.1628	43.706	38.1237	33.4489	41.252	35.3998	41.6642	8	-1	-1
AGAP002109	201.585	193.496	175.11	221.39	212.502	199.788	92.7274	73.5341	88.9082	44.839	49.6851	45.5383	190.064	211.227	85.0566	46.6875	3	-1	-1
AGAP002110	30.9964	28.5033	21.7766	81.1535	81.4525	84.8074	204.187	208.974	218.549	220.855	232.099	239.837	27.0921	82.4711	210.57	230.93	8	-1	-1
AGAP002111	11.9398	14.6513	14.0039	8.95613	6.9915	8.12849	4.1238	2.82869	3.20645	0.181531	0.18473	0.153257	13.5317	8.02537	3.38631	0.173173	3	-1	-1
AGAP002112	26.8931	24.7203	26.62	15.9807	15.7477	14.7013	12.0775	16.5244	15.5752	23.938	22.2121	25.008	26.0778	15.4765	14.7257	23.7194	10	-1	-1
AGAP002113	44.6044	48.7986	51.0694	43.5646	37.8131	37.1811	29.1908	33.4294	32.6606	35.4799	38.7631	36.998	48.1575	39.5196	31.7603	37.0803	1	-1	-1
AGAP002114	48.4007	43.3109	38.4748	68.7292	76.9727	68.7926	147.752	164.004	143.696	226.846	232.068	210.097	43.3955	71.4982	151.817	223.004	8	1	-1
AGAP002115	1.25367	0.647546	0.974176	1.38118	2.33074	4.1499	18.5407	30.7663	33.0435	33.0757	31.1882	56.5312	0.958465	2.62061	27.4502	40.2651	8	-1	-1
AGAP002116	1.35301	0.931311	0.923061	8.12454	11.1558	10.2696	73.8211	87.2858	81.3975	81.5673	79.3985	88.4471	1.06913	9.84998	80.8348	83.1376	NA	-1	-1
AGAP002117	10.3224	12.4026	12.2501	6.84901	4.81704	5.01504	2.18488	2.16291	2.70047	2.92178	4.39744	4.53264	11.6583	5.56036	2.34942	3.95062	1	-1	1
AGAP002118	32.3356	39.7876	35.6172	25.6621	21.0293	20.9844	12.7999	10.6451	12.1038	5.46983	5.7776	6.46893	35.9134	22.5586	11.8496	5.90545	3	-1	-1
AGAP002119	20.7001	20.6797	20.1907	16.4669	11.7497	11.5913	7.4561	5.56197	5.23591	4.70962	6.30607	3.7203	20.5235	13.2693	6.08466	4.912	2	-1	-1
AGAP002120	42.6755	45.6755	37.0862	47.8407	63.6046	46.8644	77.0663	83.5986	68.5944	82.841	86.0619	78.4212	41.8124	52.7699	76.4198	82.4414	8	-1	-1
AGAP002121	23.505	28.0163	27.7706	29.8345	33.4494	31.4334	57.8256	66.0452	57.4403	42.0788	46.0345	40.4852	26.4306	31.5724	60.437	42.8662	7	1	1
AGAP002122	137.471	168.045	168.477	123.479	94.7998	92.3876	52.8537	46.4053	52.9432	80.4203	68.6831	68.1032	157.998	103.555	50.7341	72.4022	2	-1	-1
AGAP002123	103.142	116.5	114.085	69.142	60.3209	61.9664	174.106	216.373	166.911	338.549	310.465	301.4	111.242	63.8097	185.796	316.805	9	-1	-1
AGAP002124	8.295	8.02415	6.80095	10.3818	9.0451	8.25883	21.0661	27.301	22.9992	36.1664	41.7871	39.3905	7.7067	9.22859	23.7887	39.1146	8	-1	-1
AGAP002125	1.72281	1.31216	1.17824	1.54061	1.92383	2.09048	2.87057	2.95357	3.19269	6.91051	6.22859	5.9564	1.40441	1.85164	3.00561	6.36517	NA	-1	-1
AGAP002126	3.10283	2.28761	3.55755	6.28805	7.55175	7.24418	13.3796	15.4994	14.545	34.129	27.9569	29.5467	2.98266	7.02799	14.4746	30.5442	8	1	-1
AGAP002127	89.3029	101.459	94.2093	102.929	125.02	108.501	107.725	121.261	101.261	211.061	185.581	201.553	94.9904	112.15	110.082	199.398	9	-1	-1
AGAP002128	36.701	32.9548	30.4109	40.5135	41.4311	37.7598	39.5933	40.1269	34.6794	80.5374	73.448	75.0577	33.3556	39.9015	38.1332	76.3477	9	-1	-1
AGAP002129	23.9243	33.9183	33.0931	16.5916	15.1576	16.1058	15.2112	18.8931	16.6452	32.6403	28.918	29.1003	30.3119	15.9517	16.9165	30.2195	10	-1	-1
AGAP002130	91.1065	93.5529	94.2483	101.991	105.129	105.504	150.289	170.948	134.159	313.555	297.416	304.777	92.9692	104.208	151.799	305.25	9	1	1
AGAP002131	105.07	114.171	102.098	126.041	124.08	123.694	201.715	220.686	184.167	446.752	413.385	411.812	107.113	124.605	202.189	423.983	9	1	-1
AGAP002132	83.5105	76.8945	60.0654	81.0226	93.953	75.751	75.2877	71.3507	69.2509	28.6664	34.5954	27.7283	73.4901	83.5755	71.9631	30.33	4	-1	-1
AGAP002133	1.99309	2.51034	2.42111	1.44158	2.03508	2.03434	1.28612	1.78982	1.97472	0.253372	0.180486	0.285211	2.30818	1.837	1.68355	0.23969	NA	-1	-1
AGAP002134	0	0.0136657	0	0	0	0	0	0	0	0	0	0	0.00455525	0	0	0	NA	-1	1
AGAP002135	0.179945	0.192743	0.126031	0.833643	0.678331	0.821269	4.88661	5.8382	5.55186	4.37307	4.57523	4.0725	0.16624	0.777748	5.42556	4.34027	NA	-1	-1
AGAP002136	0.242558	0.264402	0.579555	0.281978	0.0878466	0	0.125427	0	0.291571	0	0.0678919	0.1502	0.362172	0.123275	0.138999	0.0726972	NA	-1	-1
AGAP002137	4.09939	3.17001	4.164	4.1139	1.48467	2.7082	0.863621	0.104118	0.365018	0	0.127491	0	3.81113	2.76892	0.444252	0.0424969	NA	-1	-1
AGAP002138	0.0756119	0.0523058	0.064803	0.0557828	0.0251021	0.0252308	0	0.0475304	0	0	0	0	0.0642402	0.0353719	0.0158435	0	NA	-1	-1
AGAP002139	4.69166	4.51292	4.61235	4.16821	4.91183	3.60315	5.41361	5.77607	4.44753	8.79578	8.47127	7.7131	4.60564	4.22773	5.2124	8.32672	NA	1	-1
AGAP002140	5.75049	7.14346	8.29097	3.63465	3.49322	2.67826	3.87409	4.58389	3.58615	8.73629	7.23274	8.50066	7.06164	3.26871	4.01471	8.15657	NA	#N/A	#N/A
AGAP002141	76.0517	79.7232	83.0699	70.5177	69.2335	65.4822	72.2946	85.4237	75.2612	173.895	167.351	158.471	79.6149	68.4111	77.6598	166.573	9	-1	-1
AGAP002142	61.1011	54.5962	54.4022	69.0871	65.1428	72.5713	121.809	115.03	99.4402	250.04	213.812	241.331	56.6998	68.9338	112.093	235.061	9	-1	-1
AGAP002143	244.638	214.16	223.939	285.825	322.909	320.912	509.995	503.261	457.984	1127.97	1055.04	1064.68	227.579	309.882	490.413	1082.56	9	1	-1
AGAP002144	64.0729	66.7695	67.9411	51.9026	57.4204	55.0882	42.9325	36.8792	36.544	41.9945	39.7456	45.4844	66.2612	54.8038	38.7852	42.4082	2	-1	-1
AGAP002145	6.18566	6.5739	5.26894	5.17433	3.62202	5.0058	1.93931	1.59208	0.894481	0.785939	1.4996	0.718819	6.0095	4.60072	1.47529	1.00145	NA	-1	-1
AGAP002146	1.49264	1.29224	1.56173	0.968828	0.775622	0.947747	0.296762	0.33596	0.311279	0.231002	0.199812	0.117014	1.44887	0.897399	0.314667	0.182609	NA	-1	-1
AGAP002147	15.9725	13.2404	16.6349	12.9273	21.8818	19.2278	28.1759	31.6464	29.1848	50.161	45.9094	42.8647	15.2826	18.0123	29.669	46.3117	8	-1	-1
AGAP002149	711.886	719.416	622.81	735.618	915.562	798.751	771.639	731.685	666.487	340.078	377.113	334.417	684.704	816.644	723.27	350.536	4	-1	-1
AGAP002150	3.29034	3.17429	4.23758	6.14079	6.12895	7.82213	4.83912	6.55159	5.68338	3.6861	4.107	3.87672	3.5674	6.69729	5.69137	3.88994	NA	-1	-1
AGAP002151	49.9854	59.7398	54.7782	27.241	18.6986	18.3646	9.90758	8.02324	7.03201	11.6471	11.2665	6.77965	54.8345	21.4347	8.32094	9.89773	2	-1	-1
AGAP002152	3.50417	2.59136	3.28107	2.58141	2.76741	4.73901	1.20002	0.93156	1.42882	0.653876	0.475285	0.788617	3.12553	3.36261	1.1868	0.639259	NA	-1	-1
AGAP002153	132.956	136.772	132.564	178.89	229.838	207.614	336.918	406.591	338.253	582.885	640.055	678.593	134.097	205.448	360.587	633.844	8	-1	-1
AGAP002154	0.0106379	0.00981189	0	0.0313924	0.0141265	0	0	0.0267483	0	0	0	0.0362302	0.00681659	0.015173	0.00891608	0.0120767	NA	-1	-1
AGAP002155	26.4281	26.358	21.7753	23.4525	29.7813	22.5492	29.9334	29.0524	26.2288	11.523	13.1126	12.3137	24.8538	25.261	28.4049	12.3164	4	-1	-1
AGAP002156	0.477269	0.210934	0.363593	0.586843	0.264078	0.25216	0.113115	0.0250013	0.0657375	0	0.0918413	0	0.350599	0.367694	0.0679512	0.0306138	NA	-1	-1
AGAP002157	0.120782	0.250658	0.0690103	0	0.0400978	0.282124	0.114503	0	0.0665443	0	0.185937	0	0.146816	0.107407	0.0603491	0.0619789	NA	-1	-1
AGAP002159	8.45844	7.75633	5.84439	10.8841	9.27323	8.00798	6.62014	6.05897	6.17742	5.65397	3.33104	3.18223	7.35305	9.38844	6.28551	4.05575	NA	-1	-1
AGAP002161	9.05605	10.5097	7.89275	8.28324	8.16687	7.81183	9.58477	8.42861	9.7703	6.05248	10.1543	8.97664	9.15282	8.08732	9.26123	8.39446	NA	-1	-1
AGAP002162	21.1934	26.0873	21.8662	21.5972	18.0201	15.2633	10.6963	11.3097	9.8284	8.18829	9.38883	7.14011	23.049	18.2935	10.6115	8.23908	3	-1	-1
AGAP002163	1.62284	1.91262	1.75144	5.14375	6.82431	4.09151	9.57278	7.93437	5.16591	6.27393	6.1069	7.36937	1.7623	5.35319	7.55769	6.5834	NA	-1	-1
AGAP002164	0.145283	0.158366	0.241482	0.0909428	0.0876945	0.246803	0.0751259	0.132838	0.26196	0.399604	0.284652	0.224909	0.181711	0.141814	0.156641	0.303055	NA	-1	-1
AGAP002165	5.33208	6.22087	4.70099	10.7158	12.9188	12.8908	47.235	51.9418	39.9216	101.443	119.05	90.9797	5.41798	12.1751	46.3661	103.824	8	1	-1
AGAP002166	96.7289	116.562	107.47	105.661	119.359	105.481	95.9298	93.532	84.4654	33.1016	37.3794	29.6647	106.92	110.167	91.3091	33.3819	4	-1	-1
AGAP002167	108.082	134.375	121.712	97.1472	80.8104	75.0353	22.0705	21.6422	25.6878	8.16805	9.38766	9.35671	121.39	84.331	23.1335	8.9708	3	-1	-1
AGAP002168	0.295504	0.375412	0.146541	0.120659	0.0592323	0.0818618	0.105714	0.0700968	0.0860114	0.067477	0.291831	0.227869	0.272486	0.087251	0.0872742	0.195726	NA	#N/A	#N/A
AGAP002169	51.9338	53.1126	55.705	61.2894	60.7723	66.7246	82.1426	91.4317	81.5303	174.566	163.099	168.408	53.5838	62.9288	85.0349	168.691	9	-1	-1
AGAP002170	140.094	153.144	188.758	133.12	158.807	140.442	106.868	144.587	139.277	237.9	213.236	264.003	160.665	144.123	130.244	238.379	10	-1	-1
AGAP002171	37.2019	54.4339	59.1149	20.9645	18.9719	15.6658	10.9426	11.2551	12.1479	7.2736	9.17122	8.1049	50.2502	18.5341	11.4486	8.18324	2	-1	1
AGAP002172	1.87019	2.07464	1.38624	3.35612	3.59103	4.11543	24.2946	39.5898	28.962	25.6922	35.0156	34.0852	1.77703	3.68753	30.9488	31.5977	8	-1	-1
AGAP002173	71.2458	68.4541	64.1132	36.9238	25.3408	29.6649	12.6202	12.9293	13.9761	2.67937	3.86999	3.50252	67.9377	30.6432	13.1752	3.35063	3	-1	-1
AGAP002174	82.7306	86.9377	83.5076	116.773	117.986	114.066	159.615	163.332	151.655	257.292	239.808	254.987	84.392	116.275	158.201	250.696	8	-1	-1
AGAP002175	165.208	162.479	167.652	187.681	189.568	178.787	150.208	150.722	148.505	194.399	193	172.408	165.113	185.345	149.812	186.602	10	1	-1
AGAP002176	42.3955	37.7796	36.9637	42.7386	33.8047	28.0596	21.8952	22.4591	20.2468	9.16909	10.6075	11.1904	39.0463	34.8676	21.5337	10.3223	3	-1	-1
AGAP002177	14.0759	14.9574	16.4032	11.8556	11.5072	10.4116	7.67289	8.55327	8.6275	13.6191	12.3243	15.0309	15.1455	11.2581	8.28455	13.6581	1	1	1
AGAP002178	1.60865	1.15805	1.43473	4.12962	3.43876	5.07984	7.92271	7.99104	9.25191	7.4787	8.99971	10.8906	1.40048	4.21607	8.38855	9.123	NA	-1	-1
AGAP002181	2.45663	5.05619	2.80727	2.28988	2.46451	3.10717	1.91196	2.50858	2.78969	0.519317	1.48632	1.02301	3.44003	2.62052	2.40341	1.00955	NA	-1	-1
AGAP002182	149.367	163.412	147.242	158.468	164.548	150.309	148.013	141.131	121.144	253.47	233.935	227.647	153.341	157.775	136.763	238.351	10	-1	-1
AGAP002183	40.1492	43.9275	37.274	27.0068	19.5416	17.0893	6.42283	6.09059	5.69936	5.12458	3.785	5.11725	40.4503	21.2125	6.07093	4.67561	2	-1	-1
AGAP002184	4.93275	7.42445	3.53352	5.09359	4.69284	3.86523	3.62939	3.64071	3.02866	0.891009	1.6623	1.17014	5.29691	4.55056	3.43292	1.24115	NA	-1	-1
AGAP002185	109.87	128.101	117.299	83.8351	88.1355	75.6501	38.957	35.3092	39.7424	43.5731	44.536	46.6752	118.423	82.5403	38.0029	44.9281	2	-1	-1
AGAP002186	10.7934	9.01839	9.70595	16.2102	22.7831	19.8302	28.4633	31.5739	29.0723	54.9822	60.5557	58.8159	9.83925	19.6078	29.7032	58.1179	8	-1	-1
AGAP002188	0.126964	0.0585528	0.0943055	0.0811787	0.118021	0.160992	0.16851	0.111735	0.237831	0.115242	0.234545	0.086482	0.0932741	0.120064	0.172692	0.145423	NA	-1	1
AGAP002189	0	0	0	0	0	0	0	0	0.0966873	0	0	0	0	0	0.0322291	0	NA	-1	1
AGAP002190	0.24926	0	0	0	0	0	0	0	0	0	0	0	0.0830866	0	0	0	NA	-1	1
AGAP002191	0.0363207	0	0	0.0535913	0.024116	0.0484792	0.0344327	0	0	0	0	0	0.0121069	0.0420622	0.0114776	0	NA	-1	1
AGAP002192	69.5604	69.6633	68.0672	79.0318	87.4483	79.3344	156.699	173.458	139.536	345.931	316.398	320.884	69.097	81.9382	156.564	327.738	9	-1	-1
AGAP002193	31.2592	32.1821	33.3372	26.8315	29.0748	31.2681	22.5956	21.9696	20.927	10.1065	9.74562	9.73704	32.2595	29.0581	21.8307	9.86304	3	1	-1
AGAP002194	0.121911	0.191157	0.181105	0.02998	0.0404728	0.0488163	0.0231147	0.0153269	0.0134333	0	0	0	0.164724	0.0397563	0.0172916	0	NA	-1	-1
AGAP002195	0.00937136	0.00864372	0	0.00614554	0	0	0	0.0314183	0.0344209	0	0.0288534	0.0319167	0.00600503	0.00204851	0.0219464	0.0202567	NA	-1	-1
AGAP002196	0	0	0	0	0	0	0	0	0	0	0	0	0	0	0	0	NA	-1	-1
AGAP002197	0	0	0	0.0170828	0.0115309	0	0	0	0.019136	0	0	0	0	0.0095379	0.00637868	0	NA	-1	-1
AGAP002198	0.147388	0.883639	0.421063	0.217472	0	0.393455	0.139727	0	0.649627	0	0	1.25493	0.48403	0.203642	0.263118	0.41831	NA	-1	-1
AGAP002199	0.115267	0.440455	0.0752678	0.599316	0.874673	0.659368	5.96328	5.7138	7.11265	8.81834	8.97374	13.1792	0.21033	0.711119	6.26324	10.3238	8	-1	-1
AGAP002200	0	0	0	0.188394	0	0.0639086	0.090783	0.120392	0.105518	0	0.294838	0	0	0.0841008	0.105565	0.0982792	NA	-1	-1
AGAP002202	0	0	0	0.0583647	0	0.039598	0	0	0	0	0	0	0	0.0326542	0	0	NA	#N/A	#N/A
AGAP002203	0	0	0	0	0	0	0	0.0308386	0	0.0371075	0	0	0	0	0.0102795	0.0123692	NA	-1	-1
AGAP002204	0	0	0	0	0	0	0	0	0	0	0	0	0	0	0	0	NA	-1	-1
AGAP002205	0.057652	0	0	0	0	0	0.10931	0	0	0	0	0	0.0192173	0	0.0364367	0	NA	-1	-1
AGAP002206	0.0089397	0.0247367	0	0.0175874	0	0	0	0	0	0	0	0	0.0112255	0.00586247	0	0	NA	-1	-1
AGAP002207	0	0	0	0	0	0	0	0	0	0	0	0	0	0	0	0	NA	-1	-1
AGAP002208	0	0	0	0	0	0	0	0	0	0	0	0	0	0	0	0	NA	-1	-1
AGAP002209	0	0	0	0	0	0.0255154	0	0	0	0	0	0	0	0.00850513	0	0	NA	#N/A	#N/A
AGAP002210	0	0	0	0	0.104205	0	0	0	0	0	0	0	0	0.034735	0	0	NA	-1	-1
AGAP002211	0.031183	0	0	0	0	0	0.019708	0	0	0	0	0	0.0103943	0	0.00656933	0	NA	-1	-1
AGAP002212	0.00423601	0	0	0	0	0	0	0	0	0	0	0	0.001412	0	0	0	NA	#N/A	#N/A
AGAP002214	52.9638	53.6236	50.4198	51.0318	52.1358	50.2886	59.3325	62.1035	56.7526	112.434	99.0145	99.7726	52.3357	51.1521	59.3962	103.74	9	-1	-1
AGAP002215	83.896	79.8085	67.9129	67.1429	86.3325	82.3115	167.508	133.73	127.125	230.325	254.749	245.283	77.2058	78.5956	142.788	243.452	9	-1	-1
AGAP002216	43.4699	49.6852	52.1529	103.249	153.104	138.547	362.752	502.093	409.805	1027.75	997.184	1078.99	48.436	131.633	424.883	1034.64	8	1	-1
AGAP002217	1.81803	1.97355	1.72594	3.31531	5.99849	4.57326	18.0838	17.4766	17.2282	4.78129	4.26274	4.76293	1.83918	4.62902	17.5962	4.60232	7	-1	-1
AGAP002218	32.5527	42.4201	38.5534	29.5251	22.0797	22.4157	11.1731	12.2988	11.8462	10.2026	8.63489	8.75566	37.8421	24.6735	11.7727	9.19773	2	-1	-1
AGAP002219	17.2408	21.4938	18.3113	34.9721	49.2006	42.9155	65.9305	86.2313	71.1092	43.48	51.1297	42.9586	19.0153	42.3627	74.4237	45.8561	7	1	-1
AGAP002220	21.0245	23.0101	23.4799	13.2906	12.7057	12.66	6.65043	7.41047	7.59268	14.7568	13.611	15.6922	22.5048	12.8854	7.21786	14.6867	1	1	-1
AGAP002221	12.0556	14.2794	13.0188	8.86659	7.66729	6.68125	1.76191	1.65117	1.31065	0.20618	0.190739	0.105495	13.1179	7.73838	1.57458	0.167471	3	-1	-1
AGAP002222	104.973	111.798	109.561	113.28	110.226	103.87	83.7349	88.0587	79.986	117.519	126.731	140.496	108.777	109.125	83.9265	128.249	10	-1	-1
AGAP002223	27.6303	25.3934	22.7452	26.1458	30.1514	26.2402	20.4794	18.7809	16.8978	15.0776	15.8463	13.7527	25.2563	27.5125	18.7194	14.8922	3	-1	-1
AGAP002224	0.3832	0.399548	0.0761556	0.13111	0.176998	0.0667145	6.88654	6.61905	6.38877	2.36921	0.769456	2.15624	0.286301	0.124941	6.63146	1.76497	NA	-1	-1
AGAP002226	10.6211	7.35998	8.36384	22.5733	38.6587	37.3878	33.8066	25.0455	29.4705	6.99307	4.40533	6.18501	8.78163	32.8732	29.4409	5.86114	6	-1	-1
AGAP002227	7.917	8.43726	9.45802	7.53444	7.08935	8.1718	6.20968	5.56933	7.86009	3.79178	3.59048	3.55903	8.60409	7.59853	6.54637	3.64709	NA	-1	-1
AGAP002228	0.157615	0.190108	0.249385	0.751352	1.44903	1.0357	0.827567	0.884083	1.79019	0.513559	0.671926	0.86714	0.199036	1.07869	1.16728	0.684208	NA	-1	-1
AGAP002229	0.0726415	0.0670012	0.0830096	0.357275	0.385856	0.436313	2.20369	2.37448	1.44078	4.28575	8.16342	2.474	0.0742174	0.393148	2.00632	4.97439	NA	-1	-1
AGAP002231	0	0	0	0	0	0	0	0	0	0	0.243104	0	0	0	0	0.0810345	NA	-1	-1
AGAP002232	0.0966187	0.0636548	0.141954	0.285122	0.861472	0.442156	1.07298	0.971766	0.973382	0.542893	0.339976	0.282052	0.100743	0.529583	1.00604	0.388307	NA	-1	-1
AGAP002233	0.456337	0.962068	0.446975	1.02602	2.94339	1.04417	2.34849	0.983513	2.29868	0.591722	0.200716	0.888104	0.621793	1.67119	1.87689	0.56018	NA	-1	-1
AGAP002234	0	0	0	0	0.0461235	0.0463599	0.13171	0.0873338	0.0765441	0	0	0.118292	0	0.0308278	0.0985292	0.0394308	NA	-1	-1
AGAP002235	0.294225	0.167617	0.266998	0.178759	0.275799	0.381167	0.0164077	0.0435183	0	0	0.0532875	0	0.242947	0.278575	0.0199753	0.0177625	NA	-1	-1
AGAP002236	0	0	0	0	0	0	0.0353156	0	0	0	0	0.126872	0	0	0.0117719	0.0422906	NA	#N/A	#N/A
AGAP002238	0.80833	0.594124	0.331956	0.397564	0.15095	0.337163	0.167631	0.190546	0.167005	0.114641	0.388869	0	0.578137	0.295226	0.175061	0.167837	NA	-1	-1
AGAP002239	1.98899	1.35598	0.889388	1.89271	1.83741	2.36625	3.97616	4.78375	4.28803	2.55104	5.65795	4.19697	1.41145	2.03212	4.34931	4.13532	NA	-1	-1
AGAP002240	3.32759	3.75126	4.79666	3.44439	4.88096	4.93501	6.51541	7.65609	7.9564	3.75078	2.94636	3.55545	3.9585	4.42012	7.37596	3.41753	NA	-1	-1
AGAP002241	44.5556	45.652	44.8121	48.4401	59.7002	59.7719	81.1036	95.7034	80.2327	68.7307	70.3279	65.4976	45.0065	55.9707	85.6799	68.1854	7	1	-1
AGAP002242	45.2439	46.9393	48.6183	35.667	38.6014	34.5666	29.5089	25.5294	23.8772	8.16369	10.7912	8.38427	46.9338	36.2783	26.3052	9.11307	3	-1	-1
AGAP002243	64.2017	68.2399	61.4387	58.8911	77.838	62.3787	46.9141	46.1134	36.5728	56.2294	54.2838	49.7452	64.6268	66.3693	43.2001	53.4195	2	-1	-1
AGAP002244	1.68273	1.04412	2.55222	1.02324	0.406286	1.83766	0.290047	0.307718	0.202275	0	0.188398	0	1.75969	1.08906	0.26668	0.0627993	NA	-1	-1
AGAP002245	93.9838	105.702	124.47	95.054	91.9268	96.223	84.4374	107.674	100.567	218.567	206.152	223.922	108.052	94.4012	97.5596	216.214	9	-1	-1
AGAP002246	20.1353	19.7776	16.3726	13.3028	14.6463	15.2328	8.68958	6.87645	7.59985	3.36428	3.67802	6.24349	18.7618	14.394	7.72196	4.4286	3	-1	-1
AGAP002247	16.9534	22.0753	21.206	13.3657	12.1491	12.3621	13.0847	14.7396	12.9435	15.2412	13.0408	13.5405	20.0782	12.6256	13.5893	13.9408	1	-1	-1
AGAP002248	147.107	142.102	139.411	271.031	332.625	314.574	569.688	581.104	525.642	464.584	460.574	493.429	142.874	306.077	558.811	472.862	7	1	1
AGAP002250	5.82036	6.05353	5.09269	5.50971	5.31984	4.85953	6.0719	7.28685	5.84991	8.36288	7.573	8.00378	5.65553	5.22969	6.40288	7.97989	NA	-1	-1
[truncated: 11,768 more rows]
