# Supplementary material for: High-resolution transcriptional profiling of Anopheles gambiae spermatogenesis reveals mechanisms of sex chromosome regulation
Source: Sci Rep. 2019 Oct 16;9:14841. doi: 10.1038/s41598-019-51181-1 (PMC6795909; doi:10.1038/s41598-019-51181-1)
Supplement: Supplementary file 2 — Supplementary File S1, S2, S3 [file 41598_2019_51181_MOESM2_ESM.zip › S2 File - RNAseq data_de novo.xlsx]

## Sheet: de novo RNAseq
target_id	chromosome	start	end	strand	gene_id	annotated	I_FPKM_1	I_FPKM2	I_FPKM_3	II_FPKM_1	II_FPKM_2	II_FPKM_3	III_FPKM_1	III_FPKM_2	III_FPKM_3	IV_FPKM_1	IV_FPKM_2	IV_FPKM_3	I_mean_fpkm	II_mean_fpkm	III_mean_fpkm	IV_mean_fpkm
TCONS_00002586	2L	157348	181305	-	XLOC_001492	AGAP004677|AGAP004677-RA	0.283216	0.350633	0.818116	0.142704	0.167823	0.0689783	0.069815	0	0	0	0	0	0.483988	0.126502	0.0232717	0
TCONS_00002587	2L	157348	186936	-	XLOC_001492	AGAP004677|AGAP004677-RB	6.2045	6.34209	9.51847	1.3261	0.224381	0.538133	0	0	0.223916	0.0989302	0	0	7.35502	0.696204	0.0746385	0.0329767
TCONS_00002588	2L	157348	186936	-	XLOC_001492	AGAP004677|AGAP004677-RA	0.393259	0.338973	0.676018	0.314648	0.338602	0.557296	0.13988	0.0982955	0.129207	0.147238	0.172357	0.154934	0.469416	0.403515	0.122461	0.158176
TCONS_00002589	2L	157348	186936	-	XLOC_001492	AGAP004677|AGAP004677-RA	0.986898	1.03822	0.117226	0.616961	0.317603	0.608541	0.0691231	0	0.0934428	0.239894	0.0213801	0.0150933	0.714115	0.514368	0.0541886	0.0921225
TCONS_00002590	2L	157348	186936	-	XLOC_001492	AGAP004677|AGAP004677-RA	6.19249e-10	0.0194745	0.970085	0.0914372	0.240543	0.174752	0.134599	0.101312	0.109909	0.0505837	0.0837575	0.179638	0.329853	0.168911	0.115273	0.10466
TCONS_00002591	2L	157348	186936	-	XLOC_001492	AGAP004677|AGAP004677-RA	0.364074	0.375054	1.7021	3.29316e-06	0.105991	2.08545e-10	0	0.0593661	2.12422e-06	0	0.00286494	0.00337058	0.813742	0.0353314	0.0197894	0.00207851
TCONS_00002592	2L	157348	186936	-	XLOC_001492	AGAP004677|AGAP004677-RA	0.894762	0.782524	0.0422852	0.325349	0.140445	0.399065	0	0.0135381	0.0542764	4.49859e-05	0.0207455	0.0819026	0.57319	0.288286	0.0226048	0.034231
TCONS_00002593	2L	157348	186936	-	XLOC_001492	AGAP004677|AGAP004677-RA	0.457631	0.464001	0.696029	0.170951	0.0408352	0.14361	0	0.0207559	0.0406187	0.0633523	0	0.0164243	0.53922	0.118466	0.0204582	0.0265922
TCONS_00002594	2L	157348	186936	-	XLOC_001492	AGAP004677|AGAP004677-RA	0.922482	0.870677	0.926448	0.395883	0.101171	0.286576	0.0282823	0.0201698	0.0790355	0.0410385	0.0188946	0	0.906536	0.26121	0.0424959	0.0199777
TCONS_00000001	2L	188489	189929	+	XLOC_000001	-	0.0442066	0.0483628	0.0775026	0.167339	0.298694	0.263237	0.653976	0.707125	0.730184	0.496067	0.482804	0.300426	0.0566907	0.24309	0.697095	0.426432
TCONS_00000002	2L	203779	205293	+	XLOC_000002	AGAP004678|AGAP004678-RA	21.9701	16.5545	24.7099	19.9827	21.9985	32.3826	13.1097	10.4149	18.5206	26.5861	15.53	19.1949	21.0782	24.788	14.015	20.437
TCONS_00000003	2L	207894	210460	+	XLOC_000003	AGAP004679|AGAP004679-RB	1.28169	1.88672	3.05017	0.726006	0.530984	0.712284	0.171508	0.183852	0.266692	0.473382	0.0323025	0.170447	2.07286	0.656425	0.207351	0.225377
TCONS_00000004	2L	207894	210460	+	XLOC_000003	AGAP004679|AGAP004679-RB	1.3811	0.688629	1.24451	0.769525	0.936303	1.49146	0.477962	0.507486	0.95769	1.35559	0.689198	0.650284	1.10475	1.06576	0.647713	0.898358
TCONS_00000005	2L	207894	210460	+	XLOC_000003	AGAP004679|AGAP004679-RB	1.1409	1.1355	1.46157	0.333791	0.287159	0.371097	0.04759	0	0.111201	0.167392	0.138162	0.102369	1.24599	0.330683	0.0529303	0.135974
TCONS_00000006	2L	207894	210460	+	XLOC_000003	AGAP004679|AGAP004679-RB	1.72316	0.708602	1.49843	0.196681	0.334171	0.115862	0.182472	0.0503763	0.0567685	0.200882	0.209027	0.238544	1.31006	0.215572	0.0965389	0.216151
TCONS_00000007	2L	208183	210460	+	XLOC_000003	AGAP004679|AGAP004679-RA	1.49535	0.892627	1.12192	0.618921	0.321624	0.384188	0.0445871	0.0404381	0.267	0.125147	0.218999	0.175291	1.16996	0.441578	0.117342	0.173146
TCONS_00000008	2L	271285	271815	+	XLOC_000004	AGAP004680|AGAP004680-RA	0.0588971	0.0588971	0.0196324	0.0294485	0.0588971	0.0490809	0.0294485	0.00981618	0	0	0	0	0.0458088	0.0458088	0.0130882	0
TCONS_00002595	2L	358329	359280	-	XLOC_001493	AGAP004681|AGAP004681-RA	0.0187358	0.0234198	0.0234198	0.00936792	0.0140519	0.0655754	0.0187358	0.0140519	0.00468396	0	0	0	0.0218585	0.0296651	0.0124906	0
TCONS_00002596	2L	433503	461627	-	XLOC_001494	AGAP004682|AGAP004682-RA	7.7179	7.8877	10.6438	3.85974	3.24029	4.89738	0.933883	0.647744	1.38039	0.677616	0.528257	0.572279	8.74978	3.99914	0.987338	0.592717
TCONS_00000009	2L	464672	465844	+	XLOC_000005	-	8.65476	8.05831	11.8232	6.28817	6.26431	9.84805	4.33529	3.66116	6.35103	7.99824	5.04507	5.64045	9.51208	7.46684	4.78249	6.22792
TCONS_00002597	2L	477921	484647	-	XLOC_001495	AGAP028431|AGAP028431-RA	0.175808	0.209039	0.23353	0.208793	0.141725	0.223193	0.189442	0.174915	0.197018	0.118847	0.113999	0.102035	0.206126	0.191237	0.187125	0.111627
TCONS_00002598	2L	485698	488369	-	XLOC_001496	AGAP004683|AGAP004683-RA	7.00333	6.1333	7.75995	7.0421	6.03998	8.78073	5.42981	3.46865	5.85621	9.35788	5.04935	5.63942	6.96553	7.2876	4.91822	6.68222
TCONS_00000010	2L	493039	493543	+	XLOC_000006	AGAP004684|AGAP004684-RA	140.381	99.9575	150.734	74.0626	63.8858	93.3351	24.4488	21.7187	39.8289	66.5753	37.3692	38.3017	130.357	77.0945	28.6655	47.4154
TCONS_00002599	2L	493579	497632	-	XLOC_001497	AGAP004685|AGAP004685-RA	15.1901	11.9293	18.1982	10.1714	10.9471	15.9205	11.027	7.89818	12.8605	25.6816	13.1681	15.3003	15.1059	12.3463	10.5952	18.05
TCONS_00002600	2L	493579	497632	-	XLOC_001497	AGAP004685|AGAP004685-RB	0.598798	0.255409	0.194977	0.531362	0.608662	0.502596	0.478651	0.526014	0.617031	0.816863	1.40228	1.11924	0.349728	0.54754	0.540565	1.11279
TCONS_00002601	2L	493579	497632	-	XLOC_001497	AGAP004685|AGAP004685-RB	0.49533	0.334604	0.498086	0.338398	0.615389	0.96251	0.838136	0.823502	1.36247	2.9064	1.73655	2.08092	0.442673	0.638765	1.00804	2.24129
TCONS_00002602	2L	493579	497632	-	XLOC_001497	AGAP004685|AGAP004685-RB	0.594552	0.257764	0.732167	0.83385	0.69154	1.14203	1.10209	0.499888	1.53756	3.22909	1.04639	1.54415	0.528161	0.88914	1.04651	1.93988
TCONS_00000011	2L	741765	789595	+	XLOC_000007	AGAP004686|AGAP004686-RA	0.609759	0.430306	0.801204	0.372211	0.236104	0.369183	0.322328	0.188489	0.222689	0.482731	0.244828	0.386171	0.613756	0.325833	0.244502	0.371243
TCONS_00000012	2L	742004	747057	+	XLOC_000007	AGAP004686|AGAP004686-RA	4.09164	3.9028	4.45084	2.42885	2.05024	2.64776	1.29272	1.17415	1.96617	1.99077	1.87133	1.88033	4.14842	2.37562	1.47768	1.91414
TCONS_00000013	2L	742004	747057	+	XLOC_000007	AGAP004686|AGAP004686-RB	0.212041	0.214747	0.13899	0.262765	0.425545	0.237058	0.396135	0.35258	0.32414	0.468106	0.520958	0.53784	0.188592	0.308456	0.357618	0.508968
TCONS_00000014	2L	742004	747057	+	XLOC_000007	AGAP004686|AGAP004686-RA	0.82195	0.861943	0.886985	0.891181	0.650108	0.543135	1.32656	0.741629	1.14012	2.02544	1.03071	1.19106	0.856959	0.694808	1.06943	1.41574
TCONS_00000015	2L	742004	789595	+	XLOC_000007	AGAP004686|AGAP004686-RA	0.436373	0.271642	0.368663	0	0	0	0	0	0	0	0	0	0.358893	0	0	0
TCONS_00000016	2L	742004	789595	+	XLOC_000007	AGAP004686|AGAP004686-RA	4.52537	3.42104	4.59421	1.91975	1.55404	1.65787	0.496339	0.440731	0.674705	1.07372	0.851761	0.700194	4.18021	1.71056	0.537259	0.875225
TCONS_00000017	2L	743418	789595	+	XLOC_000007	AGAP004686|AGAP004686-RA	0.91331	1.28505	1.05739	0.370473	0.159155	0.394886	0.128132	0.0943834	0.112567	0.247065	0.173009	0.215937	1.08525	0.308171	0.111694	0.212004
TCONS_00002603	2L	750004	752418	-	XLOC_001498	-	1.50235	1.05271	0.842711	1.54483	1.14656	1.137	0.404739	0.208635	0.30489	0.0231161	0.021467	0.0203661	1.13259	1.27613	0.306088	0.0216497
TCONS_00002604	2L	819113	819301	-	XLOC_001499	AGAP004687|AGAP004687-RA	0	0	0	0	0	0	0	0	0	0	0	0	0	0	0	0
TCONS_00002605	2L	931776	987882	-	XLOC_001500	AGAP028432|AGAP028432-RA	0.0279774	0.0241837	0.0224916	0.0653578	0.0593221	0.0938439	0.0878091	0.0724385	0.120333	0.127319	0.0796739	0.0955414	0.0248842	0.0728413	0.0935269	0.100845
TCONS_00002606	2L	990750	995358	-	XLOC_001501	-	0.625695	0.517309	0.556781	2.0376	2.77784	3.37199	0.798582	0.79555	1.29864	0.113317	0.145999	0.149602	0.566595	2.72914	0.964257	0.136306
TCONS_00002607	2L	1011610	1014516	-	XLOC_001502	-	0.0961656	0.0740707	0.134132	0.469679	0.541053	0.977618	0.476478	0.66444	1.20363	0.083577	0.0542189	0.121525	0.101456	0.662783	0.781517	0.0864404
TCONS_00002608	2L	1018044	1019196	-	XLOC_001503	AGAP004688|AGAP004688-RA	0.129086	0.188096	0.151215	0.0811395	0.125397	0.0331934	0.0368816	0.0258171	0.0368816	0	0.00368816	0.0184408	0.156132	0.0799101	0.0331934	0.00737632
TCONS_00000018	2L	1048253	1049519	+	XLOC_000008	-	0.746877	0.745456	0.825743	1.42477	0.80514	1.10612	1.19269	0.629164	0.945774	0.412609	0.292524	0.332578	0.772692	1.11201	0.922542	0.345904
TCONS_00005345	2L	1051116	1051545	.	XLOC_003168	-	0.171961	0.0182243	0.0583221	0.0619589	0.313295	0.329339	0.27132	0.260461	0.547223	1.02694	0.424085	0.370895	0.082836	0.234864	0.359668	0.607307
TCONS_00000019	2L	1051964	1054034	+	XLOC_000009	AGAP004689|AGAP004689-RB	1.01492	0.905785	1.48609	1.83226	1.85129	2.90517	2.8893	2.04754	3.82377	6.28378	3.34104	4.36573	1.1356	2.19624	2.92021	4.66352
TCONS_00000020	2L	1051996	1057434	+	XLOC_000009	AGAP004689|AGAP004689-RB	0.162963	0.120959	0.16327	0.398718	0.381484	0.626295	0.486505	0.252567	0.524769	0.486586	0.318222	0.304526	0.149064	0.468833	0.42128	0.369778
TCONS_00000021	2L	1052036	1057434	+	XLOC_000009	AGAP004689|AGAP004689-RA	4.12117	3.35463	4.38615	2.12584	2.83008	3.82828	1.29204	0.940009	1.78397	1.18317	0.855912	0.667188	3.95398	2.92807	1.33867	0.902089
TCONS_00000022	2L	1052036	1057434	+	XLOC_000009	AGAP004689|AGAP004689-RB	0	0	0	0	0	0	0	0	0	0	0	0	0	0	0	0
TCONS_00000023	2L	1052036	1057434	+	XLOC_000009	AGAP004689|AGAP004689-RC	2.05726	1.84688	2.37971	1.51169	1.55284	1.24763	0.725137	0.602984	0.887317	0.445786	0.446999	0.544679	2.09462	1.43739	0.738479	0.479154
TCONS_00000024	2L	1091018	1092082	+	XLOC_000010	-	0.0730549	0.0771673	0.0480523	0.66668	0.540919	0.721883	1.78083	1.1149	1.14451	1.19474	0.676335	0.595687	0.0660915	0.643161	1.34674	0.822254
TCONS_00000025	2L	1100527	1101823	+	XLOC_000011	-	0.294135	0.197286	0.215221	0.408919	0.398158	0.677945	0.975667	0.914688	1.29132	0.821425	0.771207	0.703054	0.235547	0.495007	1.06056	0.765229
TCONS_00002609	2L	1133037	1133751	-	XLOC_001504	AGAP004690|AGAP004690-RA	0.0141594	0.0070797	0.0424782	0.0778766	0	0	0	0	0	0	0	0	0.0212391	0.0259589	0	0
TCONS_00002610	2L	1271433	1301302	-	XLOC_001505	AGAP004691|AGAP004691-RA	0.774659	0.587961	0.864673	0.468429	0.324669	0.368866	0.341004	0.232934	0.364479	0.585593	0.373095	0.379448	0.742431	0.387322	0.312806	0.446045
TCONS_00002611	2L	1271433	1301302	-	XLOC_001505	AGAP004691|AGAP004691-RA	0	0	0	0	0	0	0	0	0	0	0	0	0	0	0	0
TCONS_00002612	2L	1271433	1301320	-	XLOC_001505	AGAP004691|AGAP004691-RA	1.56895	1.45694	1.58379	0.799769	0.406334	0.588519	0.544529	0.311685	0.246572	0.317156	0.30035	0.421723	1.53656	0.598207	0.367595	0.346409
TCONS_00002613	2L	1271433	1301320	-	XLOC_001505	AGAP004691|AGAP004691-RA	0.398107	0.484832	0.255464	0.113488	0.188645	0.0371606	0.0511408	0.0587413	0.0875481	0.251125	0.115698	0.0990364	0.379468	0.113098	0.0658101	0.155286
TCONS_00002614	2L	1272330	1301008	-	XLOC_001505	AGAP004691|AGAP004691-RA	1.80861	1.62781	1.91057	0.873602	0.571236	0.527457	0.559583	0.442954	0.704125	1.07315	0.532227	0.556411	1.78233	0.657432	0.568887	0.720597
TCONS_00000026	2L	1315238	1333056	+	XLOC_000012	AGAP028433|AGAP028433-RA	1.77415	1.52471	2.1188	0.811342	0.743177	1.06736	0.584921	0.386716	0.650701	0.500965	0.327514	0.347075	1.80589	0.873961	0.540779	0.391851
TCONS_00000027	2L	1410863	1429530	+	XLOC_000013	AGAP004692|AGAP004692-RA	0.739379	0.545076	0.759883	0.147147	0.197134	0.100671	0	0.0315083	0	0.00643493	0.0301505	0	0.681446	0.148317	0.0105028	0.0121952
TCONS_00000028	2L	1411011	1441380	+	XLOC_000013	AGAP004692|AGAP004692-RA	0.899551	1.03523	1.11874	0.589007	0.40035	0.772439	0.722532	0.447531	0.780047	1.05106	0.545614	0.611097	1.01784	0.587265	0.650037	0.735923
TCONS_00000029	2L	1411011	1441380	+	XLOC_000013	AGAP004692|AGAP004692-RB	0.00912583	0.0231375	0.0168321	0.00495167	0	0	0	0.0166483	0	0	0	0	0.0163652	0.00165056	0.00554944	0
TCONS_00000030	2L	1411011	1441380	+	XLOC_000013	AGAP004692|AGAP004692-RC	0	0	0	0	0	0.00659825	0	0	0	0.140294	6.95687e-12	1.09433e-08	0	0.00219942	0	0.0467647
TCONS_00000031	2L	1411011	1441380	+	XLOC_000013	AGAP004692|AGAP004692-RD	0.0243904	0.027609	0.0167083	0	0.00486393	0	0	0	0	0	0	0	0.0229026	0.00162131	0	0
TCONS_00002615	2L	1527686	1533479	-	XLOC_001506	AGAP004693|AGAP004693-RA	0.100202	0.112608	0.132648	0.0524866	0.0543952	0.0257661	0.00858871	0.000954301	0.00954301	0.0028629	0.0028629	0.00763441	0.115152	0.0442159	0.00636201	0.0044534
TCONS_00000032	2L	1586192	1587932	+	XLOC_000014	-	1.95372	0.729362	1.07687	2.72349	0.998075	2.1295	3.42659	1.11324	2.28305	3.34779	0.933422	1.14354	1.25332	1.95035	2.27429	1.80825
TCONS_00002616	2L	1595176	1602296	-	XLOC_001507	AGAP004694|AGAP004694-RA	0.138202	0.109106	0.145475	0.0581901	0.061827	0.0836483	0.061827	0.0763745	0.112743	0.0400057	0.0290951	0.0436426	0.130928	0.0678885	0.0836483	0.0375811
TCONS_00000033	2L	1628982	1693232	+	XLOC_000015	AGAP028434|AGAP028434-RA	0.00572681	0.00686679	0.00916234	0.00686679	0.00114447	0.00114447	0.0034334	0.00457786	0.00114469	0.00114447	0	0	0.00725198	0.00305191	0.00305198	0.000381488
TCONS_00000034	2L	1710877	1762114	+	XLOC_000016	AGAP028435|AGAP028435-RA	0.182172	0.158738	0.269973	0.0956856	0.110171	0.156246	0.165734	0.160512	0.181606	0.20684	0.12331	0.127299	0.203628	0.120701	0.169284	0.152483
TCONS_00002617	2L	1772440	1777383	-	XLOC_001508	-	1.62707	1.29421	2.1812	1.08719	1.16405	1.62459	1.44855	1.08037	1.7312	0.517562	0.426446	0.267149	1.70083	1.29194	1.42004	0.403719
TCONS_00000035	2L	1780201	1835984	+	XLOC_000017	AGAP004695|AGAP004695-RA	1.31287	1.16723	1.56059	0.34229	0.149391	0.187636	0.0321547	0.0162936	0.0332727	0.0440764	0.0165576	0.0220443	1.3469	0.226439	0.0272403	0.0275594
TCONS_00000036	2L	1834186	1835605	+	XLOC_000017	AGAP004695|AGAP004695-RA	3.35637	3.41713	3.91544	0.807891	0.432061	0.448549	0.122699	0.0513522	0.088744	0.158469	0.0798945	0.080834	3.56298	0.562834	0.0875984	0.106399
TCONS_00002618	2L	1926520	1930328	-	XLOC_001509	AGAP004696|AGAP004696-RA	0.0313563	0.0113272	0.0353867	0.119021	0.179413	0.247533	0.832913	0.857989	1.34752	0.390632	0.306716	0.396237	0.0260234	0.181989	1.01281	0.364528
TCONS_00002619	2L	1926520	1930328	-	XLOC_001509	AGAP004696|AGAP004696-RA	0	0.0418236	0	0.254916	0.223702	0.15716	1.77517	1.61114	1.60241	0.564375	0.622597	0.46023	0.0139412	0.211926	1.66291	0.549067
TCONS_00002620	2L	1926520	1965505	-	XLOC_001509	AGAP004696|AGAP004696-RA	1.34469	1.25351	1.58583	0.90265	0.436977	0.961453	0.445061	0.460312	0.504067	0.974017	0.613023	0.588358	1.39468	0.767027	0.469813	0.725133
TCONS_00002621	2L	1926520	1965505	-	XLOC_001509	AGAP004696|AGAP004696-RA	1.80692	2.00077	1.8338	0.649699	0.479276	0.338147	0.193633	0.0894628	0.252992	0.37425	0.236732	0.190384	1.8805	0.489041	0.178696	0.267122
TCONS_00002622	2L	1967020	1971192	-	XLOC_001510	AGAP004698|AGAP004698-RA	0.294646	0.39504	0.539947	0.124837	0.0804524	0.115578	0.0346047	0.010182	0.0501702	0.0191628	0.0321962	0.046579	0.409877	0.106956	0.0316523	0.032646
TCONS_00002623	2L	1969023	1971192	-	XLOC_001510	AGAP004698|AGAP004698-RA	16.5021	14.427	17.1018	12.375	11.5416	12.7314	5.29732	4.25592	6.46533	3.48709	2.99296	2.96955	16.0103	12.216	5.33953	3.14987
TCONS_00000037	2L	1973204	1976651	+	XLOC_000018	AGAP004699|AGAP004699-RA	0.433712	0.575906	0.796338	0.47671	0.358973	0.314743	0.368252	0.305868	0.174777	0.541284	0.364518	0.291512	0.601985	0.383475	0.282966	0.399105
TCONS_00000038	2L	1973204	1976651	+	XLOC_000018	AGAP004699|AGAP004699-RA	3.08753	2.68045	3.04178	2.68269	2.41128	3.32904	2.89948	1.97144	3.32979	4.91218	3.67151	3.84874	2.93659	2.80767	2.73357	4.14414
TCONS_00000039	2L	1973601	1976357	+	XLOC_000018	AGAP004699|AGAP004699-RA	1.46016	1.13466	1.46732	1.09057	1.15933	2.11876	1.14706	1.15853	2.05301	2.47424	1.43063	1.61696	1.35405	1.45622	1.45287	1.84061
TCONS_00000040	2L	2013634	2015127	+	XLOC_000019	AGAP004700|AGAP004700-RA	0	0	0	0	0	0	0	0	0	0	0	0	0	0	0	0
TCONS_00000041	2L	2013702	2015127	+	XLOC_000019	AGAP004700|AGAP004700-RB	0.00774317	0.00387159	0.00774317	0	0.00387159	0	0	0	0	0	0	0	0.00645265	0.00129053	0	0
TCONS_00000042	2L	2074972	2120041	+	XLOC_000020	AGAP004701|AGAP004701-RA	0.00670688	0.0111781	0.017885	0.0186302	0.0260823	0.0327892	0.120724	0.153513	0.26753	0.351739	0.198226	0.278708	0.0119233	0.0258339	0.180589	0.276224
TCONS_00002624	2L	2103174	2105337	-	XLOC_001511	AGAP028436|AGAP028436-RA	0.0260372	0.0162732	0.0130186	0.0146459	0.00162732	0	0	0	0	0	0	0	0.018443	0.00542441	0	0
TCONS_00000043	2L	2163142	2164726	+	XLOC_000021	AGAP004702|AGAP004702-RA	0.0269987	0	0.00899956	0.080996	0.00899956	0.0629969	0.314985	0.188991	0.233989	0.19799	0.116994	0.350983	0.0119994	0.0509975	0.245988	0.221989
TCONS_00000044	2L	2248667	2253660	+	XLOC_000022	AGAP004703|AGAP004703-RA	6.99592	6.07903	6.95466	4.3005	3.35634	4.35575	0.774916	0.48747	0.688892	0.485371	0.41893	0.410538	6.67654	4.0042	0.650426	0.43828
TCONS_00002625	2L	2253748	2255495	-	XLOC_001512	AGAP004704|AGAP004704-RA	18.751	17.5558	21.5899	21.2894	21.8276	29.6872	24.0655	21.489	30.0392	33.9321	25.0566	29.8329	19.2989	24.268	25.1979	29.6072
TCONS_00002626	2L	2271115	2288656	-	XLOC_001513	AGAP028437|AGAP028437-RA	0.183198	0.191798	0.177903	0.10224	0.0793169	0.104012	0.0537734	0.0549877	0.0485388	0.0330391	0.0245128	0.0170525	0.1843	0.0951894	0.0524333	0.0248682
TCONS_00002627	2L	2271115	2289154	-	XLOC_001513	AGAP028437|AGAP028437-RA	2.13029	1.76744	2.07387	1.22318	0.89878	1.13456	0.135987	0.0738989	0.142516	0.0304244	0.0291883	0.0424215	1.99053	1.08551	0.117467	0.0340114
TCONS_00000045	2L	2305657	2306118	+	XLOC_000023	AGAP004706|AGAP004706-RA	0.0249344	0.0623359	0.0997374	0.0748031	0.0124672	0	0.0374015	0	0	0	0	0	0.0623359	0.0290901	0.0124672	0
TCONS_00000046	2L	2358158	2431617	+	XLOC_000024	AGAP004707|AGAP004707-RA	0.0536105	7.0636e-12	0.0200559	0	0.0206051	0.000797059	0.0695225	0.106512	0.0720742	0.130751	0.117304	0.181333	0.0245555	0.00713405	0.082703	0.143129
TCONS_00000047	2L	2358158	2431617	+	XLOC_000024	AGAP004707|AGAP004707-RB	0.00716283	0	0	0	0	0	0	0	0.0122422	0	0	0	0.00238761	0	0.00408073	0
TCONS_00000048	2L	2358158	2431617	+	XLOC_000024	AGAP004707|AGAP004707-RD	5.54711e-11	0	0	0	0	0	0.00520829	0	0	0	0	0	1.84904e-11	0	0.0017361	0
TCONS_00000049	2L	2358158	2431617	+	XLOC_000024	AGAP004707|AGAP004707-RE	0	0.0412303	0	5.81499e-09	1.40075e-06	0.00300682	0.0192326	0	0	0	0.00481549	0.00311741	0.0137434	0.00100274	0.00641086	0.0026443
TCONS_00000050	2L	2358158	2431617	+	XLOC_000024	AGAP004707|AGAP004707-RF	1.72484e-09	0	0	1.45598e-09	0	0.0157054	3.0282e-07	0.00371197	5.26496e-06	0.062081	0.000230807	0.000467199	5.74948e-10	0.00523513	0.00123918	0.0209263
TCONS_00000051	2L	2358158	2431617	+	XLOC_000024	AGAP004707|AGAP004707-RG	0	0	0	0.00189614	0.00687141	0.0241696	0.0853506	0.0389882	0.123613	0.143279	0.124452	0.136303	0	0.0109791	0.0826505	0.134678
TCONS_00000052	2L	2358158	2431617	+	XLOC_000024	AGAP004707|AGAP004707-RH	0	0.00364043	0	1.93504e-09	0	0	9.71951e-10	0	0.0067232	0	0	0	0.00121348	6.45014e-10	0.00224107	0
TCONS_00000053	2L	2358158	2431617	+	XLOC_000024	AGAP004707|AGAP004707-RI	0.00994802	0.00996121	0.0436239	1.93504e-09	2.81103e-09	8.90045e-09	0.00365984	0	0.0438978	0	0	0	0.0211777	4.54884e-09	0.0158526	0
TCONS_00000054	2L	2358158	2431617	+	XLOC_000024	AGAP004707|AGAP004707-RJ	0	0	0	0	0	0	0	0	0.00411496	0	0	0	0	0	0.00137165	0
TCONS_00000055	2L	2358158	2431617	+	XLOC_000024	AGAP004707|AGAP004707-RK	0	0	6.115e-07	0.0373647	0.0247697	0.0267922	0	0	0.0150988	0	7.20627e-12	0	2.03833e-07	0.0296422	0.00503292	2.40209e-12
TCONS_00000056	2L	2358158	2431617	+	XLOC_000024	AGAP004707|AGAP004707-RL	0.00146356	0	0.0168553	0	0	0	0	4.20699e-09	0	0	0	0	0.00610629	0	1.40233e-09	0
TCONS_00000057	2L	2358158	2431617	+	XLOC_000024	AGAP004707|AGAP004707-RM	0	0	0	0	0	0	0	0	0	0	0	0	0	0	0	0
TCONS_00000058	2L	2358158	2431617	+	XLOC_000024	AGAP004707|AGAP004707-RH	0	0	0	0	0	0	0	0	3.58013e-10	0	0	0	0	0	1.19338e-10	0
TCONS_00000059	2L	2358158	2431617	+	XLOC_000024	AGAP004707|AGAP004707-RH	0.00841185	0	0	0	0	0	0	0.0155828	0.0286399	0	0	0.00623795	0.00280395	0	0.0147409	0.00207932
TCONS_00000060	2L	2358158	2431617	+	XLOC_000024	AGAP004707|AGAP004707-RH	0	1.57317e-05	0	0.0123927	0.00364889	8.71268e-07	2.45977e-08	0	0	0	9.6501e-06	0.000670419	5.24392e-06	0.0053475	8.19922e-09	0.00022669
TCONS_00002628	2L	2471997	2474401	-	XLOC_001514	AGAP004708|AGAP004708-RA	18.2249	14.7782	19.1218	18.4126	18.9465	28.273	16.2773	11.2617	19.8838	29.9118	16.3813	20.2857	17.375	21.8774	15.8076	22.1929
TCONS_00000061	2L	2482553	2483310	+	XLOC_000025	AGAP004709|AGAP004709-RA	23.1884	22.7762	28.9259	18.8589	14.85	21.3583	9.91949	8.34175	13.2681	20.3882	14.298	15.6572	24.9635	18.3557	10.5098	16.7811
TCONS_00002629	2L	2483226	2483631	-	XLOC_001515	AGAP004710|AGAP004710-RA	132.38	117.318	155.995	106.668	97.2609	136.233	62.7509	62.7979	113.127	143.643	103.269	111.757	135.231	113.387	79.5588	119.556
TCONS_00000062	2L	2487770	2489611	+	XLOC_000026	AGAP004711|AGAP004711-RA	12.829	11.4435	12.9406	6.88411	6.24177	8.08605	1.04359	0.685533	1.36567	0.275293	0.237507	0.241106	12.4044	7.07064	1.0316	0.251302
TCONS_00000063	2L	2506572	2507341	+	XLOC_000027	AGAP004712|AGAP004712-RA	0.630603	0.616517	0.334994	0.758182	0.288769	0.448176	0.0460895	0.018529	0.0277258	0.0184764	0.00927983	0.0185057	0.527371	0.498376	0.0307814	0.0154207
TCONS_00002630	2L	2559360	2559808	-	XLOC_001516	AGAP004713|AGAP004713-RA	0.0502969	0.0957597	0.110866	0.0335313	0.0350107	0.0335313	0.00831712	0	0	0	0	0	0.0856407	0.0340244	0.00277237	0
TCONS_00000064	2L	2573498	2574460	+	XLOC_000028	AGAP004714|AGAP004714-RA	0.799253	1.09897	0.981436	0.282089	0.123414	0.164552	0.0705224	0.0705224	0.0705224	0.123414	0.0587686	0.088153	0.959888	0.190019	0.0705224	0.0901119
TCONS_00002631	2L	2586219	2587760	-	XLOC_001517	-	0.230892	0.147634	0.19041	0.420736	0.606769	0.795045	0.713878	0.717182	1.26091	1.66901	0.954376	0.963894	0.189645	0.607517	0.897324	1.19576
TCONS_00002632	2L	2601270	2602264	-	XLOC_001518	-	0.518418	0.430621	0.443164	0.673107	0.869604	0.74418	0.376271	0.326101	0.313559	0.150508	0.121243	0.0961581	0.464067	0.762297	0.338644	0.122636
TCONS_00000065	2L	2615657	2620722	+	XLOC_000029	AGAP004715|AGAP004715-RA	6.36012	5.8724	6.13733	3.03447	2.36791	3.09339	1.01649	0.901552	1.09721	0.545902	0.602534	0.545111	6.12328	2.83192	1.00508	0.564516
TCONS_00000066	2L	2615657	2620722	+	XLOC_000029	AGAP004715|AGAP004715-RA	0.999712	0.797145	1.32476	1.24839	1.2025	1.61699	0.68569	0.342475	0.777551	0.35276	0.161396	0.170442	1.04054	1.35596	0.601905	0.228199
TCONS_00000067	2L	2624121	2627818	+	XLOC_000030	AGAP004716|AGAP004716-RA	0.00769238	0.00256413	0.0102565	0.00256413	0.0153848	0.0153848	0.020513	0.0256413	0.0717956	0.112822	0.0512826	0.0717956	0.00683767	0.0111112	0.0393166	0.0786332
TCONS_00000068	2L	2643650	2651482	+	XLOC_000031	AGAP004717|AGAP004717-RB	0.0117544	0.0058772	0.0058772	0.108348	0.0910966	0.208641	0.599474	0.490746	0.92251	0.890233	0.584369	1.04908	0.00783627	0.136028	0.67091	0.841227
TCONS_00000069	2L	2643650	2679164	+	XLOC_000031	AGAP004717|AGAP004717-RA	0	0	0	0	0	0	0	0	0	0	0	0	0	0	0	0
TCONS_00000070	2L	2643650	2679164	+	XLOC_000031	AGAP004717|AGAP004717-RB	0	0	0	0	0	0	0	0	0	0	0	0	0	0	0	0
TCONS_00000071	2L	2643650	2679635	+	XLOC_000031	AGAP004717|AGAP004717-RB	0	0	0	0	0	0	0	0.0414116	0	0	0.0438966	0	0	0	0.0138039	0.0146322
TCONS_00000072	2L	2643650	2679635	+	XLOC_000031	AGAP004717|AGAP004717-RC	0.011309	0.00904717	0.0158326	0.016125	0.0180943	0.0203561	0.0294033	5.08191e-11	0.0340888	0.0521467	0	0.0791628	0.0120629	0.0181918	0.021164	0.0437698
TCONS_00000073	2L	2687938	2714108	+	XLOC_000032	AGAP004718|AGAP004718-RA	0.0524188	0.0185007	0.0524188	0.0524188	0.0370015	0.0678361	0.0246677	0.0215842	0.0277511	0.0215842	0.00308346	0.00925037	0.0411128	0.0524188	0.0246677	0.011306
TCONS_00002633	2L	2714472	2719933	-	XLOC_001519	AGAP004719|AGAP004719-RA	0.0155338	0.0186406	0.00310676	0.00621352	0.0279609	0.0372811	0.0248541	0.012427	0.0310676	0.00310676	0	0.00932029	0.012427	0.0238185	0.0227829	0.00414235
TCONS_00000074	2L	2727394	2742060	+	XLOC_000033	AGAP004720|AGAP004720-RA	0.238797	0.201485	0.257453	0.4664	0.414164	0.570874	0.555949	0.395508	0.533562	0.343271	0.231335	0.242528	0.232578	0.483813	0.495006	0.272378
TCONS_00002634	2L	2738490	2742827	-	XLOC_001520	AGAP004720|AGAP004720-RA	0.148636	0.146347	0.284295	0.303585	0.460494	0.533296	0.753756	0.717635	1.33036	1.86932	1.11334	0.846965	0.193093	0.432458	0.933916	1.27654
TCONS_00002635	2L	2749327	2753362	-	XLOC_001521	AGAP004721|AGAP004721-RA	3.70974	3.02561	3.99383	3.01317	3.22826	4.43518	3.46221	3.16604	5.96009	11.3551	6.88655	6.83721	3.57639	3.55887	4.19611	8.35962
TCONS_00002636	2L	2749855	2752163	-	XLOC_001521	AGAP004721|AGAP004721-RA	0.0992037	0.191398	0.157118	0.148779	0.0813895	0.119997	0.132831	0.0895428	0.187161	0.339612	0.142929	0.161023	0.14924	0.116722	0.136512	0.214521
TCONS_00002637	2L	2752351	2753362	-	XLOC_001521	AGAP004722|AGAP004722-RA	7.16846	5.35742	7.60386	2.67254	1.63499	2.46663	0.0978382	0.0525002	0.126934	0.00838907	0.0208682	0.00417874	6.70991	2.25805	0.0924242	0.0111453
TCONS_00000075	2L	2756344	2760546	+	XLOC_000034	AGAP004723|AGAP004723-RA	9.47724	8.72473	11.3125	5.80753	5.20804	7.28422	2.45114	2.08966	3.49618	4.65675	2.80288	3.26881	9.83816	6.09993	2.67899	3.57615
TCONS_00000076	2L	2756363	2760546	+	XLOC_000034	AGAP004723|AGAP004723-RA	0.489665	0.504284	0.491754	0.661679	0.836718	1.36049	0.803041	0.630314	1.19855	1.66709	0.844683	1.07348	0.495234	0.952962	0.877301	1.19508
TCONS_00000077	2L	2756472	2760324	+	XLOC_000034	AGAP004723|AGAP004723-RA	0.428621	0.330336	0.514607	0.678122	0.55355	0.944571	0.352666	0.254373	0.757623	0.292921	0.268104	0.258308	0.424522	0.725414	0.454887	0.273111
TCONS_00000078	2L	2775211	2796481	+	XLOC_000035	AGAP004724|AGAP004724-RA	0.0895316	0.0268324	0.148062	0.0670782	0.113808	0.878694	0.897305	1.06705	1.47829	1.39707	0.937856	1.04491	0.0881419	0.353193	1.14755	1.12661
TCONS_00000079	2L	2775211	2797098	+	XLOC_000035	AGAP004724|AGAP004724-RA	0.0946528	0.122791	0.0565544	0.249999	0.321331	0.453658	0.765693	0.664896	1.28118	1.6208	1.16338	1.55809	0.0913326	0.341663	0.903923	1.44742
TCONS_00000080	2L	2775211	2797098	+	XLOC_000035	AGAP004724|AGAP004724-RA	0.381343	0.373664	0.512235	1.15622	1.65054	2.51732	2.23791	1.70261	3.9476	3.89302	2.44331	3.92367	0.422414	1.77469	2.62937	3.42
TCONS_00000081	2L	2797664	2801444	+	XLOC_000036	AGAP004725|AGAP004725-RA	14.1736	15.7345	15.8408	12.4551	10.7477	12.38	8.37427	5.87261	6.75016	4.85766	3.55966	3.77126	15.2496	11.861	6.99902	4.06286
TCONS_00002638	2L	2804809	2807762	-	XLOC_001522	AGAP004726|AGAP004726-RA	0.0788061	0.0644777	0.0458508	0.23212	0.240717	0.329553	0.813852	0.815285	1.22794	1.62484	1.33254	1.31248	0.0630449	0.267463	0.95236	1.42329
TCONS_00000082	2L	2812213	2814510	+	XLOC_000037	AGAP004727|AGAP004727-RA	0	0	0	0.00274778	0.00549555	0	0	0	0	0	0.00549555	0	0	0.00274778	0	0.00183185
TCONS_00002639	2L	2824043	2831367	-	XLOC_001523	AGAP004728|AGAP004728-RA	0.0701736	0.0218318	0.0311883	0.173095	0.101362	0.129431	0.109159	0.129431	0.152822	0.0545795	0.0327477	0.0249506	0.0410645	0.134629	0.130471	0.0374259
TCONS_00005346	2L	2835954	2836422	.	XLOC_003169	-	0.218717	0.0607546	0.0364528	0.218717	0.510339	0.546792	0.255169	0.243019	0.91132	1.32445	0.874867	1.30015	0.105308	0.425282	0.469836	1.16649
TCONS_00002640	2L	2844529	2847587	-	XLOC_001524	AGAP004729|AGAP004729-RA	3.46393	3.014	3.35154	2.25411	1.85177	2.3611	0.597028	0.489055	0.689758	0.46873	0.307406	0.387433	3.27649	2.15566	0.591947	0.387856
TCONS_00002641	2L	2844659	2847575	-	XLOC_001524	AGAP004729|AGAP004729-RA	0.312286	0.0490247	0.323741	0.0979625	0.131391	0.0233283	0	0	2.93189e-10	9.38742e-08	0	7.35894e-09	0.228351	0.0842273	9.77296e-11	3.37444e-08
TCONS_00002642	2L	2856092	2857709	-	XLOC_001525	-	0.538047	0.555322	0.744767	1.27169	1.95557	2.57181	1.61884	1.3571	2.68107	1.94759	1.35578	1.2437	0.612712	1.93302	1.88567	1.51569
TCONS_00000083	2L	2865742	2866766	+	XLOC_000038	AGAP004730|AGAP004730-RA	0.00499127	0.00499127	0.00998254	0.00499127	0.0149738	0.0249563	0	0.00998254	0	0	0.0149738	0.00499127	0.00665502	0.0149738	0.00332751	0.00665502
TCONS_00002643	2L	2866956	2868619	-	XLOC_001526	AGAP004731|AGAP004731-RA	0.195155	0.208184	0.215221	0.715403	1.34426	1.68824	2.13322	2.15559	4.13027	4.51249	3.27898	4.49509	0.206187	1.2493	2.80636	4.09552
TCONS_00002644	2L	2867519	2886486	-	XLOC_001526	AGAP004731|AGAP004731-RA	0.0338474	0.00778172	0.0302712	0.0155156	0	0.00398478	0	0.00397644	0.00796212	0.00389913	0	0	0.0239668	0.00650014	0.00397952	0.00129971
TCONS_00002645	2L	2896137	2930688	-	XLOC_001527	AGAP004732|AGAP004732-RA	0.625084	0.747837	0.742931	0.605568	0.421283	0.62531	0.457275	0.332362	0.407242	0.314975	0.299678	0.358608	0.705284	0.55072	0.39896	0.32442
TCONS_00002646	2L	2898242	2906165	-	XLOC_001527	AGAP004732|AGAP004732-RA	0.463506	0.626095	0.679137	0.584058	0.406167	0.583716	0.485332	0.298579	0.504268	0.244129	0.267726	0.290885	0.589579	0.524647	0.429393	0.26758
TCONS_00000084	2L	2917655	2919864	+	XLOC_000039	AGAP004733|AGAP004733-RA	0.106931	0.0350866	0.0969058	0.106931	0.0517945	0.0735147	0.0250618	0.0100247	0.0100247	0.0116955	0.00334158	0.00835395	0.079641	0.0774132	0.0150371	0.00779702
TCONS_00002647	2L	2920492	2930688	-	XLOC_001527	AGAP004734|AGAP004734-RA	0.00434433	0	0	0	0.187964	0.161138	0.529593	0.322925	0.298522	0.032753	0.0846007	2.43463e-07	0.00144811	0.116367	0.38368	0.039118
TCONS_00002648	2L	2956703	2963239	-	XLOC_001528	-	0.976602	0.846272	0.915133	0.862842	0.752562	0.920791	0.552331	0.441625	0.598034	0.25559	0.171054	0.154488	0.912669	0.845398	0.530663	0.193711
TCONS_00002649	2L	2965739	2967485	-	XLOC_001529	AGAP004735|AGAP004735-RA	1.88429	1.4408	1.82914	2.77589	2.6472	4.43728	4.14085	3.60544	6.03434	10.6945	6.17451	6.78805	1.71808	3.28679	4.59354	7.88569
TCONS_00000085	2L	2968484	2969976	+	XLOC_000040	AGAP004736|AGAP004736-RA	0.843209	1.1689	0.966773	0.633079	0.445769	0.663226	0.329622	0.339957	0.356578	0.361626	0.211189	0.483622	0.992962	0.580692	0.342052	0.352146
TCONS_00000086	2L	2968484	2969976	+	XLOC_000040	AGAP004736|AGAP004736-RA	1.95496	1.52292	2.18219	1.49235	1.07238	1.12229	0.604975	0.550207	0.905019	0.552135	0.668162	0.454011	1.88669	1.22901	0.686734	0.558103
TCONS_00000087	2L	2970597	2972774	+	XLOC_000041	AGAP004737|AGAP004737-RA	4.94437	4.15854	4.79916	3.625	2.47361	3.01279	0.983569	0.689149	0.886956	0.833783	0.49763	0.717108	4.63402	3.03713	0.853225	0.682841
TCONS_00000088	2L	2970597	2972774	+	XLOC_000041	AGAP004737|AGAP004737-RA	2.82267	2.09725	2.30166	2.34331	1.98462	2.33705	0.908722	0.66607	0.968075	1.0596	0.55409	0.720254	2.40719	2.22166	0.847622	0.77798
TCONS_00002650	2L	2972617	2974653	-	XLOC_001530	AGAP004738|AGAP004738-RA	2.6194	3.06944	2.61448	1.63372	1.09923	1.18934	0.27875	0.161985	0.24985	0.0540287	0.0657333	0.0488786	2.76777	1.30743	0.230195	0.0562135
TCONS_00000089	2L	2976111	2978335	+	XLOC_000042	AGAP004739|AGAP004739-RA	12.4077	12.9874	13.5442	7.25443	5.13196	5.04219	0.620765	0.351462	0.558384	0.0745527	0.100418	0.0867245	12.9798	5.80953	0.510204	0.0872317
TCONS_00002651	2L	2982984	2983998	-	XLOC_001531	AGAP004740|AGAP004740-RA	0.0930731	0.130302	0.111688	0.158224	0.24199	0.186146	0.614283	0.893502	0.972614	1.24718	1.12153	1.24718	0.111688	0.195454	0.8268	1.2053
TCONS_00002652	2L	2997029	2998143	-	XLOC_001532	AGAP004741|AGAP004741-RA	0.0285615	0.0122406	0.00816042	0.00408021	0	0.00408021	0	0	0	0	0	0	0.0163208	0.00272014	0	0
TCONS_00002653	2L	2998916	3008084	-	XLOC_001533	AGAP004742|AGAP004742-RA	1.50887	1.68045	0.984981	0.870988	0.144301	0.442218	0.0986361	0.0475305	0.0819568	0.0160231	0	0	1.39143	0.485836	0.0760411	0.00534102
TCONS_00002654	2L	2998916	3008084	-	XLOC_001533	AGAP004742|AGAP004742-RB	6.29883	4.71022	4.76259	5.2915	4.2728	4.97588	4.13744	2.97103	3.1605	2.79532	2.41903	2.14214	5.25721	4.84673	3.42299	2.45216
TCONS_00002655	2L	2998916	3008268	-	XLOC_001533	AGAP004742|AGAP004742-RA	4.47675	4.44356	3.79618	9.41294	10.0493	9.63134	10.0979	7.65673	7.63255	5.23835	4.91353	4.3145	4.23883	9.69788	8.4624	4.82213
TCONS_00002656	2L	3014833	3016616	-	XLOC_001534	-	0.629183	0.399541	0.541434	0.573173	0.573173	0.690795	0.453684	0.369669	0.492891	0.358466	0.21844	0.169898	0.523386	0.61238	0.438748	0.248935
TCONS_00000090	2L	3020238	3021140	+	XLOC_000043	AGAP004743|AGAP004743-RA	44.7521	43.5417	50.7777	29.7113	23.3417	30.8489	22.2173	18.4339	30.6571	33.3491	23.8246	24.3405	46.3571	27.9673	23.7694	27.1714
TCONS_00000091	2L	3021774	3025711	+	XLOC_000044	AGAP004744|AGAP004744-RA	26.6946	25.8106	23.5776	28.8648	22.3688	24.8325	18.342	13.3703	17.5632	23.6385	16.9173	18.2793	25.3609	25.3554	16.4252	19.6117
TCONS_00002657	2L	3026512	3030332	-	XLOC_001535	AGAP004745|AGAP004745-RA	12.127	10.5082	10.3072	10.7046	8.91092	10.2402	6.09513	4.94368	5.67439	6.57823	5.42772	5.47426	10.9808	9.9519	5.57107	5.82674
TCONS_00002658	2L	3026512	3030332	-	XLOC_001535	AGAP004745|AGAP004745-RB	0	0	0	0	0	0	0	0	0	0	0	0	0	0	0	0
TCONS_00000092	2L	3030346	3033267	+	XLOC_000045	AGAP004746|AGAP004746-RA	1.12697	1.33301	0.933588	0.955229	0.90535	0.783418	0.769807	0.620765	0.495594	0.698353	0.759353	0.445575	1.13119	0.881332	0.628722	0.634427
TCONS_00000093	2L	3030691	3033267	+	XLOC_000045	AGAP004746|AGAP004746-RA	10.2912	10.004	9.58196	11.6091	10.8441	10.9015	7.77635	6.55217	7.45795	6.0556	5.14429	5.12767	9.95905	11.1183	7.26216	5.44252
TCONS_00002659	2L	3033980	3038411	-	XLOC_001536	AGAP004747|AGAP004747-RA	6.61961	6.09402	6.09083	4.38172	2.93465	3.53076	0.453669	0.215802	0.339128	0.107049	0.0823521	0.0633117	6.26815	3.61571	0.3362	0.0842376
TCONS_00002660	2L	3034074	3037695	-	XLOC_001536	AGAP004747|AGAP004747-RA	0.00434907	0.0632032	0.55502	0.0909403	0.151144	0.254285	2.02892e-06	0	0.0584214	0	0	0	0.207524	0.165456	0.0194745	0
TCONS_00002661	2L	3037963	3038411	-	XLOC_001536	AGAP004748|AGAP004748-RA	14.4281	15.9416	16.1927	11.9976	7.18036	9.27555	3.8978	3.59593	4.62736	7.60408	4.97401	5.15091	15.5208	9.4845	4.04036	5.90967
TCONS_00000094	2L	3038408	3040277	+	XLOC_000046	AGAP004749|AGAP004749-RA	1.41149	1.71171	0.902353	0.808539	0.488778	0.68853	0.355861	0.361301	0.447874	0.154089	0.137049	0.0722495	1.34185	0.661949	0.388345	0.121129
TCONS_00000095	2L	3038604	3040277	+	XLOC_000046	AGAP004749|AGAP004749-RA	2.17699	2.03067	2.23331	1.83346	1.36254	1.21615	0.476823	0.253331	0.416197	0.262508	0.316163	0.310375	2.14699	1.47072	0.382117	0.296349
TCONS_00000096	2L	3038713	3040277	+	XLOC_000046	AGAP004749|AGAP004749-RB	4.45822	4.49707	4.20049	3.30636	1.99072	2.05483	0.20729	0.107491	0.169683	0.140253	0	0.0849572	4.38526	2.45064	0.161488	0.0750701
TCONS_00002662	2L	3041661	3051946	-	XLOC_001537	AGAP004750|AGAP004750-RA	1.88757	1.82231	2.29085	2.25225	2.8615	3.25006	2.61987	2.71058	2.68977	3.73739	3.14837	4.02817	2.00024	2.78794	2.67341	3.63797
TCONS_00002663	2L	3041661	3052055	-	XLOC_001537	AGAP004750|AGAP004750-RA	11.4739	9.67818	10.8977	11.5937	9.85776	13.3094	11.3562	8.15764	10.096	17.5625	12.5411	12.6997	10.6833	11.5869	9.86997	14.2678
TCONS_00000097	2L	3052358	3056687	+	XLOC_000047	AGAP004751|AGAP004751-RA	1.73287	1.31659	1.58758	1.2766	1.59166	1.78756	1.02764	0.830931	1.33292	0.125701	0.174675	0.12162	1.54568	1.55194	1.06383	0.140665
TCONS_00000098	2L	3056994	3057934	+	XLOC_000048	AGAP004752|AGAP004752-RA	10.6984	13.4554	13.2453	6.40009	3.93154	4.52086	1.35997	0.88604	1.26106	0.251388	0.25963	0.218419	12.4664	4.95083	1.16902	0.243146
TCONS_00002664	2L	3057997	3059411	-	XLOC_001538	AGAP004753|AGAP004753-RB	1.43575	0.368415	0.698868	0	1.02131	0.284332	0.764836	0.804111	1.87002	2.26818	1.16084	1.49731	0.834343	0.435216	1.14632	1.64211
TCONS_00002665	2L	3057997	3059774	-	XLOC_001538	AGAP004753|AGAP004753-RA	1.80926	1.78179	2.27588	1.36165	0.840202	1.43256	0.998493	0.95056	1.1308	1.89147	1.80743	1.73811	1.95564	1.21147	1.02662	1.81234
TCONS_00002666	2L	3057997	3061847	-	XLOC_001538	AGAP004753|AGAP004753-RA	3.174	2.85595	4.1051	2.19541	1.95773	3.45817	1.76579	1.57454	2.28384	4.22509	2.38401	3.01382	3.37835	2.5371	1.87472	3.20764
TCONS_00002667	2L	3057997	3061847	-	XLOC_001538	AGAP004753|AGAP004753-RA	3.174	2.85595	4.1051	2.19541	1.95773	3.45817	1.76579	1.57454	2.28384	4.22509	2.38401	3.01382	3.37835	2.5371	1.87472	3.20764
TCONS_00000099	2L	3063116	3064911	+	XLOC_000049	AGAP004754|AGAP004754-RA	11.6737	10.281	11.6693	15.5729	16.9134	22.0135	15.8737	14.3328	20.83	12.1358	8.84682	9.47453	11.208	18.1666	17.0122	10.1524
TCONS_00000100	2L	3065637	3066963	+	XLOC_000050	AGAP004755|AGAP004755-RA	3.58203	3.44101	2.91922	3.51716	2.60896	2.59768	1.88409	1.42999	1.62743	2.84024	2.5864	2.40589	3.31409	2.90793	1.64717	2.61084
TCONS_00002668	2L	3066964	3068314	-	XLOC_001539	AGAP004756|AGAP004756-RA	0.834669	1.55872	0.786741	1.34011	0	0	0	0	0	0	0	0	1.06004	0.446705	0	0
TCONS_00002669	2L	3066964	3068755	-	XLOC_001539	AGAP004756|AGAP004756-RA	2.08561	1.5203	1.78391	2.71572	3.76505	5.02832	3.80247	4.24973	4.6081	7.25919	6.63067	7.02227	1.7966	3.83636	4.2201	6.97071
TCONS_00002670	2L	3066964	3069656	-	XLOC_001539	AGAP004756|AGAP004756-RA	1.87203	0.948527	1.67651	2.36767	3.03843	2.93056	2.74088	1.70499	2.84428	5.52277	3.68561	3.36131	1.49902	2.77889	2.43005	4.1899
TCONS_00000101	2L	3067390	3070456	+	XLOC_000051	AGAP004757|AGAP004757-RA	3.87426	4.01194	3.32397	3.45319	2.53216	2.84475	1.32173	1.08962	1.23923	1.56744	1.3232	1.27908	3.73672	2.94337	1.21686	1.38991
TCONS_00000102	2L	3068708	3069527	+	XLOC_000051	AGAP013546|AGAP013546-RA	13.0837	13.5568	12.38	9.49885	6.44987	5.79062	0.487705	0.471438	0.696762	0	0	0	13.0069	7.24645	0.551968	0
TCONS_00000103	2L	3069282	3070456	+	XLOC_000051	AGAP004757|AGAP004757-RA	27.4258	26.6029	24.5018	23.4694	17.4676	20.1119	5.72885	4.39101	5.67797	2.47435	2.69502	1.75437	26.1768	20.3496	5.26594	2.30791
TCONS_00002671	2L	3070600	3072366	-	XLOC_001540	AGAP004758|AGAP004758-RC	3.98026	5.10426	2.0875	1.00333	0	0	0	0	0	0	0	0	3.724	0.334444	0	0
TCONS_00002672	2L	3070600	3072473	-	XLOC_001540	AGAP004758|AGAP004758-RA	27.7067	33.4858	29.5424	17.2806	8.39912	0.742272	0	0	0	0	0	0	30.245	8.80732	0	0
TCONS_00002673	2L	3070600	3072473	-	XLOC_001540	AGAP004758|AGAP004758-RB	0.395209	0.326144	0.437919	0.247392	0.113271	0.134133	0.0131311	0.0222414	0.00650677	0.0127195	0.00788275	0.00502869	0.386424	0.164932	0.0139597	0.00854365
TCONS_00002674	2L	3070600	3074030	-	XLOC_001540	AGAP004758|AGAP004758-RA	1.74135	1.53176	2.11526	4.29802	5.47426	6.97828	7.90518	6.79229	8.90506	14.8748	10.5346	10.7287	1.79612	5.58352	7.86751	12.0461
TCONS_00002675	2L	3070600	3077506	-	XLOC_001540	AGAP004758|AGAP004758-RA	2.65519	2.1745	2.87499	5.90562	6.27615	12.218	7.97182	7.41143	7.53239	7.15875	6.81855	6.52976	2.56823	8.13325	7.63854	6.83568
TCONS_00002676	2L	3070600	3077714	-	XLOC_001540	AGAP004758|AGAP004758-RA	1.02258	0.588314	0.74102	2.51583	3.61015	5.26442	9.76227	8.36807	16.4253	29.7849	18.8801	20.1862	0.78397	3.7968	11.5186	22.9504
TCONS_00002677	2L	3070600	3080274	-	XLOC_001540	AGAP004758|AGAP004758-RA	0.0764378	0.00845033	0.452586	7.92206e-08	0	0	0	0	0	0	3.27009e-11	1.79524e-07	0.179158	2.64069e-08	0	5.98524e-08
TCONS_00000104	2L	3075360	3076135	+	XLOC_000052	AGAP004759|AGAP004759-RA	4.5088	3.26834	4.64363	2.88541	2.4162	3.90475	1.73125	1.10563	2.46474	4.02879	1.75822	1.9308	4.14025	3.06879	1.7672	2.5726
TCONS_00002678	2L	3080556	3082396	-	XLOC_001541	AGAP004760|AGAP004760-RA	0.231509	0.11365	0.157847	0.138905	0.0841851	0.130487	0.0399879	0.0294648	0.0841851	0.0947083	0.0757666	0.117859	0.167669	0.117859	0.0512126	0.0961114
TCONS_00000105	2L	3127125	3131480	+	XLOC_000053	AGAP004761|AGAP004761-RA	0.0674585	0.0398618	0.0511049	0.0613259	0.0286187	0.0398618	0.00919888	0.00511049	0.00613259	0	0.0020442	0.00715469	0.0528084	0.0432688	0.00681399	0.00306629
TCONS_00000106	2L	3150315	3152338	+	XLOC_000054	AGAP004762|AGAP004762-RA	0.0622826	0.0311413	0.0287458	0.0503052	0.0119774	0.0287458	0.0191639	0.00718646	0.00958195	0.00718646	0.00718646	0.0239549	0.0407233	0.0303428	0.0119774	0.0127759
TCONS_00000107	2L	3152721	3153806	+	XLOC_000055	AGAP004763|AGAP004763-RA	0.0990555	0.0832066	0.0435844	0.0673577	0.0435844	0.0475466	0.146602	0.174338	0.206035	0.297166	0.190186	0.241695	0.0752822	0.0528296	0.175658	0.243016
TCONS_00002679	2L	3154590	3156095	-	XLOC_001542	AGAP004764|AGAP004764-RA	2.75937	2.09499	2.47906	2.46836	2.24056	2.95534	2.70964	2.67591	4.2385	5.11285	3.39949	3.67293	2.44448	2.55475	3.20802	4.06175
TCONS_00000108	2L	3156536	3159336	+	XLOC_000056	AGAP004765|AGAP004765-RA	11.4227	12.2438	10.4709	12.3574	9.66006	10.3723	7.65635	6.23037	6.52496	5.05497	4.60923	3.73354	11.3791	10.7966	6.80389	4.46592
TCONS_00002680	2L	3158856	3159260	-	XLOC_001543	AGAP028129|AGAP028129-RA	0	0	0	0	0	0	0	0	0	0	0	0	0	0	0	0
TCONS_00000109	2L	3163010	3174240	+	XLOC_000057	AGAP004766|AGAP004766-RB	0.563792	0.378957	0.417604	0.41595	0.51061	0.356312	0.244477	0.280009	0.327287	0.290858	0.256629	0.239475	0.453451	0.427624	0.283924	0.262321
TCONS_00000110	2L	3163010	3178079	+	XLOC_000057	AGAP004766|AGAP004766-RB	3.28968	3.07375	3.29461	2.92125	2.37586	2.87129	1.34571	1.11712	1.39281	2.30194	1.66144	1.36217	3.21934	2.7228	1.28521	1.77518
TCONS_00000111	2L	3163010	3178079	+	XLOC_000057	AGAP004766|AGAP004766-RB	0.0294977	0	0	0	0	0.0123642	0.0124656	0	0.0137297	0	0	0	0.00983257	0.0041214	0.00873176	0
TCONS_00000112	2L	3163010	3178079	+	XLOC_000057	AGAP004766|AGAP004766-RB	0.831594	0.892054	0.774476	0.53788	0.257395	0.361954	0.182595	0.185671	0.19583	0.283049	0.124834	0.28093	0.832708	0.385743	0.188032	0.229604
TCONS_00002681	2L	3163064	3187877	-	XLOC_001544	AGAP004766|AGAP004766-RB	0.740302	0.602682	0.726065	0.764029	1.21141	1.31244	0.54099	0.479298	0.869843	0.87136	0.550481	0.674612	0.689683	1.09596	0.630044	0.698817
TCONS_00000113	2L	3167681	3174240	+	XLOC_000057	AGAP004766|AGAP004766-RA	8.67044	6.6841	6.53491	5.64614	4.38897	4.9685	2.62658	1.89356	2.18403	3.55467	2.93221	2.6588	7.29649	5.0012	2.23472	3.04856
TCONS_00000114	2L	3170282	3174240	+	XLOC_000057	AGAP004766|AGAP004766-RF	0.000467328	0.034504	0.0158042	0.0266231	0.00780778	0.00560717	0.00771716	0	0	0	0.0173889	0	0.0169252	0.013346	0.00257239	0.0057963
TCONS_00000115	2L	3170282	3178079	+	XLOC_000057	AGAP004766|AGAP004766-RD	0.00740585	0	0	0	0	0.00263489	2.53768e-05	0	0	0	0	0	0.00246862	0.000878297	8.45893e-06	0
TCONS_00002682	2L	3190355	3196606	-	XLOC_001545	AGAP004767|AGAP004767-RA	0.498566	0.400861	0.40694	0.39466	0.269197	0.368312	0.111512	0.075564	0.106886	0.0452455	0.0468665	0.0253288	0.435456	0.344057	0.0979872	0.0391469
TCONS_00002683	2L	3190355	3237943	-	XLOC_001545	AGAP004767|AGAP004767-RA	0.633403	0.564853	0.401797	0.492699	0.383555	0.368484	0.199949	0.119098	0.128159	0.0898912	0.10276	0.0675318	0.533351	0.414913	0.149069	0.0867277
TCONS_00002684	2L	3194035	3196599	-	XLOC_001545	AGAP004767|AGAP004767-RA	0.00461855	0.00433916	0	0	0	0	0	0	0	0	0	0	0.0029859	0	0	0
TCONS_00002685	2L	3200167	3237943	-	XLOC_001545	-	1.5841	1.09702	1.13885	0.963221	0.709542	0.986009	0.550708	0.454284	0.310707	0.561096	0.461116	0.600119	1.27332	0.886257	0.438566	0.540777
TCONS_00000116	2L	3234945	3238149	+	XLOC_000058	-	0.0574266	0.0330534	0.0396474	0.0451893	0.0668594	0.0940936	0.110741	0.0783146	0.0973555	0.206234	0.0667789	0.120865	0.0433758	0.0687141	0.0954704	0.131293
TCONS_00002686	2L	3235691	3237943	-	XLOC_001545	-	0.31991	0.244975	0.338287	0.598667	0.908802	1.07033	0.611261	0.635965	0.912636	0.038549	0.159653	0	0.301057	0.859265	0.719954	0.0660672
TCONS_00000117	2L	3238564	3245043	+	XLOC_000059	-	0.0453081	0.0660743	0.0830648	0.213326	0.413436	0.562575	0.589005	0.494613	0.970348	0.339811	0.171793	0.256746	0.0648157	0.396446	0.684655	0.256117
TCONS_00005347	2L	3254437	3256126	.	XLOC_003170	-	0.0497071	0.0198828	0.0318125	0.216723	0.302219	0.443387	0.793325	0.695899	0.934493	0.153098	0.155086	0.137192	0.0338008	0.320776	0.807906	0.148459
TCONS_00000118	2L	3279247	3279973	+	XLOC_000060	-	0.243007	0.116104	0.20719	0.628284	0.782292	0.959018	0.741898	0.667778	1.26298	0.353305	0.232399	0.263789	0.188767	0.789865	0.890884	0.283164
TCONS_00000119	2L	3279442	3318607	+	XLOC_000060	AGAP004769|AGAP004769-RA	0.261267	0.265166	0.244295	0.422019	0.564998	0.603727	0.794515	0.686741	0.954731	0.654686	0.496204	0.421133	0.256909	0.530248	0.811996	0.524008
TCONS_00002687	2L	3288076	3290094	-	XLOC_001546	AGAP004768|AGAP004768-RA	9.96321	11.4973	9.91594	5.29423	2.16367	2.17227	0.388903	0.268579	0.317998	0.165445	0.154702	0.146107	10.4588	3.21006	0.32516	0.155418
TCONS_00002688	2L	3288076	3322501	-	XLOC_001546	AGAP004768|AGAP004768-RB	0	0	0	0	0	0	0	0	0	0	0	0	0	0	0	0
TCONS_00000120	2L	3292920	3318607	+	XLOC_000060	AGAP004769|AGAP004769-RA	5.43918	4.80525	6.07049	2.7864	1.89796	2.67724	0.214921	0.0865514	0.222332	0.0543497	0.0710373	0.0780626	5.43831	2.45387	0.174602	0.0678165
TCONS_00000121	2L	3297616	3317823	+	XLOC_000060	AGAP004769|AGAP004769-RA	5.40727	3.47862	5.8295	2.18253	1.3232	2.31277	0	0	0	0	0	0	4.90513	1.9395	0	0
TCONS_00002689	2L	3312046	3312961	-	XLOC_001547	AGAP004770|AGAP004770-RA	0.042509	0.0318817	0.0265681	0.0318817	0.0106272	0.0318817	0.042509	0.0106272	0	0.042509	0.0106272	0.0106272	0.0336529	0.0247969	0.0177121	0.0212545
TCONS_00002690	2L	3328939	3340228	-	XLOC_001548	AGAP004771|AGAP004771-RA	0.454603	0.351607	0.298334	0.348056	0.15627	0.241508	0.0745834	0.0497223	0.0852382	0.078135	0.0958929	0.078135	0.368181	0.248611	0.0698479	0.0840543
TCONS_00002691	2L	3340616	3341496	-	XLOC_001549	-	7.32787	6.05946	6.14586	13.4956	14.04	16.086	25.6337	24.1416	29.866	34.6223	30.7973	27.0446	6.51107	14.5405	26.5471	30.8214
TCONS_00002692	2L	3340616	3341505	-	XLOC_001549	-	1.59392	1.12422	1.85459	2.80262	2.33757	3.52195	7.44538	8.3423	9.6999	15.7511	13.0198	12.6006	1.52425	2.88738	8.49586	13.7905
TCONS_00002693	2L	3342185	3387925	-	XLOC_001550	AGAP004772|AGAP004772-RA	0.98284	0.785236	0.813341	1.34704	1.35564	1.80095	0.911399	0.689227	0.982123	0.56109	0.442423	0.40743	0.860472	1.50121	0.860917	0.470314
TCONS_00002694	2L	3348417	3353159	-	XLOC_001550	AGAP004772|AGAP004772-RA	0.783788	0.689414	0.572086	0.623335	0.814696	1.09637	0.448184	0.245052	0.372028	0.293815	0.192837	0.274793	0.681763	0.844801	0.355088	0.253815
TCONS_00000122	2L	3360197	3361330	+	XLOC_000061	AGAP004773|AGAP004773-RA	3.66111	5.46335	4.04966	2.4012	1.35197	1.01003	0.43031	0.522589	0.390846	0.367336	0.284869	0.32485	4.39137	1.58773	0.447915	0.325685
TCONS_00002695	2L	3361327	3362114	-	XLOC_001551	AGAP004773|AGAP004773-RA	1.32481	0.928495	1.17532	1.24459	1.2355	1.94659	0.860149	0.784307	1.02937	0.50285	0.502365	0.361896	1.14287	1.47556	0.891276	0.455704
TCONS_00002696	2L	3361327	3548318	-	XLOC_001551	AGAP004774|AGAP004774-RA	10.1506	7.39759	15.4557	2.76148	2.13341	2.55345	0.380329	0.500054	1.33227	2.66195	0.97953	0.684608	11.0013	2.48278	0.737553	1.44203
TCONS_00000123	2L	3387616	3400533	+	XLOC_000062	AGAP004774|AGAP004774-RA	4.95696	4.79414	4.3814	5.4578	4.24044	5.08997	3.88776	2.53061	2.42646	2.20935	2.60881	2.34606	4.71083	4.9294	2.94828	2.38808
TCONS_00000124	2L	3387616	3400533	+	XLOC_000062	AGAP004774|AGAP004774-RA	0.0859212	4.09598e-05	0.00298794	0.203922	0.152924	0.207356	0.307401	0.553837	0.136425	0.112078	0.00823642	0.12421	0.02965	0.188067	0.332554	0.0815082
TCONS_00000125	2L	3387641	3400533	+	XLOC_000062	AGAP004774|AGAP004774-RA	0.741119	0.739582	0.53404	0.692773	0.445313	0.681396	0.305758	0.0557615	0.294326	0.195635	0.284974	0.206582	0.67158	0.606494	0.218615	0.229064
TCONS_00000126	2L	3387666	3400533	+	XLOC_000062	AGAP004774|AGAP004774-RA	0.000442013	0.000273573	0.0400852	0.308384	0.938817	0.329502	1.64867	1.29834	1.67802	1.0888	0.826154	0.547941	0.0136003	0.525568	1.54168	0.820966
TCONS_00000127	2L	3389141	3399248	+	XLOC_000062	AGAP004774|AGAP004774-RA	0.02659	0	0.0391971	0	0	0.0200082	0	0.000224676	0.313182	0.00130136	0	0	0.021929	0.00666939	0.104469	0.000433787
TCONS_00002697	2L	3400998	3411795	-	XLOC_001552	AGAP004775|AGAP004775-RA	0.941122	0.865855	0.716796	1.74319	1.72352	1.93132	2.32953	1.88999	2.25375	2.51162	2.06896	1.89667	0.841257	1.79934	2.15776	2.15908
TCONS_00002698	2L	3401014	3435406	-	XLOC_001552	AGAP004775|AGAP004775-RB	0	1.27626e-07	0	0.649571	0.332925	0.293133	0.379137	0.137865	0.256906	0.120612	0.288973	0.190701	4.25419e-08	0.42521	0.257969	0.200095
TCONS_00002699	2L	3401014	3447379	-	XLOC_001552	AGAP004775|AGAP004775-RA	1.67955	2.12866	2.02217	0.685387	0.427015	0.426133	0.0475747	0.156271	0.110001	0.182386	0.0974086	0.109456	1.94346	0.512845	0.104616	0.12975
TCONS_00000128	2L	3402582	3404685	+	XLOC_000063	AGAP004776|AGAP004776-RA	5.49916	5.83707	4.95168	3.87459	2.49533	2.34262	1.04297	0.69369	0.896761	0.664448	0.643328	0.635205	5.4293	2.90418	0.877807	0.64766
TCONS_00002700	2L	3405024	3407138	-	XLOC_001553	AGAP004777|AGAP004777-RA	3.17682	3.14147	2.61738	2.0395	1.457	1.44932	1.11581	0.711596	0.851456	0.37962	0.474909	0.3996	2.97856	1.64861	0.892953	0.418043
TCONS_00000129	2L	3445900	3447091	+	XLOC_000064	AGAP004778|AGAP004778-RA	3.51537	3.32434	4.39723	2.32984	1.43589	2.39219	0.961549	0.710918	1.13488	0.65386	0.523906	0.600278	3.74565	2.05264	0.935781	0.592681
TCONS_00000130	2L	3445900	3447091	+	XLOC_000064	AGAP004778|AGAP004778-RA	10.4351	8.51525	11.1225	20.343	24.245	38.0934	32.2901	31.7769	51.6172	78.7638	50.5634	58.1556	10.0243	27.5605	38.5614	62.4943
TCONS_00000131	2L	3445900	3447091	+	XLOC_000064	AGAP004778|AGAP004778-RA	2.68441	1.36667	1.98197	4.59976	5.37129	8.14034	9.1032	8.78049	14.889	22.0113	13.4476	15.0029	2.01102	6.03713	10.9242	16.8206
TCONS_00002701	2L	3452028	3461249	-	XLOC_001554	AGAP004780|AGAP004780-RA	0.458677	0.47257	0.528814	0.341653	0.41282	0.316105	0.275745	0.16283	0.238384	0.212608	0.1102	0.155788	0.486687	0.356859	0.225653	0.159532
TCONS_00002702	2L	3452028	3461249	-	XLOC_001554	AGAP004780|AGAP004780-RA	1.59593	1.3968	1.2329	1.15795	0.778752	0.946315	0.405488	0.323046	0.493932	0.346039	0.317152	0.306311	1.40854	0.961006	0.407489	0.323167
TCONS_00002703	2L	3453793	3460414	-	XLOC_001554	AGAP004780|AGAP004780-RA	0.722888	0.843704	0.581375	0.41807	0.256847	0.182343	0.285815	0.248887	0.127086	0.339859	0.359856	0.367389	0.715989	0.285754	0.220596	0.355701
TCONS_00002704	2L	3462323	3468435	-	XLOC_001555	AGAP004781|AGAP004781-RA	1.37203	0.910157	1.16908	1.5372	1.88573	1.95213	1.14052	0.905393	1.3981	0.741781	0.441927	0.538119	1.15042	1.79168	1.148	0.573943
TCONS_00002705	2L	3462323	3468435	-	XLOC_001555	AGAP004781|AGAP004781-RA	1.83475	1.70077	1.87295	1.27412	0.82598	1.57655	0.360813	0.338471	0.643561	0.320097	0.335173	0.258684	1.80282	1.22555	0.447615	0.304651
TCONS_00002706	2L	3464650	3465836	-	XLOC_001555	AGAP004781|AGAP004781-RA	5.09434	5.22978	4.94899	9.45972	8.37826	9.99986	6.34201	5.44116	7.33745	2.77685	2.24696	2.29637	5.09104	9.27928	6.37354	2.44006
TCONS_00002707	2L	3469348	3473011	-	XLOC_001556	AGAP004782|AGAP004782-RA	4.62598	4.25982	4.34805	3.8866	2.5843	2.97605	1.52111	1.01378	1.27759	1.55287	1.10113	1.17083	4.41128	3.14898	1.27083	1.27495
TCONS_00002708	2L	3477029	3508965	-	XLOC_001557	AGAP004783|AGAP004783-RA	0.652193	0.643055	0.495712	0.592799	0.503708	0.487717	0.0742426	0.0628207	0.0845224	0.0593941	0.0593941	0.0616785	0.596987	0.528074	0.0738619	0.0601555
TCONS_00000132	2L	3519838	3522515	+	XLOC_000065	AGAP004784|AGAP004784-RA	0.052005	0.0351385	0.0449773	0.0590327	0.0295164	0.0435718	0.0210831	0.00281108	0.00702771	0.00281108	0.00281108	0	0.0440403	0.0440403	0.0103073	0.00187405
TCONS_00002709	2L	3536897	3536971	-	XLOC_001558	AGAP028999|AGAP028999-RA	0	0	0	0	0	0.17454	0	0	0	0	0	0	0	0.0581801	0	0
TCONS_00002710	2L	3537476	3537552	-	XLOC_001559	AGAP028301|AGAP028301-RA	0	0	0	0.165974	0	0	0	0	0	0	0	0	0	0.0553248	0	0
TCONS_00000133	2L	3542108	3544112	+	XLOC_000066	AGAP004785|AGAP004785-RA	0.376946	0.321102	0.251297	0.558439	0.451405	0.535171	0.688741	0.67478	0.888848	0.386254	0.297834	0.456058	0.316449	0.515005	0.75079	0.380049
TCONS_00000134	2L	3545729	3548422	+	XLOC_000067	AGAP004786|AGAP004786-RA	2.91635	2.77789	3.1112	1.9631	1.36165	1.36698	0.573006	0.479479	0.493364	0.562239	0.538506	0.414036	2.93515	1.56391	0.515283	0.504927
TCONS_00000135	2L	3545835	3548422	+	XLOC_000067	AGAP004786|AGAP004786-RA	3.24334	3.8157	3.67497	0.639929	0.335964	0.332453	0.0584426	0.00909482	0.0103394	0.00813413	0	0	3.578	0.436115	0.0259589	0.00271138
TCONS_00002711	2L	3552528	3554809	-	XLOC_001560	AGAP004787|AGAP004787-RA	1.61883	1.29982	1.0462	0.955053	0.638023	0.59245	0.186255	0.118886	0.122849	0.063406	0.0416102	0.0336844	1.32162	0.728509	0.142664	0.0462335
TCONS_00000136	2L	3573602	3577108	+	XLOC_000068	AGAP004788|AGAP004788-RA	8.58488	10.2917	10.1531	5.50069	3.50707	4.19032	1.63628	0.865356	1.22179	0.629428	0.883219	0.67144	9.67657	4.39936	1.24114	0.728029
TCONS_00000137	2L	3573602	3577108	+	XLOC_000068	AGAP004788|AGAP004788-RA	8.58488	10.2917	10.1531	5.50069	3.50707	4.19032	1.63628	0.865356	1.22179	0.629428	0.883219	0.67144	9.67657	4.39936	1.24114	0.728029
TCONS_00000138	2L	3573654	3574167	+	XLOC_000068	AGAP004788|AGAP004788-RA	0	0	0.0416561	0	0	0	0	0	0	0	0	0	0.0138854	0	0	0
TCONS_00002712	2L	3574266	3575387	-	XLOC_001561	AGAP004789|AGAP004789-RA	4.24956	3.82212	4.40918	2.5806	1.77361	2.47773	0.555139	0.4771	0.771518	0.173813	0.223474	0.125926	4.16029	2.27731	0.601252	0.174405
TCONS_00002713	2L	3574266	3578328	-	XLOC_001561	AGAP004791|AGAP004791-RA	4.24956	3.82212	4.40918	2.5806	1.77361	2.47773	0.555139	0.4771	0.771518	0.173813	0.223474	0.125926	4.16029	2.27731	0.601252	0.174405
TCONS_00000139	2L	3576595	3577108	+	XLOC_000068	AGAP004790|AGAP004790-RA	38.3536	35.1824	43.2689	27.9198	17.8542	21.8803	3.77234	3.35047	6.15561	6.25206	3.62851	4.14214	38.935	22.5515	4.42614	4.67424
TCONS_00002714	2L	3577207	3578328	-	XLOC_001561	AGAP004791|AGAP004791-RA	0	0	0	0	0	0	0	0	0	0	0	0	0	0	0	0
TCONS_00000140	2L	3579851	3583746	+	XLOC_000069	AGAP004792|AGAP004792-RA	0.101803	0.0327899	0.0205276	0.00879521	0.0185959	0.0184579	0	0.00731101	0	0.00863801	0.00691067	0	0.0517069	0.015283	0.002437	0.00518289
TCONS_00000141	2L	3579851	3583746	+	XLOC_000069	AGAP004792|AGAP004792-RB	3.18985	2.91571	3.01497	2.79429	2.40372	3.10903	1.91338	1.63145	2.31754	0.955973	0.89846	0.789942	3.04018	2.76901	1.95413	0.881458
TCONS_00000142	2L	3585262	3590507	+	XLOC_000070	AGAP004793|AGAP004793-RA	14.3696	12.4484	9.79693	11.9406	8.12673	7.39543	1.47967	0.944957	1.07029	0.160407	0.115164	0.11722	12.205	9.15425	1.16498	0.13093
TCONS_00000143	2L	3588905	3590507	+	XLOC_000070	AGAP004793|AGAP004793-RB	0.743951	0.197428	0.16078	0.759617	0.588256	0.730292	0.379588	0.415117	0.462906	0	0	0	0.367386	0.692722	0.419204	0
TCONS_00000144	2L	3596961	3598493	+	XLOC_000071	AGAP004794|AGAP004794-RA	0.0191003	0.0143252	0.0167127	0	0	0.00238754	0	0.00477507	0.00238754	0	0	0.00716261	0.0167127	0.000795845	0.00238754	0.00238754
TCONS_00002715	2L	3614688	3630472	-	XLOC_001562	AGAP004795|AGAP004795-RA	1.79927	1.04387	2.01615	2.07493	2.25333	4.14187	2.21576	1.57447	4.2034	3.70785	2.06386	2.51212	1.61976	2.82338	2.66454	2.76128
TCONS_00002716	2L	3614688	3633983	-	XLOC_001562	AGAP004795|AGAP004795-RA	0.833929	0.51486	0.632606	0.807148	0.736078	0.703952	0.187263	0.284971	0.0035723	0.332237	0.11803	0.125639	0.660465	0.74906	0.158602	0.191969
TCONS_00002717	2L	3614688	3633983	-	XLOC_001562	AGAP004795|AGAP004795-RA	0.428133	0.00419452	0.0131329	0.26479	0.250549	0.491991	0.358011	0.301489	0.1954	0.448913	0.390934	0.100227	0.148487	0.335777	0.284967	0.313358
TCONS_00002718	2L	3614688	3634101	-	XLOC_001562	AGAP004795|AGAP004795-RA	0.06419	0.503714	0.382794	0.622858	0.969586	0.559128	1.60497	0.957227	1.45693	0.720114	0.864117	0.614054	0.316899	0.717191	1.33971	0.732762
TCONS_00002719	2L	3614688	3634954	-	XLOC_001562	AGAP004795|AGAP004795-RA	0.978628	1.07818	0.939186	1.35126	1.0629	1.05066	1.11287	0.478197	0.518022	0.207582	0.473605	0.709916	0.998666	1.15494	0.703029	0.463701
TCONS_00002720	2L	3614688	3635002	-	XLOC_001562	AGAP004795|AGAP004795-RA	2.23053e-07	0.113589	0.0395786	9.30512e-07	0.0704737	0.147693	0	0.0257741	0	1.89688e-09	0.0276974	0.0226127	0.0510559	0.0727227	0.00859138	0.01677
TCONS_00002721	2L	3614688	3635032	-	XLOC_001562	AGAP004795|AGAP004795-RA	0.77496	0.473768	0.643662	0.983228	0.710121	0.740441	0.554948	0.392597	0.552228	0.385426	0.18332	0.111398	0.630797	0.811264	0.499924	0.226715
TCONS_00002722	2L	3614688	3635032	-	XLOC_001562	AGAP004795|AGAP004795-RA	0.355241	0.452622	0.50497	0.261832	0.225793	0.519854	0.576311	0.344766	0.829243	0.0132898	0.103616	0.0722962	0.437611	0.335826	0.58344	0.0630674
TCONS_00002723	2L	3614688	3635037	-	XLOC_001562	AGAP004795|AGAP004795-RA	1.1087	1.12578	1.04713	2.1644	2.82974	2.78678	4.79394	4.90643	4.278	1.88605	1.97043	1.48972	1.09387	2.59364	4.65946	1.78206
TCONS_00002724	2L	3635715	3637329	-	XLOC_001563	AGAP004797|AGAP004797-RA	5.54275	5.41826	6.28431	8.92308	8.19776	9.20996	8.03808	7.3723	9.52661	10.3358	8.3872	9.14771	5.74844	8.77693	8.31233	9.29025
TCONS_00002725	2L	3638641	3645721	-	XLOC_001564	AGAP004798|AGAP004798-RA	5.14627	5.2663	5.05362	4.37008	3.57669	3.60448	2.01314	1.51925	1.58996	0.899194	0.843318	0.794954	5.1554	3.85041	1.70745	0.845822
TCONS_00002726	2L	3638641	3668627	-	XLOC_001564	AGAP004798|AGAP004798-RA	0.467059	0.204715	0.245725	0.554219	0.338688	0.553639	0.1858	0.101798	0.134671	0.0961225	0.110535	0.105252	0.305833	0.482182	0.140756	0.10397
TCONS_00002727	2L	3720848	3721878	-	XLOC_001565	AGAP004799|AGAP004799-RA	0.0339879	0.0382363	0.0424848	0.0339879	0.00424848	0	0	0	0	0	0	0	0.0382363	0.0127454	0	0
TCONS_00002728	2L	3727999	3733588	-	XLOC_001566	AGAP004800|AGAP004800-RA	0.430319	0.422741	0.375907	0.445406	0.415716	0.452283	0.294993	0.204328	0.331062	0.228492	0.263019	0.230967	0.409656	0.437802	0.276794	0.240826
TCONS_00002729	2L	3729952	3733779	-	XLOC_001566	AGAP004800|AGAP004800-RA	0.655276	0.591808	0.713284	0.53779	0.43055	0.46009	0.347627	0.278752	0.201594	0.371854	0.412647	0.433156	0.653456	0.476143	0.275991	0.405886
TCONS_00000145	2L	3733743	3744679	+	XLOC_000072	AGAP004801|AGAP004801-RA	0.756032	0.573754	0.538005	0.485815	0.234849	0.277241	0.156745	0.0793381	0.100121	0.129451	0.0898179	0.102076	0.622597	0.332635	0.112068	0.107115
TCONS_00000146	2L	3733801	3744679	+	XLOC_000072	AGAP004801|AGAP004801-RA	0	0	0.0461295	0	0.000198541	0	0	0	0.0109386	0	0.0187473	0	0.0153765	6.61803e-05	0.00364622	0.00624911
TCONS_00000147	2L	3736992	3744679	+	XLOC_000072	AGAP004801|AGAP004801-RC	0.0678561	0.0907426	1.47359e-09	0.0126251	0.0298023	0.0290975	0.0131847	0.0138948	0	0	4.59397e-06	0	0.0528662	0.0238416	0.00902648	1.53132e-06
TCONS_00000148	2L	3737930	3744679	+	XLOC_000072	AGAP004801|AGAP004801-RB	0.0557173	0.0253897	0.0321022	0	0	0	0	0	0	0	0	0	0.0377364	0	0	0
TCONS_00000149	2L	3740156	3744679	+	XLOC_000072	AGAP004801|AGAP004801-RA	0	0	0.0204993	0.150494	0.0129483	0.043468	0.280135	0.146226	0.111927	0.527827	0.174482	0.254312	0.00683309	0.0689699	0.179429	0.318874
TCONS_00000150	2L	3740156	3744679	+	XLOC_000072	AGAP004801|AGAP004801-RA	0.00969287	0	0.0471724	0.0547729	0.115898	0.175684	1.62696	0.645857	0.812094	2.86501	1.08833	1.45633	0.0189551	0.115452	1.0283	1.80323
TCONS_00000151	2L	3745921	3747552	+	XLOC_000073	AGAP004802|AGAP004802-RA	0.344912	0.279707	0.310263	0.886131	0.841472	0.987201	1.08357	0.926089	0.9321	0.517105	0.493601	0.420736	0.311628	0.904934	0.980587	0.477147
TCONS_00002730	2L	3747272	3749568	-	XLOC_001567	AGAP004803|AGAP004803-RA	0.0642022	0.175211	0.120013	0.189393	0.230356	0.389473	0.235167	0.338842	0.300355	0.160719	0.141707	0.234831	0.119809	0.269741	0.291455	0.179085
TCONS_00002731	2L	3747272	3749568	-	XLOC_001567	AGAP004803|AGAP004803-RA	0.0561701	0.0873616	0.0211117	0.447764	0.299471	0.312739	0.377605	0.334442	0.436574	0.378288	0.190598	0.253735	0.0548812	0.353324	0.382874	0.274207
TCONS_00002732	2L	3747632	3749568	-	XLOC_001567	AGAP004803|AGAP004803-RA	15.2747	13.6031	14.876	13.5693	12.3559	15.2204	5.62244	4.50688	6.04745	1.00933	0.97852	0.939659	14.5846	13.7152	5.39226	0.975837
TCONS_00000152	2L	3748929	3750905	+	XLOC_000074	AGAP004804|AGAP004804-RA	0.218236	0.27435	0.249449	0.404685	0.650541	0.50647	0.69684	0.444621	0.848312	0.484748	0.405086	0.38712	0.247345	0.520565	0.663257	0.425651
TCONS_00000153	2L	3748929	3750905	+	XLOC_000074	AGAP004804|AGAP004804-RA	0.0473526	0.065717	0.036905	0.191942	0.105873	0.208428	0.215593	0.341717	0.53866	0.70002	0.747594	0.420884	0.0499915	0.168748	0.365323	0.622833
TCONS_00000154	2L	3749873	3750905	+	XLOC_000074	AGAP004804|AGAP004804-RA	2.12096	2.30247	2.60617	1.55612	1.26203	1.47726	0.946624	0.770292	1.0278	0.930073	0.456982	0.622776	2.3432	1.43181	0.914906	0.669944
TCONS_00000155	2L	3751225	3775795	+	XLOC_000075	AGAP004805|AGAP004805-RA	0.950623	0.718425	0.797198	0.406835	0.195232	0.267095	0.0292603	0.0160235	0.0163919	0.0076634	0.00487671	0.0106818	0.822082	0.28972	0.0205586	0.00774065
TCONS_00000156	2L	3758094	3775795	+	XLOC_000075	AGAP004805|AGAP004805-RB	1.74056e-06	0.102645	0	0.129341	0.0421923	0.00342663	0	0	0	0	0	0	0.0342156	0.0583199	0	0
TCONS_00000157	2L	3758094	3778548	+	XLOC_000075	AGAP004805|AGAP004805-RA	0.0442059	0.0458691	0.0403086	0.0177504	0.0127718	0.0287911	0	0	0.00504374	0	0	0.00112564	0.0434612	0.0197711	0.00168125	0.000375214
TCONS_00002733	2L	3779245	3780367	-	XLOC_001568	AGAP004806|AGAP004806-RA	3.30994	1.97211	2.36831	5.21601	4.3593	5.97967	4.0115	3.38728	4.74785	8.19131	6.3803	5.92236	2.55012	5.18499	4.04888	6.83132
TCONS_00002734	2L	3779245	3780367	-	XLOC_001568	AGAP004806|AGAP004806-RA	1.64589	1.22116	0.92524	2.13629	1.82315	1.18226	1.10313	1.10605	1.03701	1.57635	0.993432	0.927815	1.2641	1.7139	1.08206	1.16587
TCONS_00002735	2L	3779245	3781196	-	XLOC_001568	AGAP004806|AGAP004806-RA	0.0933164	0.0950393	0.0570858	0.276293	0.159416	0.3551	0.885389	1.04044	0.734956	1.02994	1.07292	0.583417	0.0818138	0.263603	0.886929	0.895425
TCONS_00002736	2L	3779245	3781260	-	XLOC_001568	AGAP004806|AGAP004806-RA	0.717523	0.650963	0.554423	1.2792	1.77313	1.59937	4.16963	3.73324	3.67679	9.6491	7.21178	5.94084	0.64097	1.55057	3.85988	7.60057
TCONS_00000158	2L	3780412	3781204	+	XLOC_000076	AGAP004807|AGAP004807-RA	2.18084	1.31075	1.74815	3.10079	2.71358	2.8784	1.69028	1.61068	1.81786	1.80528	1.49954	1.21863	1.74658	2.89759	1.70627	1.50782
TCONS_00002737	2L	3789799	3800431	-	XLOC_001569	AGAP004808|AGAP004808-RA	0.962519	0.809501	0.694664	1.38361	1.1559	1.28434	0.843579	0.600218	0.79654	0.287682	0.240939	0.265901	0.822228	1.27461	0.746779	0.264841
TCONS_00002738	2L	3790242	3793167	-	XLOC_001569	AGAP004808|AGAP004808-RA	5.64774	4.75758	4.50025	7.57146	5.79398	5.57529	2.08037	1.72888	1.83895	0.804438	0.563489	0.638348	4.96852	6.31357	1.88273	0.668758
TCONS_00002739	2L	3793554	3797323	-	XLOC_001569	AGAP004809|AGAP004809-RA	0	0.00947059	0	0.00614063	0.00541694	0	0	0	0	0	0	0	0.00315686	0.00385252	0	0
TCONS_00002740	2L	3798556	3799428	-	XLOC_001569	AGAP004810|AGAP004810-RA	4.55321	5.95083	6.64417	10.4637	13.3732	14.7896	6.79956	7.76736	10.9326	3.5665	4.49228	3.94436	5.71607	12.8755	8.49986	4.00105
TCONS_00000159	2L	3799425	3801534	+	XLOC_000077	AGAP004811|AGAP004811-RA	1.06123	1.01402	0.909388	1.95553	2.21728	2.39815	2.28158	2.34222	2.68824	3.11781	2.81176	2.60033	0.994879	2.19032	2.43735	2.8433
TCONS_00000160	2L	3800428	3801534	+	XLOC_000077	AGAP004811|AGAP004811-RA	0	0.151407	0	0.0505612	3.21787e-07	0	0	0	0	0	0	0	0.0504691	0.0168538	0	0
TCONS_00002741	2L	3801762	3808967	-	XLOC_001570	AGAP004812|AGAP004812-RA	0.934998	0.591727	0.827974	0.609894	0.589363	0.739711	0.40681	0.374944	0.448012	0.332091	0.229198	0.266149	0.7849	0.646323	0.409922	0.275813
TCONS_00002742	2L	3801762	3808988	-	XLOC_001570	AGAP004812|AGAP004812-RA	0	0	1.01349e-11	0	0	0.00184081	0	0	3.72903e-10	0	0	0	3.37831e-12	0.000613603	1.24301e-10	0
TCONS_00002743	2L	3801762	3809003	-	XLOC_001570	AGAP004812|AGAP004812-RA	0	0	0	0	0	0	0	0	0	0	0	0	0	0	0	0
TCONS_00002744	2L	3801762	3809003	-	XLOC_001570	AGAP004812|AGAP004812-RA	1.09392	0.757759	0.954749	0.0209772	0.000427957	0.807317	0	0	0.000218683	8.33293e-07	0	0	0.935475	0.276241	7.28943e-05	2.77764e-07
TCONS_00002745	2L	3801762	3809003	-	XLOC_001570	AGAP004812|AGAP004812-RA	0.334884	0.286207	0.306998	0.335288	0.390634	0.302485	0.62295	0.531144	0.525938	0.911623	0.917358	0.749533	0.309363	0.342802	0.560011	0.859504
TCONS_00002746	2L	3801762	3809014	-	XLOC_001570	AGAP004812|AGAP004812-RA	1.06876	1.38163	0.772858	3.37615	4.43287	4.51324	3.83665	2.31962	3.09524	2.00467	1.34857	1.48184	1.07442	4.10742	3.08384	1.61169
TCONS_00002747	2L	3801762	3809014	-	XLOC_001570	AGAP004812|AGAP004812-RA	4.48416	3.7642	4.04621	3.46799	2.50876	2.74182	2.68852	2.38493	2.92377	1.81865	1.94627	1.50345	4.09819	2.90619	2.66574	1.75612
TCONS_00002748	2L	3803320	3807311	-	XLOC_001570	AGAP004812|AGAP004812-RA	3.22381	3.61791	2.77026	3.00551	2.49519	1.41545	2.40676	2.7473	1.41447	1.20094	2.11905	1.44166	3.20399	2.30538	2.18951	1.58722
TCONS_00000161	2L	3818251	3818511	+	XLOC_000078	AGAP004813|AGAP004813-RA	0	0	0	0	0	0	0	0	0	0	0	0	0	0	0	0
TCONS_00000162	2L	3825668	3826851	+	XLOC_000079	AGAP004814|AGAP004814-RA	0	0	0	0	0	0.00716607	0	0.00716607	0.0214982	0	0	0	0	0.00238869	0.00955476	0
TCONS_00002749	2L	3831551	3831951	-	XLOC_001571	AGAP004815|AGAP004815-RA	0.100686	0.067124	0.0783113	0.100686	0	0.0447493	0.0111873	0.033562	0.033562	0.0111873	0.0199598	0	0.0820404	0.0484784	0.0261038	0.0103824
TCONS_00002750	2L	3839485	3840411	-	XLOC_001572	AGAP004816|AGAP004816-RA	0.332563	0.456945	0.358582	0.478031	0.306811	0.451753	0.148744	0.155728	0.262416	0.450626	0.265567	0.284673	0.382697	0.412198	0.188963	0.333622
TCONS_00002751	2L	3843344	3849610	-	XLOC_001573	AGAP004817|AGAP004817-RA	1.83714	1.95689	2.47554	0.768443	0.298826	0.419145	0.0744845	0.0281755	0.070856	0.0329589	0.0420917	0.0259303	2.08986	0.495471	0.0578386	0.0336603
TCONS_00002752	2L	3843344	3858866	-	XLOC_001573	AGAP004817|AGAP004817-RA	0.176611	0.183523	0.148919	0.0903929	0.0996241	0.0429592	0.0162561	0.0309915	0.0299388	4.71528e-07	0.0366028	0	0.169684	0.0776587	0.0257288	0.0122011
TCONS_00002753	2L	3843344	3858866	-	XLOC_001573	AGAP004817|AGAP004817-RA	9.5966	9.3752	8.11199	8.2897	6.96449	9.45195	8.95337	8.20705	11.8545	22.8955	16.1575	17.6636	9.02793	8.23538	9.67165	18.9055
TCONS_00002754	2L	3843344	3858866	-	XLOC_001573	AGAP004817|AGAP004817-RA	0.607373	0.487327	0.472624	0.286603	0.164324	0.195523	0.0546632	0.0388595	0.0660492	0.0676137	0.0549024	0.100698	0.522441	0.215483	0.0531906	0.0744049
TCONS_00002755	2L	3843344	3858866	-	XLOC_001573	AGAP004817|AGAP004817-RA	0.670326	0.648388	0.575548	0.251169	0.207611	0.260104	0.0801559	0.0514365	0.0101495	0.0738475	0.0106981	0	0.631421	0.239628	0.0472473	0.0281819
TCONS_00002756	2L	3843984	3852663	-	XLOC_001573	AGAP004817|AGAP004817-RA	5.04066	5.60048	2.89757	0.0282623	0.0202721	0.0204056	0.00253476	0	0.00232932	0.00219419	0	0.000731087	4.5129	0.02298	0.00162136	0.000975093
TCONS_00000163	2L	3858864	3859471	+	XLOC_000080	AGAP004818|AGAP004818-RA	18.1358	20.4013	22.1997	11.1174	7.27534	9.01534	2.8027	2.51075	4.27411	3.21142	2.17209	3.23478	20.2456	9.13602	3.19585	2.87276
TCONS_00002757	2L	3860781	3863062	-	XLOC_001574	AGAP004819|AGAP004819-RB	0.35765	0.286657	0.269658	0.383883	0.243196	0.368737	0.254616	0.244534	0.237129	0.595499	0.265406	0.354525	0.304655	0.331939	0.245426	0.405143
TCONS_00002758	2L	3860781	3869783	-	XLOC_001574	AGAP004819|AGAP004819-RA	2.59933	2.35643	2.16746	2.97858	2.56061	2.50162	1.60221	1.39219	1.47334	2.66137	1.92874	2.51553	2.37441	2.68027	1.48925	2.36855
TCONS_00002759	2L	3860781	3870396	-	XLOC_001574	AGAP004819|AGAP004819-RC	18.6026	20.6255	19.447	19.4486	14.821	16.7445	11.1784	10.4398	13.3502	19.6359	17.7237	16.1656	19.5584	17.0047	11.6561	17.8417
TCONS_00002760	2L	3860781	3870396	-	XLOC_001574	AGAP004819|AGAP004819-RC	4.5992	4.37404	3.63723	10.8446	11.3507	14.7083	13.8139	12.7322	15.2828	25.3032	20.4249	21.0386	4.20349	12.3012	13.943	22.2556
TCONS_00002761	2L	3860781	3870396	-	XLOC_001574	AGAP004819|AGAP004819-RC	1.86107	1.50736	2.38258	2.54099	1.57801	1.51302	1.5601	1.29315	1.93916	3.13754	2.92451	2.226	1.917	1.87734	1.59747	2.76268
TCONS_00000164	2L	3870937	3872609	+	XLOC_000081	AGAP004820|AGAP004820-RA	4.45081	4.23534	3.32432	2.66223	1.70396	0.914263	1.50816	1.10859	1.34432	1.98012	1.71001	1.48268	4.00349	1.76015	1.32036	1.72427
TCONS_00000165	2L	3870937	3873065	+	XLOC_000081	AGAP004820|AGAP004820-RA	1.99678	2.02395	2.25702	1.99416	0.945114	1.79935	0.107211	0.0638935	0.247364	0.0519156	0.0527024	0.0286023	2.09258	1.57954	0.13949	0.0444067
TCONS_00000166	2L	3870994	3872609	+	XLOC_000081	AGAP004820|AGAP004820-RA	4.30148	3.98489	3.38792	3.69401	2.0396	2.26201	2.15734	1.7125	1.74283	3.15186	2.72303	2.51529	3.89143	2.66521	1.87089	2.79673
TCONS_00002762	2L	3876688	3876760	-	XLOC_001575	AGAP004821|AGAP004821-RA	0.0424401	0.13793	0.0212201	0.212201	0.0742702	0.180371	0.13793	0.180371	0.11671	0.0954903	0.190981	0.0424401	0.0671969	0.155614	0.145004	0.109637
TCONS_00000167	2L	3890990	3893615	+	XLOC_000082	-	0.189454	0.173978	0.146209	1.37501	1.59854	1.5316	3.59382	3.30912	3.00012	5.68427	4.91231	4.36123	0.169881	1.50172	3.30102	4.98594
TCONS_00000168	2L	3890990	3895582	+	XLOC_000082	-	0.623493	0.728372	0.527794	2.52044	2.65664	2.21112	3.36473	2.51557	3.35318	5.35054	4.72195	3.85445	0.626553	2.46273	3.07783	4.64231
TCONS_00002763	2L	3915261	3917699	-	XLOC_001576	AGAP004823|AGAP004823-RA	0.235516	0.307113	0.163919	0.452191	0.461611	0.414508	0.478569	0.433349	0.44277	0.0452191	0.0508715	0.0433349	0.235516	0.44277	0.451563	0.0464752
TCONS_00002764	2L	3953334	3982092	-	XLOC_001577	AGAP004824|AGAP004824-RA	1.3216	1.41592	1.47428	1.48783	1.11652	1.52646	1.04107	0.908022	1.14814	1.12561	1.0593	1.05388	1.40394	1.37694	1.03241	1.0796
TCONS_00002765	2L	3981771	3982822	-	XLOC_001577	AGAP004824|AGAP004824-RA	12.3265	13.1018	12.2836	11.3504	8.44867	9.5502	4.69399	3.83465	4.29961	4.02828	3.48959	3.25665	12.5706	9.78307	4.27608	3.5915
TCONS_00000169	2L	3992186	3996436	+	XLOC_000083	AGAP004825|AGAP004825-RA	6.19966	5.9334	5.26619	6.03625	6.13611	6.20395	3.56638	2.31909	2.85033	0.547306	0.482852	0.477651	5.79975	6.12544	2.91193	0.502603
TCONS_00000170	2L	3992274	3996433	+	XLOC_000083	AGAP004825|AGAP004825-RA	0	0	0	0	0	0	0	0	0	0	0	0	0	0	0	0
TCONS_00000171	2L	4000552	4001159	+	XLOC_000084	-	0.64395	0.425124	0.494853	0.324282	0.416895	0.442863	0.269345	0.205485	0.185487	0.023337	0.0469447	0.0230792	0.521309	0.39468	0.220106	0.0311203
TCONS_00000172	2L	4027381	4029361	+	XLOC_000085	-	0.321977	0.193683	0.283903	0.739968	0.490001	0.610846	0.643127	0.347636	0.523937	0.0546285	0.0148987	0.0215203	0.266521	0.613605	0.5049	0.0303492
TCONS_00002766	2L	4027381	4029361	-	XLOC_001578	-	0.321977	0.193683	0.283903	0.739968	0.490001	0.610846	0.643127	0.347636	0.523937	0.0546285	0.0148987	0.0215203	0.266521	0.613605	0.5049	0.0303492
TCONS_00002767	2L	4066144	4068651	-	XLOC_001579	AGAP004826|AGAP004826-RA	0.204984	0.19986	0.32285	0.122991	0.0973676	0.204984	0.107617	0.0563707	0.107617	0.312601	0.194735	0.179361	0.242565	0.141781	0.0905348	0.228899
TCONS_00000173	2L	4120678	4142005	+	XLOC_000086	AGAP004827|AGAP004827-RA	0.00324201	0.00270168	0.00108067	0.00432268	0.00540335	0.00810503	0.00432268	0.00270168	0.00324201	0.00216134	0.00378235	0.00486302	0.00234145	0.00594369	0.00342212	0.00360224
TCONS_00000174	2L	4153161	4157468	+	XLOC_000087	AGAP004828|AGAP004828-RA	0.266296	0.154945	0.167098	1.22148	0.478508	0.797225	1.4406	0.271749	0.688319	1.01876	0.031334	0.128675	0.196113	0.832405	0.800224	0.392923
TCONS_00000175	2L	4153261	4156465	+	XLOC_000087	AGAP004828|AGAP004828-RA	0.0641989	0	0	0.081008	0	0.24974	0.27809	0.0219665	0.0917858	0.412725	0.0118461	0.0522655	0.0213996	0.110249	0.130614	0.158945
TCONS_00002768	2L	4159876	4171227	-	XLOC_001580	AGAP004829|AGAP004829-RA	0.221493	0.0827556	0.148473	0.29938	0.124133	0.214191	0.248267	0.187417	0.189851	0.216625	0.133869	0.158209	0.150907	0.212568	0.208512	0.169568
TCONS_00002769	2L	4182725	4185754	-	XLOC_001581	AGAP004830|AGAP004830-RB	3.99154	3.64311	3.44153	5.32019	3.99527	5.17041	4.9372	3.54112	4.46745	5.08046	4.58676	4.29705	3.69206	4.82862	4.31526	4.65476
TCONS_00002770	2L	4183099	4185754	-	XLOC_001581	AGAP004830|AGAP004830-RA	2.33123	2.39471	2.4906	1.87255	1.60806	1.70888	0.549584	0.353991	0.438024	0.137141	0.0443261	0.0885656	2.40551	1.72983	0.4472	0.090011
TCONS_00002771	2L	4183099	4185754	-	XLOC_001581	AGAP004830|AGAP004830-RB	0	0.0215626	0	0	0	0	0	0	0	0	0	0	0.00718754	0	0	0
TCONS_00000176	2L	4201387	4202621	+	XLOC_000088	AGAP004831|AGAP004831-RA	0	0.00460893	0.00460893	0.00460893	0	0.00460893	0.0138268	0.0184357	0.0184357	0.0184357	0.00460893	0.00921786	0.00307262	0.00307262	0.0168994	0.0107542
TCONS_00002772	2L	4214235	4217585	-	XLOC_001582	AGAP004832|AGAP004832-RA	0.00285816	0	0.00666905	0.00381088	0	0	0.000952721	0.00190544	0.00857449	0.00190544	0.00285816	0	0.00317574	0.00127029	0.00381088	0.00158787
TCONS_00000177	2L	4233273	4238671	+	XLOC_000089	AGAP004833|AGAP004833-RA	1.96464	1.54136	1.86888	1.99449	1.78641	2.43302	1.44208	1.21612	1.6993	1.5057	0.856529	1.16283	1.79163	2.07131	1.4525	1.17502
TCONS_00000178	2L	4233342	4239866	+	XLOC_000089	AGAP004833|AGAP004833-RA	0.267678	0.18193	0.213425	0.108873	0.0740637	0.121708	0.0700607	0.070616	0.108952	0.0634275	0.044362	0.0218054	0.221011	0.101548	0.0832095	0.0431983
TCONS_00002773	2L	4243691	4252291	-	XLOC_001583	AGAP004834|AGAP004834-RA	4.89083e-08	8.59869e-09	4.94043e-09	8.30302e-08	1.55522e-07	6.08489e-07	3.40835e-06	3.5484e-06	3.62124e-06	6.1829e-07	3.63118e-07	4.43699e-07	2.08158e-08	2.82347e-07	3.526e-06	4.75036e-07
TCONS_00002774	2L	4243691	4252291	-	XLOC_001583	AGAP004834|AGAP004834-RB	0.0716612	0.0686118	0.0655624	0.710514	0.54737	0.792847	4.29815	3.94137	4.07401	2.17423	2.50662	2.15594	0.0686118	0.683577	4.10451	2.27893
TCONS_00000179	2L	4302587	4323649	+	XLOC_000090	AGAP004835|AGAP004835-RA	0.0200642	0.0170546	0.0120385	0.0772473	0.0431381	0.0912922	0.370185	0.29695	0.420345	0.524679	0.342095	0.603933	0.0163858	0.0705592	0.362494	0.490236
TCONS_00002775	2L	4350302	4350475	-	XLOC_001584	AGAP004836|AGAP004836-RA	6.09056	4.14158	9.89107	3.94668	2.14388	3.55689	2.87474	2.53367	3.89796	6.82142	4.1903	4.67755	6.70773	3.21581	3.10212	5.22976
TCONS_00002776	2L	4352840	4362047	-	XLOC_001585	AGAP004837|AGAP004837-RA	23.1126	21.6417	21.2538	40.3146	35.5907	40.1494	51.2218	39.7308	43.9516	62.9855	49.7547	49.098	22.0027	38.6849	44.9681	53.9461
TCONS_00002777	2L	4367775	4367939	-	XLOC_001586	AGAP013689|AGAP013689-RA	0.263444	0.236231	0.234948	0.213165	0.210548	0.131953	0.887582	1.01811	0.652633	0.469896	0.68862	0.652633	0.244874	0.185222	0.852774	0.603717
TCONS_00002778	2L	4368929	4369798	-	XLOC_001587	AGAP004838|AGAP004838-RA	11.8989	12.9902	15.1703	8.62075	6.74621	7.5819	1.78447	1.5502	2.14814	1.31532	0.826775	0.695243	13.3531	7.64962	1.8276	0.945781
TCONS_00000180	2L	4376928	4377479	+	XLOC_000091	AGAP004839|AGAP004839-RA	13.8651	16.3998	16.5023	7.42929	4.4736	4.21165	1.70092	1.34835	1.63075	1.7184	1.66356	1.75504	15.5891	5.37152	1.56001	1.71233
TCONS_00000181	2L	4376928	4377566	+	XLOC_000091	AGAP004839|AGAP004839-RA	3.63868	4.70587	4.91353	2.58978	1.47948	1.79298	0.748783	0.861004	1.07774	0.894431	0.796105	0.769279	4.41936	1.95408	0.895843	0.819938
TCONS_00002779	2L	4377409	4378620	-	XLOC_001588	AGAP004840|AGAP004840-RA	1.47334	1.65939	1.6621	1.30949	1.46919	1.45452	1.26745	1.02094	1.21405	1.38955	1.18967	0.861364	1.59828	1.41107	1.16748	1.14686
TCONS_00000182	2L	4379117	4379281	+	XLOC_000092	AGAP013627|AGAP013627-RA	0.263444	0.236231	0.234948	0.213165	0.210548	0.131953	0.887582	1.01811	0.652633	0.469896	0.68862	0.652633	0.244874	0.185222	0.852774	0.603717
TCONS_00002780	2L	4379431	4387827	-	XLOC_001589	AGAP004841|AGAP004841-RA	0.667548	0.332877	0.469444	0.769858	0.725674	0.959678	0.934454	0.59787	0.738324	0.694026	0.414416	0.491553	0.489957	0.818403	0.756883	0.533332
TCONS_00002781	2L	4379431	4388290	-	XLOC_001589	AGAP004841|AGAP004841-RA	1.84327	1.64304	1.76803	1.30648	1.10677	1.36142	0.972473	0.750508	0.861237	0.751991	0.703098	0.573732	1.75145	1.25822	0.861406	0.676274
TCONS_00002782	2L	4382188	4388241	-	XLOC_001589	AGAP004841|AGAP004841-RA	1.76939	1.7347	1.2321	1.66347	1.88834	2.1215	1.96781	1.42964	1.20995	1.23497	1.26581	1.21655	1.57873	1.8911	1.5358	1.23911
TCONS_00000183	2L	4387828	4392314	+	XLOC_000093	AGAP004842|AGAP004842-RA	0.435335	0.191809	0.340417	0.389477	0.387273	0.521668	0.378131	0.395487	0.387025	0.49826	0.389602	0.369394	0.32252	0.432806	0.386881	0.419086
TCONS_00000184	2L	4388592	4391049	+	XLOC_000093	AGAP004843|AGAP004843-RA	3.98496	3.28768	3.47162	2.01246	1.39416	1.99572	0.388468	0.276226	0.421156	0.0404302	0.0345806	0.0777418	3.58142	1.80078	0.36195	0.0509175
TCONS_00000185	2L	4388592	4392314	+	XLOC_000093	AGAP004842|AGAP004842-RB	6.58275	6.78421	6.57961	4.51618	2.66046	3.39259	1.83354	1.50465	1.74474	2.88558	2.6134	2.24967	6.64886	3.52308	1.69431	2.58288
TCONS_00000186	2L	4388847	4391016	+	XLOC_000093	AGAP004843|AGAP004843-RA	0	0	0	0	2.9249e-06	0	0	0	0	0	0.0334345	0.00133653	0	9.74966e-07	0	0.0115903
TCONS_00002783	2L	4393035	4394190	-	XLOC_001590	AGAP004844|AGAP004844-RA	11.4658	10.956	11.9351	11.6923	10.3572	12.1212	2.32228	1.48885	2.45984	0.30748	0.275113	0.271068	11.4523	11.3902	2.09032	0.284554
TCONS_00000187	2L	4396212	4402689	+	XLOC_000094	AGAP004845|AGAP004845-RA	0.00738683	0.0295473	0.00984911	0	0	0.0401751	0.03947	0	0	0	0.00738683	0	0.0155944	0.0133917	0.0131567	0.00246228
TCONS_00000188	2L	4396212	4402689	+	XLOC_000094	AGAP004845|AGAP004845-RB	0	0	0	0.0292162	0.0355676	0.010629	0.0621674	0.0800271	0.116865	0.00381081	0	0.00254054	0	0.0251376	0.0863532	0.00211712
TCONS_00000189	2L	4404139	4428751	+	XLOC_000095	AGAP004846|AGAP004846-RA	0	0	0	0	0	0	0	0	0	0	0	0	0	0	0	0
TCONS_00000190	2L	4413160	4428751	+	XLOC_000095	AGAP004846|AGAP004846-RB	0	0	0	0	0	0	0	0	0	0	0	0	0	0	0	0
TCONS_00000191	2L	4413160	4428751	+	XLOC_000095	AGAP004846|AGAP004846-RC	0.00370299	0	0.000925747	0	0	0	0.00185149	0	0	0	0	0	0.00154291	0	0.000617165	0
TCONS_00000192	2L	4433671	4438248	+	XLOC_000096	AGAP004847|AGAP004847-RA	0.00935606	0.0140341	0.0116951	0.0163731	0.00701704	0.00935606	0	0.00233901	0	0	0	0	0.0116951	0.0109154	0.000779672	0
TCONS_00002784	2L	4438474	4440964	-	XLOC_001591	AGAP004848|AGAP004848-RA	2.82196	3.2825	2.76328	2.61391	2.30095	2.05023	1.01356	0.803733	0.961991	0.0497888	0.0835741	0.0320071	2.95591	2.3217	0.926427	0.0551233
TCONS_00000193	2L	4441878	4443314	+	XLOC_000097	AGAP004849|AGAP004849-RA	23.9841	25.5186	24.3917	22.3327	18.2432	20.915	14.6937	12.0271	14.4548	25.111	20.3386	18.978	24.6315	20.4969	13.7252	21.4758
TCONS_00002785	2L	4448317	4459825	-	XLOC_001592	AGAP004850|AGAP004850-RA	0.401591	0.479416	0.378603	0.442581	0.326812	0.358939	0.582168	0.317672	0.369741	0.281391	0.335398	0.231538	0.41987	0.376111	0.423194	0.282775
TCONS_00002786	2L	4463256	4464575	-	XLOC_001593	AGAP004851|AGAP004851-RA	0.132831	0.125241	0.0870898	0.121446	0.0228356	0.00759036	0.00379518	0	0	0	0	0	0.115054	0.0506239	0.00126506	0
TCONS_00002787	2L	4465356	4475550	-	XLOC_001594	AGAP004852|AGAP004852-RB	1.024	1.09397	1.02336	0.709557	0.33138	0.356021	0.238762	0.184253	0.156698	0.0734857	0.140038	0.106297	1.04711	0.465653	0.193238	0.106607
TCONS_00002788	2L	4465356	4475550	-	XLOC_001594	AGAP004852|AGAP004852-RB	0.735735	0.75094	0.639827	0.657781	0.570072	0.515017	0.272437	0.193066	0.207212	0.110141	0.14894	0.113219	0.708834	0.580956	0.224238	0.1241
TCONS_00002789	2L	4465356	4475550	-	XLOC_001594	AGAP004852|AGAP004852-RB	1.48073	1.75201	1.55491	0.495839	0.159466	0.235111	0	0	0	0	0	0	1.59588	0.296805	0	0
TCONS_00002790	2L	4465356	4475550	-	XLOC_001594	AGAP004852|AGAP004852-RB	1.22208	0.808338	1.20134	1.25365	1.27281	1.33733	1.14036	0.956755	1.21611	0.882659	0.535332	0.635507	1.07725	1.28793	1.10441	0.684499
TCONS_00002791	2L	4471086	4475550	-	XLOC_001594	AGAP004852|AGAP004852-RA	11.7568	11.8672	11.2726	13.2407	10.8954	12.3057	5.20779	3.70174	4.77011	3.04126	2.76049	2.84386	11.6322	12.1473	4.55988	2.88187
TCONS_00002792	2L	4476401	4479536	-	XLOC_001595	AGAP004853|AGAP004853-RA	6.42813	5.25503	5.39942	5.35867	4.43152	5.29184	2.83542	2.18358	2.76655	2.45209	2.06981	1.98355	5.69419	5.02734	2.59518	2.16848
TCONS_00000194	2L	4477143	4477483	+	XLOC_000098	AGAP004853|AGAP004853-RA	0	0	0	0.428838	0.38847	0.568612	1.08551	0.946343	1.88222	2.69198	1.47518	1.08964	0	0.461973	1.30469	1.75227
TCONS_00000195	2L	4477143	4477483	+	XLOC_000098	AGAP004853|AGAP004853-RA	0.334731	0.10063	0.272549	0	0.300507	0.581783	0.484879	0.587729	0.610692	0.548058	0.258419	0.788977	0.23597	0.294097	0.5611	0.531818
TCONS_00000196	2L	4483668	4490466	+	XLOC_000099	AGAP004854|AGAP004854-RA	6.35999	5.75513	5.49346	5.23791	4.54954	5.33513	3.34424	2.10172	2.47984	2.3387	1.98927	2.11401	5.86952	5.04086	2.64193	2.14733
TCONS_00000197	2L	4483668	4490466	+	XLOC_000099	AGAP004854|AGAP004854-RA	0.275177	0.171786	0.196486	0.306118	0.337126	0.376865	0.322067	0.281953	0.247859	0.567598	0.385861	0.182609	0.214483	0.340036	0.28396	0.37869
TCONS_00000198	2L	4492189	4494085	+	XLOC_000100	AGAP004855|AGAP004855-RA	0.220608	0.200139	0.220608	0.218334	0.154653	0.161476	0.0932466	0.0659549	0.0614063	0.111441	0.0500348	0.0750522	0.213785	0.178154	0.0735359	0.0788427
TCONS_00000199	2L	4495104	4496644	+	XLOC_000101	AGAP004856|AGAP004856-RA	1.85716	1.75807	1.85077	1.07083	0.680854	0.706426	0.0863054	0.031965	0.0639299	0.0031965	0.0031965	0.00639299	1.822	0.819369	0.0607334	0.00426199
TCONS_00002793	2L	4496933	4498359	-	XLOC_001596	AGAP004857|AGAP004857-RA	0.00417672	0.0222409	0	0.152141	0.324215	0.648077	0.456478	0.469319	0.815975	0.80335	0.7584	0.622426	0.00880587	0.374811	0.58059	0.728059
TCONS_00002794	2L	4496933	4500749	-	XLOC_001596	AGAP004858|AGAP004858-RA	2.137	1.47121	1.56328	4.79919	4.46793	4.61847	3.07972	2.14353	2.75921	2.86485	2.3219	2.19055	1.72383	4.62853	2.66082	2.4591
TCONS_00002795	2L	4498818	4500749	-	XLOC_001596	AGAP004858|AGAP004858-RA	0.0943628	0.0465344	0.0451852	0.117068	0.163021	0.2497	0.0911039	0.0110147	0.0406766	0.0252641	0.0210254	0.0519401	0.0620275	0.176596	0.0475984	0.0327432
TCONS_00002796	2L	4501583	4503073	-	XLOC_001597	AGAP004859|AGAP004859-RA	0.0852625	0.0742609	0.0522576	0.0935137	0.041256	0.0330048	0.0192528	0.013752	0.0192528	0.00825121	0.0055008	0.0110016	0.0705936	0.0559248	0.0174192	0.00825121
TCONS_00005348	2L	4504294	4504787	.	XLOC_003171	-	0.499993	0.444438	0.477771	1.19998	1.37776	1.53331	1.12221	0.8111	1.35554	0.677769	1.13332	0.833322	0.474068	1.37035	1.09628	0.881469
TCONS_00000200	2L	4504862	4506416	+	XLOC_000102	-	1.28281	0.853017	1.04599	1.93409	2.01522	2.69062	1.23238	1.35737	2.1161	1.97575	1.37272	1.60215	1.06061	2.21331	1.56862	1.65021
TCONS_00002797	2L	4506869	4510053	-	XLOC_001598	AGAP004860|AGAP004860-RA	0.020921	0.00550554	0.00770775	0.00550554	0.020921	0.00880886	0.00110111	0.00220221	0.00550554	0.00440443	0.00220221	0	0.0113781	0.0117451	0.00293629	0.00220221
TCONS_00002798	2L	4511890	4531632	-	XLOC_001599	AGAP004861|AGAP004861-RA	0.288658	0.277208	0.347815	0.115778	0.0865198	0.0581139	0.00348894	0.00202603	0.00743455	0.00247818	0.00371727	0.00495637	0.30456	0.0868038	0.00431651	0.00371727
TCONS_00002799	2L	4512469	4531632	-	XLOC_001599	AGAP004861|AGAP004861-RA	0.839334	1.31985	1.34931	0.453364	0.177233	0.128364	0.0124211	0.00115615	0	0	0	0	1.1695	0.252987	0.00452576	0
TCONS_00000201	2L	4554432	4555182	+	XLOC_000103	AGAP004862|AGAP004862-RA	0.10135	0.118585	0.127027	0.295247	0.786512	0.699197	1.55357	1.12393	1.65347	2.73679	1.22474	1.95319	0.115654	0.593652	1.44366	1.97157
TCONS_00000202	2L	4554516	4565883	+	XLOC_000103	AGAP004862|AGAP004862-RA	0.513023	0.307382	0.445633	1.77326	2.66499	3.89892	8.19404	5.76197	8.83096	11.8106	8.28111	8.71092	0.422013	2.77906	7.59566	9.60086
TCONS_00000203	2L	4554530	4565883	+	XLOC_000103	AGAP004862|AGAP004862-RA	0.0117795	0.0158774	0.0088151	0.0298659	0.0264465	0.0429453	0.0731701	0.0418747	0.0566537	0.0601387	0.0402063	0.0380785	0.0121573	0.0330859	0.0572328	0.0461412
TCONS_00000204	2L	4568305	4578735	+	XLOC_000104	AGAP004863|AGAP004863-RA	0.00741981	0.0107175	0.00989309	0.0436945	0.0370991	0.0560608	0.0709004	0.0461677	0.0568852	0.0725493	0.0362746	0.0733737	0.00934347	0.0456181	0.0579845	0.0607326
TCONS_00002800	2L	4586495	4591492	-	XLOC_001600	AGAP004864|AGAP004864-RA	2.49381	2.64076	2.8974	2.11506	1.80331	1.88059	0.434137	0.387761	0.383385	0.294521	0.248641	0.211698	2.67733	1.93299	0.401761	0.25162
TCONS_00002801	2L	4586760	4591451	-	XLOC_001600	AGAP004864|AGAP004864-RA	0.0514358	0.137253	0.114463	0.0200465	0.0102047	0.00796295	0.0269438	0	0.0127813	0	0	0.0366738	0.101051	0.0127381	0.0132417	0.0122246
TCONS_00002802	2L	4598684	4601657	-	XLOC_001601	AGAP004865|AGAP004865-RA	1.31839	1.07096	1.14698	0.678695	0.597242	0.796648	0.611424	0.461491	0.809449	1.13002	0.780871	0.87341	1.17878	0.690862	0.627455	0.9281
TCONS_00002803	2L	4599569	4620103	-	XLOC_001601	AGAP004865|AGAP004865-RA	1.71007	1.84685	1.47591	0.888437	0.27674	0.353596	0.284778	0.199358	0.144258	0.12198	0.198934	0.171384	1.67761	0.506257	0.209464	0.164099
TCONS_00002804	2L	4618912	4621757	-	XLOC_001601	AGAP004865|AGAP004865-RA	0.409911	0.316754	0.329857	0.768101	0.565341	0.700066	1.16426	1.02813	1.20126	1.73181	1.60932	1.25077	0.352174	0.677836	1.13122	1.53063
TCONS_00002805	2L	4618912	4621757	-	XLOC_001601	AGAP004865|AGAP004865-RA	1.0439	0.955063	0.922797	1.49113	1.42789	1.48188	2.46794	2.19449	2.84607	4.5155	3.72831	3.40983	0.973921	1.46697	2.50283	3.88455
TCONS_00002806	2L	4618912	4621757	-	XLOC_001601	AGAP004865|AGAP004865-RA	1.05831	0.860104	0.985604	1.40674	1.01899	1.34231	1.64114	1.74248	1.57532	2.4778	2.32143	1.85345	0.968005	1.25601	1.65298	2.21756
TCONS_00002807	2L	4636563	4637483	-	XLOC_001602	-	0.24134	0.143187	0.244824	1.01608	1.10296	2.6225	2.80333	3.05583	5.30265	7.22222	4.54509	4.85537	0.209784	1.58051	3.7206	5.54089
TCONS_00002808	2L	4636563	4639168	-	XLOC_001602	-	0.99759	0.882454	0.915572	0.805323	0.592615	0.670204	1.15666	1.1873	1.04724	1.52687	1.38528	1.18106	0.931872	0.689381	1.1304	1.3644
TCONS_00002809	2L	4666873	4676920	-	XLOC_001603	AGAP004866|AGAP004866-RA	2.33393	2.03856	2.01084	1.75136	1.60121	1.71102	0.901832	0.709143	0.859616	0.268319	0.277993	0.2224	2.12778	1.68786	0.82353	0.256237
TCONS_00002810	2L	4667808	4675971	-	XLOC_001603	AGAP004866|AGAP004866-RA	0	0	0	0	0	0	0	0	0	0	0	0	0	0	0	0
TCONS_00000205	2L	4675658	4680082	+	XLOC_000105	AGAP004867|AGAP004867-RA	0.53988	0.46319	0.416249	0.286628	0.222553	0.194027	0.0864218	0.0737856	0.0917334	0.129453	0.120815	0.124471	0.473106	0.234403	0.0839803	0.124913
TCONS_00000206	2L	4676920	4678867	+	XLOC_000105	AGAP004867|AGAP004867-RA	12.9602	14.3503	12.9988	13.7798	10.7407	12.2354	5.6478	4.45709	5.8136	5.2914	4.13256	4.11761	13.4364	12.252	5.30616	4.51385
TCONS_00000207	2L	4676920	4680082	+	XLOC_000105	AGAP004867|AGAP004867-RA	0.64929	0.51448	0.887945	0.515108	0.6121	0.659937	0.176858	0.15219	0.311453	0.275434	0.204798	0.182385	0.683905	0.595715	0.2135	0.220872
TCONS_00000208	2L	4676920	4680082	+	XLOC_000105	AGAP004867|AGAP004867-RA	1.18915	1.34963	1.18373	1.37497	1.13556	1.11299	0.83249	0.663196	0.978189	0.654754	0.660778	0.691939	1.24084	1.20784	0.824625	0.669157
TCONS_00002811	2L	4680081	4687128	-	XLOC_001604	AGAP004868|AGAP004868-RA	1.71951	1.34716	1.38062	1.24734	1.02655	0.996435	0.283637	0.204124	0.281104	0.113117	0.122021	0.0674326	1.48243	1.09011	0.256288	0.100857
TCONS_00002812	2L	4680081	4692071	-	XLOC_001604	AGAP004868|AGAP004868-RA	15.5327	14.9412	15.7064	9.51148	6.36824	7.3415	0.556127	0.32709	0.521443	0	0	0	15.3934	7.74041	0.46822	0
TCONS_00002813	2L	4680081	4692757	-	XLOC_001604	AGAP004868|AGAP004868-RA	1.38385	1.13209	1.28577	0.971526	0.889423	0.986066	0.298056	0.119764	0.237068	0.168945	0.168268	0.17587	1.26724	0.949005	0.218296	0.171028
TCONS_00002814	2L	4684000	4684653	-	XLOC_001604	AGAP004869|AGAP004869-RA	4.73818	4.46595	3.70806	5.40797	3.76276	3.36444	1.63081	1.00149	0.923061	0.76786	0.652906	0.552891	4.30406	4.17839	1.18512	0.657886
TCONS_00000209	2L	4692754	4697498	+	XLOC_000106	AGAP004870|AGAP004870-RA	10.0723	9.95689	9.67673	7.86693	7.5703	8.40029	8.71341	7.26542	8.12088	10.1854	7.72461	8.12088	9.90196	7.94584	8.03323	8.67695
TCONS_00002815	2L	4710051	4710350	-	XLOC_001605	-	1.91568	2.99955	3.15079	0.529333	0.327682	0.226857	0	0	0.0252063	0	0	0	2.68867	0.361291	0.0084021	0
TCONS_00000210	2L	4749123	4756753	+	XLOC_000107	AGAP004871|AGAP004871-RA	0.282784	0.239648	0.110238	0.268405	0.21089	0.12941	0.206097	0.12941	0.134203	0.282784	0.158167	0.263612	0.21089	0.202902	0.15657	0.234855
TCONS_00002816	2L	4760912	4762132	-	XLOC_001606	AGAP004872|AGAP004872-RA	0.127386	0.198155	0.113232	0.106155	0.0601543	0.0707697	0.0389234	0.0212309	0.0141539	0.00353849	0	0.00353849	0.146257	0.0790262	0.0247694	0.00235899
TCONS_00002817	2L	4769290	4800313	-	XLOC_001607	AGAP004873|AGAP004873-RA	0.00951836	0.00611894	0.00611894	0.00543906	0.011558	0.0217562	0.0258355	0.0237959	0.0394332	0.0278752	0.0190367	0.0482717	0.00725208	0.0129178	0.0296882	0.0317279
TCONS_00002818	2L	4821176	4825510	-	XLOC_001608	AGAP004874|AGAP004874-RA	0.00681798	0.00909064	0.0249993	0.0238629	0.0193176	0.0431805	0.0738614	0.0670435	0.0920427	0.110224	0.0806794	0.0829521	0.013636	0.028787	0.0776492	0.0912852
TCONS_00002819	2L	4830049	4830309	-	XLOC_001609	AGAP004875|AGAP004875-RA	0	0	0	0.0303358	0	0	0	0	0	0	0	0	0	0.0101119	0	0
TCONS_00000211	2L	4845959	4847193	+	XLOC_000108	AGAP004876|AGAP004876-RA	0	0	0	0	0	0	0	0	0	0	0	0	0	0	0	0
TCONS_00000212	2L	4851777	4866265	+	XLOC_000109	AGAP004877|AGAP004877-RA	0.00332112	0.0283705	0	0.0135438	0	0.00946023	0.00157614	0	0.00472842	0	0.00551649	0.00157614	0.0105639	0.007668	0.00210152	0.00236421
TCONS_00000213	2L	4858884	4866265	+	XLOC_000109	AGAP004877|AGAP004877-RB	0.00701138	0	0.00540324	0.00703684	0.0126076	0.00539938	0	0.00540324	0	0.00180108	0	0	0.00413821	0.00834793	0.00180108	0.00060036
TCONS_00002820	2L	4871110	4872374	-	XLOC_001610	AGAP004878|AGAP004878-RA	0.0479295	0.0527225	0.0383436	0.0431366	0.0814802	0.0527225	0.0143789	0.00479295	0.00958591	0	0.00479295	0.00958591	0.0463319	0.0591131	0.00958591	0.00479295
TCONS_00000214	2L	4879247	4880564	+	XLOC_000110	AGAP004879|AGAP004879-RA	0.00321795	0	0	0	0.0160897	0	0	0	0	0	0	0	0.00107265	0.00536324	0	0
TCONS_00000215	2L	4888493	4890204	+	XLOC_000111	-	0.0846884	0.00706688	0.106381	0.273693	0.453156	0.627545	1.23102	1.04687	2.59134	3.25144	2.18028	2.53472	0.0660456	0.451464	1.62308	2.65548
TCONS_00002821	2L	4889664	4898229	-	XLOC_001611	-	0.0606415	0.0115772	0.0661641	0.283023	0.376032	0.561666	1.19242	1.1701	1.92712	2.42217	1.67802	2.06281	0.0461276	0.406907	1.42988	2.05433
TCONS_00000216	2L	4905326	4908734	+	XLOC_000112	AGAP004880|AGAP004880-RB	0	0	0	0	0.0169234	0	0	0	6.64384e-11	0	0	0	0	0.00564113	2.21461e-11	0
TCONS_00000217	2L	4905326	4908734	+	XLOC_000112	AGAP004880|AGAP004880-RC	0.00983579	0.0145296	0.00983579	0	0	0	0	0.0049179	0.0172126	0.00737684	0.00245895	0.00737684	0.0114004	0	0.00737684	0.00573754
TCONS_00000218	2L	4905385	4908734	+	XLOC_000112	AGAP004880|AGAP004880-RA	0	0.012115	0	0.0190371	0	0.00475927	0	0	0	0	0	0	0.00403835	0.00793212	0	0
TCONS_00000219	2L	4925706	4932269	+	XLOC_000113	AGAP004881|AGAP004881-RA	0.107196	0.117459	0.0764057	0.164215	0.108336	0.180181	0.282815	0.189304	0.273692	0.193865	0.159654	0.225796	0.100354	0.150911	0.248604	0.193105
TCONS_00002822	2L	4934985	4944994	-	XLOC_001612	AGAP004882|AGAP004882-RA	15.0531	13.841	14.675	12.3308	11.5168	13.7059	4.13419	2.74977	4.32665	0.985066	0.745087	0.944166	14.523	12.5178	3.73687	0.89144
TCONS_00000220	2L	4939315	4940319	+	XLOC_000114	AGAP004883|AGAP004883-RA	0.0252935	0.00846868	0.00419297	0.0633058	0	0.00838595	0.0167719	0.00838595	0	0	0.00838595	0	0.0126517	0.0238972	0.00838595	0.00279532
TCONS_00000221	2L	4946337	4947791	+	XLOC_000115	-	0.656823	0.297044	0.329648	1.20144	0.313301	0.351443	0.741026	0.147115	0.223398	0.446795	0.0435898	0.0435898	0.427838	0.622062	0.370513	0.177992
TCONS_00002823	2L	4947908	4953444	-	XLOC_001613	AGAP004884|AGAP004884-RA	0.208166	0.193458	0.243746	0.197978	0.189778	0.171266	0.0991086	0.0643682	0.1081	0.111866	0.13535	0.127367	0.215123	0.186341	0.0905256	0.124861
TCONS_00002824	2L	4947908	4953467	-	XLOC_001613	AGAP004884|AGAP004884-RA	2.01442	1.93924	1.89972	1.85771	1.40319	1.50165	0.744832	0.508542	0.602118	0.77295	0.480604	0.694799	1.95113	1.58751	0.618497	0.649451
TCONS_00002825	2L	4947908	4953467	-	XLOC_001613	AGAP004884|AGAP004884-RA	1.50865	1.53182	1.34046	1.33073	1.04834	1.08499	0.735149	0.45092	0.47871	0.625373	0.624807	0.458665	1.46031	1.15469	0.554926	0.569615
TCONS_00002826	2L	4948909	4953343	-	XLOC_001613	AGAP004884|AGAP004884-RA	0.110643	0.293602	0.206921	0.294501	0.365739	0.0922202	0.23802	0.214229	0.103765	0.136685	0.201855	0.153483	0.203722	0.25082	0.185338	0.164008
TCONS_00000222	2L	4953470	4954359	+	XLOC_000116	AGAP004885|AGAP004885-RA	28.5025	26.997	30.9995	16.7411	9.29335	11.3923	0.723781	0.376366	0.92644	0.195421	0.188183	0.173707	28.833	12.4756	0.675529	0.185771
TCONS_00002827	2L	4956109	4968464	-	XLOC_001614	AGAP004886|AGAP004886-RA	2.90388	1.79413	2.43902	4.94837	4.72922	5.44404	3.3468	3.0282	4.03822	3.13314	2.94344	3.17087	2.37901	5.04054	3.47107	3.08248
TCONS_00002828	2L	4956109	4968464	-	XLOC_001614	AGAP004886|AGAP004886-RB	32.8178	32.996	35.1897	26.2754	20.7349	25.6497	4.45263	2.74321	5.22243	0.700392	0.609613	0.547721	33.6678	24.22	4.13942	0.619242
TCONS_00002829	2L	4956109	4968464	-	XLOC_001614	AGAP004886|AGAP004886-RA	17.5289	15.7676	17.3823	14.6311	13.1769	12.7554	2.85775	1.93489	3.21114	0.911388	0.3611	0.452357	16.8929	13.5211	2.66793	0.574948
TCONS_00002830	2L	4956109	4968464	-	XLOC_001614	AGAP004886|AGAP004886-RA	2.10554	2.23411	2.09027	3.45607	3.67228	4.23987	1.79517	1.50627	1.42097	0.694192	0.822973	0.36852	2.14331	3.7894	1.57414	0.628561
TCONS_00002831	2L	4956109	4968464	-	XLOC_001614	AGAP004886|AGAP004886-RA	1.71837	1.84971	1.60261	0.707836	0.340172	0.653062	0.290649	0.0462875	0.444193	0.218343	0.374447	0.34784	1.72356	0.567023	0.260376	0.313543
TCONS_00002832	2L	4956109	4968464	-	XLOC_001614	AGAP004886|AGAP004886-RA	3.15607e-08	0.0208436	0.0293905	0.0537949	0.205838	0.000365309	0.119176	0.167465	8.14339e-08	0.106675	8.54763e-05	2.49165e-06	0.0167447	0.086666	0.0955471	0.0355876
TCONS_00002833	2L	4956109	4968464	-	XLOC_001614	AGAP004886|AGAP004886-RA	0.92885	1.08033	1.12895	1.53502	1.7793	2.00901	1.34769	0.91615	1.3292	0.39377	0.638661	0.688911	1.04604	1.77444	1.19768	0.573781
TCONS_00002834	2L	4956109	4968464	-	XLOC_001614	AGAP004886|AGAP004886-RA	0.131574	0.0385916	0.117293	0.111035	0.0631946	0.273927	0.0329951	0.141788	9.39419e-08	0.162947	7.44468e-06	1.66996e-06	0.0958196	0.149386	0.058261	0.0543189
TCONS_00002835	2L	4956109	4968464	-	XLOC_001614	AGAP004886|AGAP004886-RA	0.367302	0.409679	0.524732	1.85024	2.51777	3.63567	1.51714	1.23436	1.88025	0.50523	0.462349	0.328318	0.433904	2.66789	1.54391	0.431966
TCONS_00002836	2L	4965895	4968464	-	XLOC_001614	AGAP004886|AGAP004886-RA	0.320241	0.226485	0.269745	0.676396	0.727197	1.03351	0.613127	0.568844	0.932397	1.74433	0.878202	1.03641	0.272157	0.812368	0.704789	1.21965
TCONS_00002837	2L	4970013	4971174	-	XLOC_001615	AGAP004887|AGAP004887-RA	84.7521	97.0074	102.352	74.0486	52.4906	58.3237	29.8838	25.8179	30.9326	23.2677	20.2075	20.8612	94.7038	61.6209	28.8781	21.4454
TCONS_00000223	2L	4971655	4975130	+	XLOC_000117	AGAP004888|AGAP004888-RA	3.03048	2.2949	2.42793	4.27344	4.34471	5.20777	7.13763	6.52246	6.63714	14.2773	11.3126	11.0466	2.58444	4.60864	6.76574	12.2122
TCONS_00000224	2L	4971871	4974593	+	XLOC_000117	AGAP004888|AGAP004888-RA	4.55183	4.3594	3.47927	8.66677	7.10211	7.06485	12.177	10.2662	9.25393	19.2108	19.1577	16.2697	4.13017	7.61124	10.5657	18.2127
TCONS_00002838	2L	4974901	4977615	-	XLOC_001616	AGAP004889|AGAP004889-RA	9.01347	9.5047	10.4906	7.33719	6.12809	7.55753	3.52453	2.79721	3.98593	3.05569	2.15875	2.28322	9.6696	7.0076	3.43589	2.49922
TCONS_00000225	2L	4976558	4986660	+	XLOC_000118	AGAP004890|AGAP004890-RA	0.00847259	0.0238824	0.0309047	0.0234965	0.00876996	0	0	0	0.0104172	0	0.00939889	0	0.0210866	0.0107555	0.00347239	0.00313296
TCONS_00000226	2L	4976558	4986660	+	XLOC_000118	AGAP004890|AGAP004890-RB	1.90543	3.52792	0.844111	1.92275	0.178049	0.141844	0.658539	0.496978	0.125759	0.511083	0.819679	0.700742	2.09249	0.747547	0.427092	0.677168
TCONS_00000227	2L	4977936	4987631	+	XLOC_000118	AGAP004890|AGAP004890-RA	6.32357	5.16049	6.7754	4.39751	4.05095	4.61018	0.633409	0.275614	0.71388	0.119749	0.0991963	0.0655833	6.08649	4.35288	0.540968	0.0948428
TCONS_00000228	2L	4980002	4987631	+	XLOC_000118	AGAP004890|AGAP004890-RA	0.188814	0.188214	0.134787	0.172794	0.115441	0.17832	0.111166	0.242709	0.154858	0.329159	0.147906	0.16239	0.170605	0.155518	0.169578	0.213151
TCONS_00000229	2L	4980175	4987631	+	XLOC_000118	AGAP004890|AGAP004890-RA	0.480738	0.424476	0.380681	0.329902	0.347089	0.492378	0.612339	0.460779	0.605872	0.347349	0.204541	0.173681	0.428632	0.38979	0.559663	0.241857
TCONS_00000230	2L	4981579	4987631	+	XLOC_000118	AGAP004890|AGAP004890-RA	0.300673	0.101485	0.2782	0.481779	0.45162	0.894297	0.917898	0.595524	1.21942	1.72061	1.03021	1.35107	0.226786	0.609232	0.910948	1.3673
TCONS_00002839	2L	4987628	4988629	-	XLOC_001617	AGAP004891|AGAP004891-RA	8.73077	9.70512	7.74792	10.6837	8.54782	8.10532	3.31872	2.57839	2.77411	1.50619	1.48066	1.35727	8.72794	9.11229	2.8904	1.44804
TCONS_00000231	2L	5002906	5042396	+	XLOC_000119	AGAP004892|AGAP004892-RA	0.497854	0.525864	0.438461	0.298896	0.209448	0.217371	0.13523	0.085311	0.111195	0.0588989	0.0443723	0.0723691	0.487393	0.241905	0.110579	0.0585468
TCONS_00000232	2L	5003264	5042389	+	XLOC_000119	AGAP004892|AGAP004892-RA	0	0	0.00706371	0	0	0	0	0	0	0	0	0	0.00235457	0	0	0
TCONS_00002840	2L	5018406	5019883	-	XLOC_001618	AGAP004893|AGAP004893-RA	0.0039084	0.0039084	0	0	0	0	0	0	0.0078168	0	0	0.0039084	0.0026056	0	0.0026056	0.0013028
TCONS_00000233	2L	5086394	5086550	+	XLOC_000120	AGAP029000|AGAP029000-RA	0	0	0.0574284	0	0	0	0	0	0	0	0	0	0.0191428	0	0	0
TCONS_00000234	2L	5150455	5152316	+	XLOC_000121	-	0.0377072	0	0	0	0	0	0	0	0	0	0	0	0.0125691	0	0	0
TCONS_00000235	2L	5150455	5152316	+	XLOC_000121	-	0	0	0.0212072	0	0.0221051	0	0.063284	0	0.0209468	0.10899	0.0217668	0	0.00706907	0.00736838	0.028077	0.0435856
TCONS_00005349	2L	5195756	5199849	.	XLOC_003172	-	0.231979	0.102053	0.173161	0.412337	0.521901	0.667696	0.144571	0.0846861	0.141039	0.00729733	0.0151998	0.0144213	0.169065	0.533978	0.123432	0.0123061
TCONS_00002841	2L	5330097	5332076	-	XLOC_001619	-	0.797221	0.847165	1.06721	0.318491	0.313568	0.086248	0.286169	0.625954	0.735816	0.829475	0.692672	0.729174	0.903866	0.239436	0.549313	0.75044
TCONS_00002842	2L	5330097	5332125	-	XLOC_001619	-	0.129202	0.236313	0.0492545	0.125897	0.110249	0.571938	1.83603	1.39008	2.23595	3.22285	1.68831	2.0718	0.138257	0.269361	1.82069	2.32765
TCONS_00002843	2L	5357613	5359034	-	XLOC_001620	-	0.371912	0.349522	0.531583	3.26815	3.18512	6.98373	4.9198	1.73448	8.02792	3.48803	3.12082	3.99236	0.417672	4.479	4.89407	3.53374
TCONS_00002844	2L	5443491	5444376	-	XLOC_001621	AGAP004894|AGAP004894-RA	0.101379	0.0443965	0.185801	0.051528	0.0417479	0.0552628	0.0159409	0.00531362	0	0.042509	0.00531362	0	0.110526	0.0495129	0.00708483	0.0159409
TCONS_00000236	2L	5459789	5460778	+	XLOC_000122	-	0.151589	0.0537897	0.132029	0.753056	0.748166	1.30562	0.171149	0.156479	0.366748	0.00977994	0	0.0195599	0.112469	0.935615	0.231459	0.00977994
TCONS_00002845	2L	5489591	5498330	-	XLOC_001622	AGAP004895|AGAP004895-RA	0.00705961	0.0105894	0.017649	0.0141192	0.0352981	0.0423577	0.141192	0.0811855	0.194139	0.148252	0.0917749	0.116484	0.011766	0.0305916	0.138839	0.118837
TCONS_00002846	2L	5501708	5504831	-	XLOC_001623	AGAP004896|AGAP004896-RA	0.0638127	0.0510091	0.0811665	0.255241	0.192138	0.222574	0.38221	0.261216	0.408861	0.310359	0.126961	0.121315	0.0653295	0.223318	0.350762	0.186211
TCONS_00002847	2L	5501708	5504831	-	XLOC_001623	AGAP004896|AGAP004896-RB	0	0	0	0	0	0	0	0	0	0	0	0	0	0	0	0
TCONS_00002848	2L	5501708	5516559	-	XLOC_001623	AGAP004896|AGAP004896-RB	0.0809868	0.010681	0.0741337	0.341417	0.211948	0.233746	0.604226	0.381211	0.71142	0.580825	0.232255	0.222808	0.0552672	0.26237	0.565619	0.345296
TCONS_00000237	2L	5551067	5551909	+	XLOC_000123	AGAP004897|AGAP004897-RA	0	0.015115	0.015115	0	0	0	0	0	0	0	0	0	0.0100767	0	0	0
TCONS_00002849	2L	5604952	5607335	-	XLOC_001624	-	2.6708	3.53539	4.17766	1.04042	0.629192	0.579786	0.130779	0.113342	0.170013	0.232496	0.158388	0.170013	3.46128	0.749799	0.138044	0.186965
TCONS_00002850	2L	5608144	5608691	-	XLOC_001625	-	3.28039	4.3389	4.50525	1.28672	0.4555	0.583698	0.0443595	0.0653693	0.203271	0.162405	0.0842661	0.097015	4.04151	0.775307	0.104333	0.114562
TCONS_00002851	2L	5608759	5609151	-	XLOC_001626	-	0	0	0	0	0.0420876	0	0	0.0109166	0	0	0	0.0446702	0	0.0140292	0.00363886	0.0148901
TCONS_00002852	2L	5609293	5609733	-	XLOC_001627	-	3.26318	5.34107	3.82554	1.29331	0.82333	0.605011	0.196401	0.0186326	0.243088	0.111144	0.126474	0.0608317	4.14326	0.907217	0.152707	0.0994833
TCONS_00002853	2L	5609795	5610121	-	XLOC_001628	-	3.68018	6.15508	6.11427	2.03866	0.468801	0.677797	0.150201	0.155111	0.315615	0.21089	0.188422	0.186203	5.31651	1.06175	0.206976	0.195172
TCONS_00002854	2L	5610425	5610679	-	XLOC_001629	-	0.0822145	0	0.143953	0	0	0	0	0	0	0	0	0	0.0753891	0	0	0
TCONS_00002855	2L	5614044	5615124	-	XLOC_001630	-	0.680007	1.70681	1.2226	0.522356	0.106304	0.211258	0.0188319	0.0193682	0.127633	0.0536284	0.0308669	0.0370365	1.20314	0.279973	0.0552778	0.0405106
TCONS_00002856	2L	5614044	5616651	-	XLOC_001630	-	0.540533	1.00164	0.793294	0.236009	0.0528838	0.156337	0.0108104	0	0	0	0.0198218	0	0.778488	0.14841	0.00360348	0.00660727
TCONS_00002857	2L	5614044	5616656	-	XLOC_001630	-	2.52233	3.986	3.71519	1.47229	0.583925	0.456483	0.135316	0.0668136	0.189606	0.166763	0.0475964	0.0817096	3.40784	0.837567	0.130579	0.0986896
TCONS_00000238	2L	5626946	5628862	+	XLOC_000124	AGAP004899|AGAP004899-RA	0.0154682	0.0154682	0.00859346	0.0103122	0.00859346	0.0137495	0.0120308	0.00515608	0	0.00343738	0.00515608	0.00171869	0.0131766	0.0108851	0.00572897	0.00343738
TCONS_00002858	2L	5630809	5632904	-	XLOC_001631	AGAP028438|AGAP028438-RA	0.599296	0.652066	1.02703	1.05218	0.936121	1.47512	1.10444	1.09996	1.98289	3.00367	1.75893	2.43311	0.759463	1.15447	1.39576	2.39857
TCONS_00002859	2L	5631376	5632904	-	XLOC_001631	AGAP028438|AGAP028438-RA	4.53398	3.22705	5.31776	17.9318	24.1809	34.6753	54.3903	50.4227	81.2515	164.649	107.652	116.556	4.3596	25.596	62.0215	129.619
TCONS_00002860	2L	5631376	5632904	-	XLOC_001631	AGAP028438|AGAP028438-RA	0.0455921	0.0137205	0.0456518	0.308244	0.23367	0.330657	0.603286	0.599901	0.904682	1.34237	1.23332	1.0782	0.0349882	0.290857	0.702623	1.21797
TCONS_00002861	2L	5634117	5649497	-	XLOC_001632	AGAP004900|AGAP004900-RA	0.00380019	0.00380019	0.0228012	0.0152008	0.0152008	0.019001	0.0114006	0.0228012	0.00760039	0.0114006	0.0228012	0	0.0101338	0.0164675	0.013934	0.0114006
TCONS_00002862	2L	5660673	5662642	-	XLOC_001633	AGAP004901|AGAP004901-RA	5.6714	6.67478	7.46144	4.02594	2.91609	3.14825	1.47467	0.899565	1.49065	0.0977785	0.113323	0.0611788	6.60254	3.36343	1.28829	0.09076
TCONS_00002863	2L	5660673	5662642	-	XLOC_001633	AGAP004901|AGAP004901-RA	2.99176	3.34282	3.89962	2.31772	2.07746	2.44902	0.669159	0.595829	0.83645	0.129737	0.0492645	0.0867827	3.4114	2.2814	0.70048	0.0885949
TCONS_00002864	2L	5660789	5661736	-	XLOC_001633	AGAP004901|AGAP004901-RA	0	0	0	0	0	0	0	0	0	0	0	0	0	0	0	0
TCONS_00000239	2L	5719844	5759399	+	XLOC_000125	AGAP004902|AGAP004902-RB	0.0102761	0.00886965	0.0180788	0.00608358	0	0.00603608	0.00181825	0.000807924	0.00141583	0.000807924	0.000269308	0.00026929	0.0124082	0.00403989	0.00134734	0.000448841
TCONS_00000240	2L	5719844	5759399	+	XLOC_000125	AGAP004902|AGAP004902-RC	0	0.00573871	0	0.00608358	0.00987937	0	0.00181825	0.000807924	0.00141583	0.000807924	0.000269308	0.00026929	0.0019129	0.00532099	0.00134734	0.000448841
TCONS_00000241	2L	5719844	5759970	+	XLOC_000125	AGAP004902|AGAP004902-RA	0.0101156	0.00260783	0.00237089	0.00663471	0.00569783	0.00149337	0.00120204	0.00106923	0.000931679	0.000534613	0	3.47155e-08	0.00503142	0.00460863	0.00106765	0.000178216
TCONS_00002865	2L	5768982	5769889	-	XLOC_001634	AGAP004903|AGAP004903-RA	19.4786	20.696	19.4834	23.6197	17.3409	20.9644	13.6791	11.6325	14.5179	17.4655	14.8677	13.6024	19.886	20.6417	13.2765	15.3119
TCONS_00000242	2L	5771985	5780988	+	XLOC_000126	AGAP004904|AGAP004904-RA	2.61494	3.19197	2.50115	2.65964	2.19435	1.82863	0.772087	0.676592	0.597351	0.27023	0.278358	0.249912	2.76935	2.22754	0.68201	0.266167
TCONS_00000243	2L	5782282	5790961	+	XLOC_000127	AGAP004905|AGAP004905-RA	3.90955	3.91039	3.38005	3.46946	3.28085	2.80286	1.21858	0.916735	0.987283	0.156077	0.208923	0.152905	3.73333	3.18439	1.04087	0.172635
TCONS_00000244	2L	5783830	5790759	+	XLOC_000127	AGAP004905|AGAP004905-RA	0	0.0624599	0.0557405	3.0196e-06	0	0.0509646	3.8674e-07	0.0126478	0	0.0197875	0.0373862	0	0.0394001	0.0169892	0.00421607	0.0190579
TCONS_00000245	2L	5793347	5794156	+	XLOC_000128	AGAP004906|AGAP004906-RA	0.851769	1.00024	0.797068	0.547008	0.250061	0.265689	0.0937727	0.0937727	0.0937727	0.0547008	0.0625152	0.0703295	0.883027	0.354253	0.0937727	0.0625152
TCONS_00000246	2L	5796553	5801760	+	XLOC_000129	AGAP004907|AGAP004907-RA	2.82808	2.00028	1.89376	4.14102	4.25992	4.84049	0.667462	0.43656	0.977116	0.0300374	0.0200292	0.0678675	2.24071	4.41381	0.693713	0.0393114
TCONS_00000247	2L	5796553	5801760	+	XLOC_000129	AGAP004907|AGAP004907-RA	0.73205	0.517189	0.862352	0.946897	0.882612	1.38247	0.174724	0.0565733	0.293854	0	0	0.0107281	0.703864	1.07066	0.17505	0.00357602
TCONS_00000248	2L	5801332	5801760	+	XLOC_000129	AGAP004907|AGAP004907-RA	3.71652e-06	0.688325	0	2.54467	0.998229	0	0.439389	0.358935	0	0.139813	0.164112	0.035364	0.229443	1.18097	0.266108	0.113096
TCONS_00002866	2L	5802380	5809666	-	XLOC_001635	AGAP004908|AGAP004908-RA	0.0193233	0.0128822	0.0128822	0.0171762	0.00214703	0.00429406	0.0558228	0.0407936	0.0450876	0.070852	0.0472347	0.0257644	0.0150292	0.00787244	0.0472347	0.0479503
TCONS_00000249	2L	5815577	5817275	+	XLOC_000130	AGAP004909|AGAP004909-RA	2.20183	2.93964	2.22735	1.87933	1.46402	1.63339	0.8979	0.709967	0.812054	0.800453	0.821335	0.668204	2.45627	1.65891	0.80664	0.763331
TCONS_00002867	2L	5817306	5819743	-	XLOC_001636	AGAP004910|AGAP004910-RA	1.88689	0.672972	1.72488	0.617121	1.08104e-05	0.257042	0	2.01343e-06	0.0239303	0	0	0	1.42825	0.291391	0.00797745	0
TCONS_00002868	2L	5817306	5819743	-	XLOC_001636	AGAP004910|AGAP004910-RA	1.95517	2.62219	2.12639	2.2327	2.23803	2.67252	0.830709	0.579582	0.866588	0.477401	0.457018	0.371652	2.23458	2.38108	0.758959	0.435357
TCONS_00002869	2L	5818168	5819743	-	XLOC_001636	AGAP004910|AGAP004910-RA	1.1987	1.86662	0.686417	2.6055	2.74112	1.80985	1.31036	0.866844	0.971807	1.04462	0.853412	0.809434	1.25058	2.38549	1.04967	0.902489
TCONS_00000250	2L	5820075	5821760	+	XLOC_000131	-	0.506424	0.665927	0.494461	0.657952	0.622064	0.532343	0.23128	0.195392	0.281125	0.257199	0.213336	0.209348	0.555604	0.60412	0.235932	0.226628
TCONS_00002870	2L	5822235	5822840	-	XLOC_001637	AGAP004911|AGAP004911-RA	21.0842	16.0287	21.7384	22.2935	24.732	31.2744	41.4943	39.3631	61.2106	112.528	80.5303	78.5478	19.6171	26.1	47.356	90.5355
TCONS_00000251	2L	5826320	5831336	+	XLOC_000132	AGAP004912|AGAP004912-RA	5.30904	4.31778	4.42946	5.03973	4.24376	4.55003	2.63111	1.99033	1.83985	3.12877	2.3511	2.2797	4.68543	4.61117	2.15376	2.58652
TCONS_00000252	2L	5826320	5831336	+	XLOC_000132	AGAP004912|AGAP004912-RB	18.5273	20.9958	14.5751	23.1938	18.7998	16.3361	15.1719	11.1377	11.0235	17.5778	17.5783	14.0442	18.0328	19.4432	12.4444	16.4001
TCONS_00000253	2L	5844430	5845398	+	XLOC_000133	AGAP004913|AGAP004913-RA	0.0237733	0.0435844	0.0318603	0.111067	0.131551	0.250049	0.182701	0.210128	0.258071	0.218811	0.226455	0.214777	0.0330727	0.164222	0.216967	0.220014
TCONS_00000254	2L	5862276	5863688	+	XLOC_000134	AGAP004914|AGAP004914-RA	2.31387	1.43848	1.65487	14.9529	16.8315	17.4512	75.5905	69.2636	63.0081	143.465	137.372	116.227	1.80241	16.4118	69.2874	132.354
TCONS_00000255	2L	5927216	5942472	+	XLOC_000135	AGAP004915|AGAP004915-RA	0.0161533	0	0.00538443	0.00358962	0	0	0	0.00358962	0.00358962	0.00538443	0	0	0.00717924	0.00119654	0.00239308	0.00179481
TCONS_00002871	2L	5996795	5997803	-	XLOC_001638	AGAP004916|AGAP004916-RA	0	0	0	0.0082778	0	0.0041389	0.0082778	0.0041389	0.0248334	0.0165556	0	0	0	0.0041389	0.0124167	0.00551853
TCONS_00002872	2L	6006268	6007230	-	XLOC_001639	AGAP004917|AGAP004917-RA	0	0	0	0	0	0	0	0	0	0	0	0	0	0	0	0
TCONS_00002873	2L	6008201	6009301	-	XLOC_001640	AGAP004918|AGAP004918-RA	0	0	0	0	0	0	0	0	0	0	0	0.00365536	0	0	0	0.00121845
TCONS_00002874	2L	6011123	6012317	-	XLOC_001641	AGAP028439|AGAP028439-RA	0.0370117	0.0471058	0.0437411	0.0302823	0.0504705	0.0874822	0.0370117	0.0504705	0.0773881	0.0605646	0.0134588	0.0269176	0.0426195	0.0560783	0.0549568	0.033647
TCONS_00000256	2L	6015229	6016503	+	XLOC_000136	AGAP004919|AGAP004919-RA	30.596	43.3031	34.2068	25.9001	14.6679	13.7314	8.63974	7.06668	7.09446	9.73164	9.14918	8.35155	36.0353	18.0998	7.60029	9.07746
TCONS_00000257	2L	6015229	6016503	+	XLOC_000136	AGAP004919|AGAP004919-RA	3.2247	3.36321	3.43819	2.87836	1.97494	2.22954	1.53513	1.05351	1.56634	1.58071	1.3107	1.26621	3.34203	2.36094	1.38499	1.38587
TCONS_00000258	2L	6046958	6047946	+	XLOC_000137	AGAP004920|AGAP004920-RA	0.0544293	0.033495	0.0125606	0.167475	0.129793	0.217717	0.955549	0.813178	0.997912	1.14936	1.10191	0.991794	0.033495	0.171662	0.922213	1.08102
TCONS_00002875	2L	6048236	6049215	-	XLOC_001642	AGAP004921|AGAP004921-RA	0.0994697	0.13364	0.223632	1.89404	1.85677	1.25149	4.8853	4.19994	3.49904	3.22295	7.00508	5.53531	0.152247	1.66743	4.19476	5.25445
TCONS_00002876	2L	6048236	6053494	-	XLOC_001642	AGAP004922|AGAP004922-RA	0.0408648	0.056256	0.0340228	0.387743	0.385041	0.644123	1.41355	1.42752	2.0882	3.20211	1.7911	2.03807	0.0437146	0.472303	1.64309	2.34376
TCONS_00002877	2L	6048236	6053494	-	XLOC_001642	AGAP004922|AGAP004922-RA	0	0.0265957	0.0361097	0.0285717	0.121192	0.0715352	0.288218	0.388997	0.69344	0.885846	0.492398	0.487085	0.0209018	0.0737663	0.456885	0.621776
TCONS_00002878	2L	6048236	6053494	-	XLOC_001642	AGAP004922|AGAP004922-RA	0	0	0	0	0	0	0.0125029	0	0	0	0	0.0123634	0	0	0.00416762	0.00412113
TCONS_00002879	2L	6048236	6053494	-	XLOC_001642	AGAP004921|AGAP004921-RA	0.0408648	0.056256	0.0340228	0.387743	0.385041	0.644123	1.41355	1.42752	2.0882	3.20211	1.7911	2.03807	0.0437146	0.472303	1.64309	2.34376
TCONS_00002880	2L	6048236	6053494	-	XLOC_001642	AGAP004921|AGAP004921-RA	0.382007	0.262857	0.222102	1.52474	1.83327	2.90556	6.07801	6.00587	8.07382	13.0348	8.96085	9.08232	0.288989	2.08786	6.71923	10.3593
TCONS_00000259	2L	6049185	6053494	+	XLOC_000138	AGAP004921|AGAP004921-RA	0.108013	0.0178858	0.144471	0.323657	0.700003	0.764779	0.860816	0.7342	1.83174	2.58287	0.976067	1.43762	0.0901234	0.596146	1.14225	1.66552
TCONS_00002881	2L	6049396	6053494	-	XLOC_001642	AGAP004922|AGAP004922-RA	0.164891	0.103895	0.158005	0.985786	1.06319	1.54187	3.33425	2.87964	4.77783	7.75336	4.95502	5.30931	0.142264	1.19695	3.66391	6.0059
TCONS_00002882	2L	6049763	6053107	-	XLOC_001642	AGAP004922|AGAP004922-RA	0	0	0	0	0	0	0	0	0	0	0	0	0	0	0	0
TCONS_00002883	2L	6087277	6104141	-	XLOC_001643	AGAP004923|AGAP004923-RA	0.027626	0.0197328	0.0197328	0.0217061	0.0197328	0.0236794	0.0848512	0.0749848	0.0789314	0.191409	0.161809	0.151943	0.0223639	0.0217061	0.0795891	0.168387
TCONS_00002884	2L	6099708	6099779	-	XLOC_001644	AGAP004924|AGAP004924-RA	0	0.742753	0	0	0	0	0.185688	0	0	0	0.185688	0	0.247584	0	0.0618961	0.0618961
TCONS_00002885	2L	6099934	6100005	-	XLOC_001645	AGAP004925|AGAP004925-RA	0	0	0	0.0464221	0	0	0	0	0	0	0	0	0	0.015474	0	0
TCONS_00002886	2L	6101697	6101768	-	XLOC_001646	AGAP004926|AGAP004926-RA	0	0	0	0.0464221	0	0	0	0	0	0	0	0	0	0.015474	0	0
TCONS_00000260	2L	6105713	6105785	+	XLOC_000139	AGAP004927|AGAP004927-RA	0.0721482	0.288593	0.168346	0.162334	0.216445	0.144296	0.0721482	0	0.0360741	0	0.0300618	0	0.176362	0.174358	0.0360741	0.0100206
TCONS_00002887	2L	6110285	6113837	-	XLOC_001647	AGAP004928|AGAP004928-RA	15.1066	17.7315	14.6762	20.3459	15.909	15.6911	10.2659	8.3477	9.46887	10.6219	9.95241	8.90031	15.8381	17.3153	9.36083	9.82488
TCONS_00000261	2L	6114439	6115700	+	XLOC_000140	AGAP004929|AGAP004929-RA	19.695	20.5711	21.9231	22.7394	19.1682	25.188	19.6683	18.3441	23.6895	37.5274	30.2193	32.4296	20.7298	22.3652	20.5673	33.3921
TCONS_00000262	2L	6121201	6122720	+	XLOC_000141	AGAP004930|AGAP004930-RA	0.201794	0.171797	0.095443	0.0899891	0.0354503	0.049085	0.0709005	0.0381772	0.0327233	0.0327233	0.0299964	0.0190886	0.156345	0.0581748	0.047267	0.0272694
TCONS_00000263	2L	6125536	6129684	+	XLOC_000142	-	0.933019	0.860937	1.06817	0.948202	1.14719	1.69628	1.32983	0.938683	1.53993	0.583895	0.305945	0.47154	0.954042	1.26389	1.26948	0.453793
TCONS_00000264	2L	6130295	6131449	+	XLOC_000143	AGAP004931|AGAP004931-RA	4.63595	5.02089	4.81923	3.70744	2.39136	2.91278	1.39115	1.11843	1.35267	1.41735	1.36796	1.5296	4.82536	3.00386	1.28741	1.4383
TCONS_00000265	2L	6130295	6133343	+	XLOC_000143	AGAP004931|AGAP004931-RA	0.364424	0.342134	0.369611	0.627404	0.770591	0.791941	0.831588	0.611911	1.01052	1.04232	0.675657	0.678233	0.358723	0.729979	0.818006	0.798738
TCONS_00000266	2L	6130295	6133343	+	XLOC_000143	AGAP004931|AGAP004931-RA	0.0236998	0.0811239	0.0305849	0.11279	0.0901974	0.169573	0.135867	0.121346	0.163973	0.189006	0.0938982	0.0928709	0.0451362	0.124187	0.140395	0.125258
TCONS_00000267	2L	6134626	6135708	+	XLOC_000144	-	0.719202	0.404123	0.739751	1.70554	1.8802	2.09596	1.92472	2.00692	2.34254	2.98298	2.32885	2.39049	0.621025	1.8939	2.09139	2.56744
TCONS_00000268	2L	6151922	6157959	+	XLOC_000145	AGAP028394|AGAP028394-RA	0.493275	0.455811	0.443323	0.355907	0.499519	0.424591	0.343419	0.268491	0.312199	0.487031	0.518251	0.568203	0.464136	0.426672	0.308037	0.524495
TCONS_00000269	2L	6182802	6188962	+	XLOC_000146	AGAP004932|AGAP004932-RA	0.41894	0.385471	0.372776	0.395858	0.372776	0.496265	0.352002	0.259674	0.257365	0.35431	0.420094	0.385471	0.392396	0.421633	0.28968	0.386625
TCONS_00002888	2L	6194335	6195585	-	XLOC_001648	AGAP004933|AGAP004933-RA	9.01601	10.6457	7.66603	12.6892	9.34994	8.45661	14.2104	11.5447	12.1726	15.6032	13.3856	12.5322	9.10924	10.1652	12.6426	13.8403
TCONS_00002889	2L	6196111	6202410	-	XLOC_001649	AGAP004934|AGAP004934-RA	0.545841	0.547583	0.515646	0.312376	0.215616	0.244467	0.0643068	0.0416107	0.0720046	0.0226466	0.0104596	0.0104312	0.536357	0.257486	0.0593074	0.0145124
TCONS_00002890	2L	6196718	6201865	-	XLOC_001649	AGAP004934|AGAP004934-RA	0	0	0	0.022571	0.00377008	0	0.0130799	0.000274863	0	0	0.00723129	2.92716e-05	0	0.00878037	0.00445159	0.00242019
TCONS_00000270	2L	6204286	6207274	+	XLOC_000147	AGAP004935|AGAP004935-RA	0.597943	0.605444	0.46721	0.740463	0.706173	0.754394	1.22589	1.05979	1.01265	0.071796	0.0707244	0.0514359	0.556866	0.733677	1.09944	0.0646521
TCONS_00000271	2L	6208301	6209223	+	XLOC_000148	AGAP004936|AGAP004936-RA	0.326086	0.175585	0.263377	0.56438	0.131689	0.771319	0.125418	0.0815216	0.100334	0.0313544	0.112876	0.0376253	0.255016	0.489129	0.102425	0.0606186
TCONS_00002891	2L	6213034	6217874	-	XLOC_001650	AGAP004937|AGAP004937-RA	0.728808	0.642026	0.490807	2.98691	3.33139	3.32744	10.6892	8.62656	8.76415	19.1727	17.3134	15.5235	0.620547	3.21525	9.35996	17.3366
TCONS_00002892	2L	6213034	6223609	-	XLOC_001650	AGAP004937|AGAP004937-RA	0.501721	0.264125	0.320415	0.745611	0.857783	1.1353	0.779367	0.530773	0.809561	1.53656	0.904366	0.933942	0.362087	0.912896	0.706567	1.12496
TCONS_00002893	2L	6213034	6223609	-	XLOC_001650	AGAP004937|AGAP004937-RA	1.64987	1.76477	1.84758	0.968907	0.80128	1.02281	0.596299	0.509308	0.58037	0.765505	0.685053	0.576548	1.75407	0.930999	0.561992	0.675702
TCONS_00002894	2L	6213034	6227994	-	XLOC_001650	AGAP004937|AGAP004937-RA	2.13293	1.87736	2.07694	1.93084	1.60791	2.03396	0.965493	0.791484	1.09016	0.768125	0.592094	0.543389	2.02908	1.85757	0.949044	0.634536
TCONS_00002895	2L	6213696	6218142	-	XLOC_001650	AGAP004937|AGAP004937-RA	0.0294254	0.0257483	0.020921	1.03733	1.07126	0.659537	3.56987	3.61244	2.91858	5.04053	6.45273	5.34268	0.0253649	0.922706	3.36696	5.61198
TCONS_00002896	2L	6225383	6227729	-	XLOC_001650	AGAP004938|AGAP004938-RA	4.91614	5.30694	5.47561	3.4834	2.51409	2.70224	0.474916	0.41998	0.56533	0.0992283	0.183377	0.129884	5.2329	2.89991	0.486742	0.137497
TCONS_00000272	2L	6228241	6253826	+	XLOC_000149	AGAP004940|AGAP004940-RA	0.453421	0.53283	0.485452	1.13317	1.15989	1.15761	0.673189	0.566895	0.846548	1.07168	0.811695	0.948476	0.490568	1.15022	0.695544	0.94395
TCONS_00000273	2L	6228241	6267216	+	XLOC_000149	AGAP004940|AGAP004940-RA	1.8166	1.77076	1.74916	1.67644	1.30326	1.57953	0.873191	0.759603	0.850195	1.45444	1.26389	1.13331	1.77884	1.51974	0.827663	1.28388
TCONS_00000274	2L	6228246	6267216	+	XLOC_000149	AGAP004940|AGAP004940-RA	1.07948	1.13203	0.943642	1.22657	1.15976	1.1742	0.771444	0.506138	0.621868	0.873575	0.698345	0.687794	1.05172	1.18684	0.63315	0.753238
TCONS_00000275	2L	6228246	6267216	+	XLOC_000149	AGAP004940|AGAP004940-RA	0.0806013	0.0483406	0.0636541	0.223704	0.128432	0.157061	0.23048	0.217112	0.174734	0.226372	0.225303	0.280787	0.0641987	0.169733	0.207442	0.244154
TCONS_00000276	2L	6228382	6267216	+	XLOC_000149	AGAP004940|AGAP004940-RA	0.0750017	0.05051	0.0556051	0.06626	0.0933248	0.138275	0.0708026	0.0560976	0.103767	0.114799	0.091249	0.177735	0.0603723	0.0992866	0.076889	0.127928
TCONS_00000277	2L	6244207	6262851	+	XLOC_000149	AGAP004940|AGAP004940-RA	16.3632	13.2731	15.1283	16.4372	14.9215	20.0191	9.60115	7.64085	11.4642	18.0928	11.8516	13.0609	14.9215	17.126	9.56875	14.3351
TCONS_00005350	2L	6279038	6279767	.	XLOC_003173	-	0.168721	0.0528863	0.0300404	0.564037	0.453135	0.743338	1.35891	0.654059	0.89424	1.64319	0.291434	0.32982	0.0838826	0.586837	0.969071	0.754816
TCONS_00002897	2L	6308473	6309441	-	XLOC_001651	AGAP004941|AGAP004941-RA	0.172795	0.269329	0.0888144	1.57305	1.21917	1.55706	1.16717	1.17613	0.288858	5.4203e-07	0.55294	0.404805	0.176979	1.44976	0.877386	0.319248
TCONS_00002898	2L	6308473	6310958	-	XLOC_001651	AGAP004941|AGAP004941-RA	1.55869	1.30055	1.4117	5.40536	5.78462	7.37706	7.00842	5.03387	7.14093	4.63306	3.6168	3.52402	1.42365	6.18901	6.39441	3.92463
TCONS_00000278	2L	6340646	6341024	+	XLOC_000150	-	0.0574315	0.00549745	0	0.448655	2.63148	1.11421	2.01299	1.77028	3.29323	4.36025	1.84597	1.81755	0.0209763	1.39811	2.35883	2.67459
TCONS_00000279	2L	6349695	6350950	+	XLOC_000151	-	0.0214323	0.0171458	0.0514375	0.0900156	0.150026	0.210036	0.591531	0.698692	1.18735	0.582958	0.600104	0.874437	0.0300052	0.150026	0.825857	0.685833
TCONS_00002899	2L	6374393	6425093	-	XLOC_001652	AGAP004942|AGAP004942-RA	0	0	0	0	0	0	0	0	0	0	0	0	0	0	0	0
TCONS_00002900	2L	6374393	6425095	-	XLOC_001652	AGAP004942|AGAP004942-RA	0	0	0	0	0	0	0	0	0	0	0	0	0	0	0	0
TCONS_00002901	2L	6374393	6425095	-	XLOC_001652	AGAP004942|AGAP004942-RA	0	0	0	0	0	0	0	0	0	0	0	0	0	0	0	0
TCONS_00002902	2L	6374393	6427173	-	XLOC_001652	AGAP004942|AGAP004942-RA	0.178315	0.42063	0.387104	0.256411	0.13836	0.162237	0.19037	0.0973751	0.139023	0.158771	0.139755	0.132949	0.328683	0.185669	0.142256	0.143825
TCONS_00002903	2L	6374393	6437812	-	XLOC_001652	AGAP004942|AGAP004942-RA	2.07426	2.23087	2.76082	1.05406	1.19733	0.985123	0.446889	0.551093	0.554217	0.598231	0.656933	0.469764	2.35532	1.07884	0.5174	0.574976
TCONS_00002904	2L	6374393	6437905	-	XLOC_001652	AGAP004942|AGAP004942-RA	1.521	1.78951	1.46309	1.04942	0.575593	0.55837	0.589434	0.346556	0.336345	0.496119	0.30421	0.456645	1.5912	0.727795	0.424112	0.418991
TCONS_00002905	2L	6377641	6425024	-	XLOC_001652	AGAP004942|AGAP004942-RA	0.785068	1.08454	0.97183	1.76147	2.18324	1.65087	1.19013	1.23743	1.25185	1.00037	1.19407	1.33965	0.947147	1.86519	1.22647	1.17803
TCONS_00002906	2L	6380222	6425095	-	XLOC_001652	AGAP004942|AGAP004942-RA	2.33322	2.74033	1.9207	2.49733	1.8836	1.60924	1.26225	0.685186	0.929838	1.2692	0.967728	1.04802	2.33142	1.99672	0.959093	1.09498
TCONS_00002907	2L	6380222	6425095	-	XLOC_001652	AGAP004942|AGAP004942-RA	4.32884	4.78654	4.33689	3.32774	2.25373	2.79944	1.66552	1.12751	1.30785	1.71842	1.8445	1.13703	4.48409	2.79364	1.36696	1.56665
TCONS_00002908	2L	6383151	6437264	-	XLOC_001652	AGAP004942|AGAP004942-RA	0.754722	0.774786	0.744181	0.567572	0.492853	0.60775	0.241716	0.1477	0.236397	0.272201	0.1948	0.173132	0.757896	0.556058	0.208604	0.213377
TCONS_00000280	2L	6424717	6426944	+	XLOC_000152	AGAP004942|AGAP004942-RA	2.5616	1.54404	1.94973	1.76697	1.70374	2.10538	0.843051	0.797774	0.988901	1.14677	1.10107	0.95611	2.01846	1.8587	0.876575	1.06799
TCONS_00000281	2L	6424717	6426944	+	XLOC_000152	AGAP004942|AGAP004942-RA	2.5616	1.54404	1.94973	1.76697	1.70374	2.10538	0.843051	0.797774	0.988901	1.14677	1.10107	0.95611	2.01846	1.8587	0.876575	1.06799
TCONS_00000282	2L	6525703	6539076	+	XLOC_000153	AGAP004943|AGAP004943-RA	0	0	0	0.0225858	0	0	0	0	0.0347137	0.0382222	0	0.0712323	0	0.00752861	0.0115712	0.0364848
TCONS_00000283	2L	6525703	6539076	+	XLOC_000153	AGAP004943|AGAP004943-RB	0.0200556	0.0145859	0.0109394	0	0.00182324	0.0127627	0.0255254	0.0237021	3.53959e-05	0	0.0674599	0	0.0151937	0.00486198	0.016421	0.0224866
TCONS_00002909	2L	6544141	6546511	-	XLOC_001653	AGAP004944|AGAP004944-RA	0.0159132	0.0238698	0.0286438	0.0206872	0.0159132	0.0254612	0.0175046	0.00636529	0.00795662	0.0127306	0.00636529	0.0127306	0.022809	0.0206872	0.0106088	0.0106088
TCONS_00002910	2L	6551568	6553909	-	XLOC_001654	AGAP004945|AGAP004945-RA	5.47456	5.12123	4.40682	7.1111	5.80264	5.2183	3.18961	2.31407	3.05566	0.283434	0.297024	0.264021	5.00087	6.04401	2.85311	0.281493
TCONS_00002911	2L	6555241	6559375	-	XLOC_001655	AGAP004946|AGAP004946-RA	1.27552	1.2337	1.1074	1.03882	0.926738	0.729346	0.853971	0.594685	0.618941	0.307797	0.335399	0.280196	1.20554	0.8983	0.689199	0.307797
TCONS_00000284	2L	6620543	6622113	+	XLOC_000154	AGAP004947|AGAP004947-RA	0.595669	0.711114	0.773098	6.63671	6.25787	6.86795	19.8612	17.3039	16.8474	22.5582	24.0935	19.2349	0.693294	6.58751	18.0041	21.9622
TCONS_00000285	2L	6621301	6622113	+	XLOC_000154	AGAP004947|AGAP004947-RA	1.04891	1.02919	0.907205	8.55574	10.3056	9.86733	34.5589	35.4421	35.3689	59.6875	59.1436	51.7958	0.995102	9.57622	35.1233	56.8756
TCONS_00002912	2L	6693033	6694970	-	XLOC_001656	AGAP004948|AGAP004948-RA	0.0028316	0.0084948	0.0113264	0.028316	0.0084948	0.0226528	0.0028316	0.0028316	0.0113264	0.0311476	0.0113264	0.014158	0.00755094	0.0198212	0.0056632	0.0188773
TCONS_00000286	2L	6847181	6848978	+	XLOC_000155	AGAP004949|AGAP004949-RA	0	0	0	0	0	0	0	0.00725606	0	0	0	0	0	0	0.00241869	0
TCONS_00000287	2L	6923629	6993818	+	XLOC_000156	AGAP004950|AGAP004950-RA	0.013999	0.00349975	0.0104993	0.0209985	0.0104993	0.0069995	0	0.0069995	0.00349975	0.013999	0	0.0069995	0.00933267	0.0128324	0.00349975	0.0069995
TCONS_00002913	2L	7150386	7151754	-	XLOC_001657	AGAP004951|AGAP004951-RA	0	0.0126178	0	0.00315444	0	0	0	0	0.00315444	0	0	0	0.00420593	0.00105148	0.00105148	0
TCONS_00000288	2L	7172678	7174184	+	XLOC_000157	AGAP004952|AGAP004952-RA	5.15395	6.0232	5.04522	6.08368	4.2209	4.12508	3.74443	2.56362	3.2949	2.2969	1.9744	1.76346	5.40746	4.80989	3.20098	2.01158
TCONS_00002914	2L	7174132	7176492	-	XLOC_001658	AGAP004953|AGAP004953-RA	11.0974	12.0085	10.2353	11.0792	9.0056	8.27989	6.08454	4.64976	4.84763	7.07236	6.60048	5.43154	11.1137	9.45489	5.19397	6.36813
TCONS_00002915	2L	7177945	7180456	-	XLOC_001659	AGAP004954|AGAP004954-RA	0.00809157	0.0445036	0.00404579	0.0364121	0.0242747	0.0161831	0.0283205	0.00404579	0.0202289	0.0161831	0.00809157	0.0121374	0.0188803	0.0256233	0.0175317	0.0121374
TCONS_00000289	2L	7181937	7182798	+	XLOC_000158	AGAP004955|AGAP004955-RB	0.935034	1.13322	1.0483	0.514547	0.324037	0.257951	0.081476	0	0.0596621	0.0986489	0.101169	0.113963	1.03885	0.365512	0.047046	0.104593
TCONS_00000290	2L	7181937	7182959	+	XLOC_000158	AGAP004955|AGAP004955-RA	1.50397	1.69732	1.78859	0.610661	0.236604	0.490677	0.17525	0.155329	0.203274	0.254737	0.116086	0.227552	1.66329	0.445981	0.177951	0.199458
TCONS_00002916	2L	7183554	7186700	-	XLOC_001660	AGAP004956|AGAP004956-RA	3.27312	4.16019	3.86992	2.99794	3.01651	2.78197	1.65572	1.30507	1.4862	0.541068	0.459792	0.496947	3.76774	2.93214	1.48233	0.499269
TCONS_00000291	2L	7187117	7189946	+	XLOC_000159	AGAP004957|AGAP004957-RA	2.57824	3.36872	2.72121	2.60187	2.37973	2.36673	1.18868	0.945275	1.06225	0.310759	0.334391	0.283582	2.88939	2.44944	1.0654	0.309577
TCONS_00002917	2L	7190024	7194583	-	XLOC_001661	AGAP004958|AGAP004958-RA	1.18751	1.08669	1.10621	0.854956	0.476912	0.563764	0.155288	0.134515	0.122633	0.128805	0.118002	0.149016	1.12681	0.631877	0.137479	0.131941
TCONS_00002918	2L	7190304	7194211	-	XLOC_001661	AGAP004958|AGAP004958-RA	1.97876	1.82744	1.95694	1.47373	1.17798	1.19622	0.356584	0.236664	0.301898	0.255288	0.204988	0.169264	1.92105	1.28264	0.298382	0.209847
TCONS_00000292	2L	7194587	7195863	+	XLOC_000160	AGAP004959|AGAP004959-RA	0.0234026	0.0793573	0.0759723	0	0	0	0	0	0	0	0	0	0.0595774	0	0	0
TCONS_00000293	2L	7194587	7195863	+	XLOC_000160	AGAP004959|AGAP004959-RB	1.36355	1.41864	1.50951	0.43123	0.159826	0.180936	0.0301559	0.0301559	0.0452339	0.0361871	0.0241248	0.0331715	1.43057	0.257331	0.0351819	0.0311611
TCONS_00002919	2L	7195880	7197257	-	XLOC_001662	AGAP004960|AGAP004960-RA	65.198	80.2503	76.0293	39.6986	22.955	22.8036	6.31116	4.79338	5.72029	4.39085	4.24314	4.01787	73.8259	28.4858	5.60827	4.21728
TCONS_00000294	2L	7209866	7213320	+	XLOC_000161	AGAP004961|AGAP004961-RA	0.0515385	0.0347324	0.0380936	0.0302508	0.0515385	0.0403344	0.033612	0.033612	0.016806	0.0436956	0.0268896	0.0123244	0.0414548	0.0407079	0.02801	0.0276366
TCONS_00002920	2L	7214193	7216073	-	XLOC_001663	AGAP004962|AGAP004962-RA	0	0	0	0	0	0	0	0	0	0	0	0	0	0	0	0
TCONS_00002921	2L	7214193	7216592	-	XLOC_001663	AGAP004962|AGAP004962-RA	23.0544	21.4199	19.7204	32.7707	30.5279	31.5812	48.3198	42.0719	44.4318	22.5734	22.0764	18.2699	21.3982	31.6266	44.9412	20.9733
TCONS_00000295	2L	7219499	7221382	+	XLOC_000162	AGAP004963|AGAP004963-RA	22.8276	21.6929	21.0992	33.3456	30.766	32.8127	41.2536	36.1703	39.2839	25.664	24.4395	21.2151	21.8732	32.3081	38.9026	23.7729
TCONS_00002922	2L	7275625	7276356	-	XLOC_001664	AGAP004964|AGAP004964-RA	1.77952	1.87151	1.96983	1.70596	1.79576	2.01366	1.5029	1.41106	2.09919	2.61013	1.85463	1.94408	1.87362	1.83846	1.67105	2.13628
TCONS_00000296	2L	7278139	7278873	+	XLOC_000163	AGAP004965|AGAP004965-RB	0	0	0	0	0	0	0	0	0	0	0	0	0	0	0	0
TCONS_00000297	2L	7278148	7288775	+	XLOC_000163	AGAP004965|AGAP004965-RB	4.14829	5.12233	5.99084	2.74188	2.38101	3.07367	0.812405	0.670726	1.02998	0.900602	0.805905	0.585914	5.08715	2.73219	0.837705	0.76414
TCONS_00000298	2L	7288007	7288812	+	XLOC_000163	AGAP004965|AGAP004965-RA	1.46726	1.45552	2.28658	0.658949	0.58743	0.764112	0.119918	0.0875952	0.264958	0.203472	0.0971711	0.192019	1.73645	0.670164	0.15749	0.164221
TCONS_00000299	2L	7289296	7296394	+	XLOC_000164	AGAP028425|AGAP028425-RA	5.23884	4.63657	4.63621	5.79755	4.69668	5.53482	7.03745	5.5825	5.93248	8.66958	7.79279	7.1906	4.8372	5.34302	6.18414	7.88432
TCONS_00000300	2L	7289296	7296394	+	XLOC_000164	AGAP028425|AGAP028425-RA	0.337968	0.245665	0.283243	0.199702	0.326672	0.27993	0.472687	0.43295	0.562487	0.848031	0.678619	0.829351	0.288958	0.268768	0.489375	0.785334
TCONS_00002923	2L	7298886	7300354	-	XLOC_001665	AGAP004968|AGAP004968-RA	0.205746	0.0514365	0.0734807	0.293923	0.113895	0.0330663	0.0440884	0.00734807	0.0146961	0	0	0	0.110221	0.146961	0.0220442	0
TCONS_00000301	2L	7301876	7303528	+	XLOC_000165	AGAP004969|AGAP004969-RA	0	0	0	0.00717451	0	0	0	0	0	0	0	0	0	0.0023915	0	0
TCONS_00000302	2L	7322613	7338636	+	XLOC_000166	AGAP004970|AGAP004970-RA	0.782402	0.833817	0.61698	1.9806	1.8733	1.76152	0.717575	0.292842	0.362141	0.12742	0.12742	0.0737694	0.7444	1.8718	0.457519	0.109536
TCONS_00000303	2L	7331917	7333303	+	XLOC_000167	AGAP004971|AGAP004971-RA	0.00971905	0.0194381	0	0.0194381	0.0291572	0.0129587	0.00971905	0.0129587	0.0161984	0	0.00323968	0.00647937	0.00971905	0.020518	0.0129587	0.00323968
TCONS_00002924	2L	7350403	7352589	-	XLOC_001666	-	0.0970335	0.0585281	0.0569879	0.340387	0.411237	0.426639	1.62493	1.53097	1.48169	2.7308	2.14706	1.85442	0.0708499	0.392755	1.54586	2.24409
TCONS_00002925	2L	7362712	7367087	-	XLOC_001667	AGAP004972|AGAP004972-RA	2.50535	3.46107	3.22652	2.08239	1.33451	1.564	1.01546	0.521657	0.688904	0.929381	0.622716	0.746405	3.06431	1.6603	0.742008	0.766167
TCONS_00002926	2L	7365806	7367087	-	XLOC_001667	AGAP004972|AGAP004972-RA	4.35185	6.58165	7.49716	4.20084	2.97779	2.7529	1.48303	1.24757	1.55784	1.44218	0.97793	1.37833	6.14355	3.31051	1.42948	1.26615
TCONS_00000304	2L	7371425	7374942	+	XLOC_000168	AGAP004973|AGAP004973-RA	1.89042	2.76098	2.58116	1.54272	1.04138	1.16398	0.695356	0.404974	0.539481	0.596914	0.431279	0.423205	2.41085	1.24936	0.546603	0.483799
TCONS_00002927	2L	7371531	7371731	-	XLOC_001668	AGAP004973|AGAP004973-RA	0.320767	0	0.896241	0.187751	0.941235	0.401862	0	0.0537773	0.474384	0.16347	0.34843	0.390538	0.405669	0.510283	0.176054	0.300813
TCONS_00000305	2L	7371728	7372996	+	XLOC_000168	AGAP004973|AGAP004973-RA	0	0	0	0	0	0	0	0	0	0	0	0	0	0	0	0
TCONS_00000306	2L	7438707	7440066	+	XLOC_000169	AGAP004974|AGAP004974-RA	0.00656811	0.00328405	0.00328405	0	0.00656811	0.00328405	0	0	0	0	0	0	0.00437874	0.00328405	0	0
TCONS_00002928	2L	7441521	7444137	-	XLOC_001669	AGAP004975|AGAP004975-RA	0	0.00422695	0.00140898	0.00422695	0.00281797	0.00704491	0.0521324	0.0183168	0.0535413	0.12399	0.0972198	0.140898	0.00187864	0.00469661	0.0413302	0.120703
TCONS_00002929	2L	7448120	7450491	-	XLOC_001670	AGAP004976|AGAP004976-RA	0	0	0.00464052	0.00309368	0.00773419	0.0108279	0.00773419	0.00928103	0.0108279	0.0170152	0	0.00309368	0.00154684	0.00721858	0.00928103	0.00670297
TCONS_00002930	2L	7452207	7454977	-	XLOC_001671	AGAP004977|AGAP004977-RA	0.00400718	0.00667863	0.0133573	0.00267145	0	0.00534291	0	0	0	0	0	0	0.00801436	0.00267145	0	0
TCONS_00002931	2L	7455500	7457965	-	XLOC_001672	AGAP004978|AGAP004978-RA	0.0207307	0.0148077	0.0103654	0.0222115	0.0222115	0.01925	0.00148077	0.00296153	0.00592307	0.00148077	0	0.00148077	0.0153013	0.0212243	0.00345512	0.000987178
TCONS_00002932	2L	7467846	7468225	-	XLOC_001673	AGAP004979|AGAP004979-RA	0	0	0	0	0	0	0.0189775	0	0	0	0	0	0	0	0.00632583	0
TCONS_00002933	2L	7479907	7486102	-	XLOC_001674	-	0.509904	0.247479	0.366473	0.918852	0.630311	1.02583	0.308242	0.0933259	0.265562	0.00812393	0.000483335	0.000966841	0.374619	0.85833	0.222377	0.00319137
TCONS_00002934	2L	7490941	7493328	-	XLOC_001675	AGAP004980|AGAP004980-RA	0	0	0	0	0	0.00155688	0.00683119	0	0.00155688	0.00155688	0.00215174	0.00710457	0	0.000518961	0.00279602	0.0036044
TCONS_00002935	2L	7503372	7505945	-	XLOC_001676	AGAP004981|AGAP004981-RA	0.0014531	0.00871859	0.0029062	0.0014531	0.0014531	0	0	0	0	0	0.0029062	0	0.0043593	0.000968732	0	0.000968732
TCONS_00002936	2L	7515653	7581936	-	XLOC_001677	AGAP004989|AGAP004989-RB	0.568164	0.631601	0.334096	0.78906	0.673644	0.642171	0.489736	0.289395	0.312958	0.13271	0.169283	0.146696	0.511287	0.701625	0.36403	0.149563
TCONS_00002937	2L	7516057	7537302	-	XLOC_001677	AGAP004982|AGAP004982-RA	0	0	0	0	0	0	0.0186079	0.0785513	0	0.24249	0.266862	0.167018	0	0	0.0323864	0.225457
TCONS_00002938	2L	7537935	7541687	-	XLOC_001677	AGAP004983|AGAP004983-RA	1.00467	0.778171	1.41629	0.362868	0.126085	0.217659	0.0439753	0	0.0392504	0.0136801	0	0.0095923	1.06638	0.235537	0.0277419	0.00775746
TCONS_00000307	2L	7538800	7540020	+	XLOC_000170	AGAP004984|AGAP004984-RA	2.39364	3.21925	2.86725	2.24644	1.57763	1.55202	0.889614	0.62721	0.675211	0.336005	0.406406	0.358406	2.82671	1.79203	0.730678	0.366939
TCONS_00002939	2L	7540054	7540980	-	XLOC_001678	AGAP004985|AGAP004985-RA	9.15005	10.4891	8.74622	6.48262	4.05429	3.9002	1.06272	0.642948	0.98302	0.541989	0.579185	0.664202	9.46179	4.81237	0.896231	0.595125
TCONS_00000308	2L	7541312	7542559	+	XLOC_000171	AGAP004986|AGAP004986-RA	0.409636	0.578212	0.973299	0.129755	0.0698343	0.0261487	0	0	0	0.0206195	0	0	0.653716	0.0752459	0	0.00687317
TCONS_00000309	2L	7541759	7542559	+	XLOC_000171	AGAP004986|AGAP004986-RA	6.12529	7.59408	7.52831	3.56162	2.02845	1.87467	0.351066	0.182284	0.290304	0.253788	0.101269	0.148528	7.08256	2.48825	0.274551	0.167862
TCONS_00000310	2L	7545673	7546442	+	XLOC_000172	AGAP004987|AGAP004987-RA	0.0377863	0.0188931	0.0125954	0.0314886	0	0.0125954	0	0.0251908	0.0188931	0.0125954	0.0125954	0	0.0230916	0.0146947	0.0146947	0.00839695
TCONS_00000311	2L	7550405	7551445	+	XLOC_000173	AGAP004988|AGAP004988-RA	0.023839	0.0198658	0.0278121	0.0397316	0.0119195	0.00794632	0	0.00794632	0	0.0158926	0	0.00397316	0.023839	0.0198658	0.00264877	0.00662193
TCONS_00002940	2L	7553578	7581711	-	XLOC_001677	AGAP004989|AGAP004989-RB	0	0	0	0	0	0	0	0	0	0.0042708	0	0	0	0	0	0.0014236
TCONS_00002941	2L	7553578	7581936	-	XLOC_001677	AGAP004989|AGAP004989-RB	1.57168	1.31593	1.37908	0.654219	0.382118	0.499956	0.0611767	0.0321625	0.0580477	0.00513762	0.0194391	0.0152394	1.42223	0.512098	0.0504623	0.013272
TCONS_00002942	2L	7555635	7581711	-	XLOC_001677	AGAP004989|AGAP004989-RA	1.2075	1.11685	0.652118	0.962351	0.687318	0.795101	0.000298005	0.00768343	0.0245533	0	0.00675362	0.0109369	0.992157	0.814923	0.0108449	0.00589686
TCONS_00002943	2L	7555635	7581711	-	XLOC_001677	AGAP004989|AGAP004989-RB	0	0	0	0	0	0.00289315	0.0034936	0	0	0	0	0	0	0.000964384	0.00116453	0
TCONS_00002944	2L	7581994	7584530	-	XLOC_001679	-	1.02187	0.825837	0.71273	0.990232	0.802154	0.921384	1.0664	0.872249	0.897364	1.32778	0.96774	0.862468	0.85348	0.90459	0.945338	1.05266
TCONS_00002945	2L	7581994	7584575	-	XLOC_001679	-	3.60405	3.16675	2.24194	2.88115	2.37945	2.04199	0.552738	0.223539	0.347421	0.113411	0.099192	0.13936	3.00425	2.4342	0.374566	0.117321
TCONS_00000312	2L	7585796	7587650	+	XLOC_000174	AGAP004990|AGAP004990-RA	22.5903	23.9509	20.4529	22.6926	17.9201	17.762	17.4945	14.2221	15.499	26.3906	23.1322	20.732	22.3314	19.4583	15.7386	23.4183
TCONS_00002946	2L	7587832	7588801	-	XLOC_001680	AGAP004991|AGAP004991-RA	46.4638	58.4433	50.3274	47.072	34.1186	35.8972	20.4657	16.1951	20.2371	11.9475	11.2342	10.9553	51.7449	39.0293	18.966	11.379
TCONS_00000313	2L	7589632	7591130	+	XLOC_000175	AGAP004992|AGAP004992-RA	7.39823	8.41591	7.72451	6.63174	4.86051	5.20233	2.75265	1.98357	2.58174	2.38235	2.26841	2.32797	7.84622	5.56486	2.43932	2.32624
TCONS_00000314	2L	7592420	7608179	+	XLOC_000176	AGAP004993|AGAP004993-RA	0.0520345	0.0261417	0.0395861	0.0495448	0.02415	0.0408309	0.0119505	0.00597526	0.00846494	0.00423247	0.00448144	0.00248969	0.0392541	0.0381752	0.0087969	0.00373453
TCONS_00002947	2L	7622152	7622776	-	XLOC_001681	AGAP004994|AGAP004994-RA	0	0	0	0	0	0	0	0	0	0	0	0	0	0	0	0
TCONS_00000315	2L	7623860	7624808	+	XLOC_000177	-	0.0134813	0.00898753	0.0179751	0.0269626	0.0539252	0.0314563	0.552733	0.41792	0.719002	0.957172	0.853815	0.745965	0.0134813	0.037448	0.563218	0.852317
TCONS_00002948	2L	7670655	7673469	-	XLOC_001682	AGAP004995|AGAP004995-RA	0.00378312	0.00189156	0.00756624	0.00567468	0.00189156	0	0	0	0.00189156	0	0	0.00756624	0.00441364	0.00252208	0.00063052	0.00252208
TCONS_00002949	2L	7733493	7734921	-	XLOC_001683	AGAP004996|AGAP004996-RA	0.0419375	0.0111833	0.0531208	0.0643042	0.139792	0.0782833	0.262808	0.226463	0.441742	0.206892	0.271196	0.36905	0.0354139	0.0941264	0.310338	0.282379
TCONS_00000316	2L	7736265	7738652	+	XLOC_000178	AGAP004997|AGAP004997-RA	0.00592612	0	0.00333762	0.00296306	0.0207414	0.0266675	0.696319	0.863732	0.694837	1.3793	1.18078	1.4519	0.00308791	0.0167907	0.751629	1.33733
TCONS_00000317	2L	7737073	7738567	+	XLOC_000178	AGAP004997|AGAP004997-RA	0	0	0.00740022	0	0	0	0	0	0	0	0	0	0.00246674	0	0	0
TCONS_00000318	2L	7746797	7747757	+	XLOC_000179	AGAP004998|AGAP004998-RA	0	0	0	0	0	0	0	0	0	0	0	0	0	0	0	0
TCONS_00002950	2L	7748193	7749112	-	XLOC_001684	AGAP004999|AGAP004999-RA	0	0.0469926	0.00469926	0	0	0	0	0.00234963	0	0	0	0.00234963	0.0172306	0	0.00078321	0.00078321
TCONS_00000319	2L	7753288	7754369	+	XLOC_000180	AGAP005000|AGAP005000-RA	0	0	0.00469926	0	0.0140978	0	0.00469926	0.00469926	0	0	0	0	0.00156642	0.00469926	0.00313284	0
TCONS_00002951	2L	7755822	7763502	-	XLOC_001685	AGAP005001|AGAP005001-RA	0.00504729	0	0	0	0	0	0	0	0	0	0	0	0.00168243	0	0	0
TCONS_00002952	2L	7755822	7763502	-	XLOC_001685	AGAP005001|AGAP005001-RB	0	0.00910403	0	0	0.00303468	0	0	0	0.00303468	0	0	0	0.00303468	0.00101156	0.00101156	0
TCONS_00002953	2L	7769154	7775159	-	XLOC_001686	AGAP005002|AGAP005002-RA	0	0	0	0	0	0	0	0	0	0	0	0	0	0	0	0
TCONS_00002954	2L	7769154	7775159	-	XLOC_001686	AGAP005002|AGAP005002-RA	0	0	0	0	0	0	0	0	0	0.00247801	0	0	0	0	0	0.000826002
TCONS_00002955	2L	7769312	7775159	-	XLOC_001686	AGAP005002|AGAP005002-RB	0	0.00510098	0	0	0	0	0	0	0	0	0	0.00255049	0.00170033	0	0	0.000850164
TCONS_00002956	2L	7788960	7792161	-	XLOC_001687	AGAP005003|AGAP005003-RA	3.3265	4.11864	3.27386	4.26801	3.78073	3.5579	2.88329	2.00423	2.22216	0.868049	0.924368	0.808057	3.573	3.86888	2.36989	0.866825
TCONS_00000320	2L	7792331	7794417	+	XLOC_000181	AGAP005004|AGAP005004-RA	5.47084	5.52855	5.11579	4.99336	3.52771	3.34931	3.09921	2.39437	2.53079	4.1416	3.83378	2.98203	5.37173	3.95679	2.67479	3.65247
TCONS_00000321	2L	7794965	7806455	+	XLOC_000182	AGAP005005|AGAP005005-RA	4.30841	5.13063	3.61465	4.96972	4.21049	4.21944	3.36698	2.63833	2.66166	4.98856	4.42354	4.12729	4.35123	4.46655	2.88899	4.51313
TCONS_00000322	2L	7794965	7806455	+	XLOC_000182	AGAP005005|AGAP005005-RA	0.320161	0.389395	0.287359	0.899546	1.07016	1.06784	1.01376	1.06029	0.884225	1.21866	1.30675	1.01168	0.332305	1.01252	0.986092	1.17903
TCONS_00000323	2L	7794965	7806455	+	XLOC_000182	AGAP005005|AGAP005005-RA	1.9279	1.77187	1.75281	1.23741	0.644501	0.745454	0.299786	0.168162	0.219608	0.317906	0.22467	0.218981	1.81752	0.875788	0.229186	0.253852
TCONS_00000324	2L	7794965	7806455	+	XLOC_000182	AGAP005005|AGAP005005-RA	0.259204	0.233404	0.250884	0.304507	0.199985	0.230867	0.100607	0.0712471	0.0811827	0.0872425	0.0706276	0.0582626	0.247831	0.24512	0.0843455	0.0720442
TCONS_00000325	2L	7807839	7812066	+	XLOC_000183	AGAP005006|AGAP005006-RA	1.09324	1.56568	1.09062	0.813853	0.528017	0.526057	0.268941	0.170211	0.203925	0.0384935	0.052226	0.0436078	1.24985	0.622642	0.214359	0.0447758
TCONS_00002957	2L	7816277	7818115	-	XLOC_001688	AGAP005007|AGAP005007-RA	3.48708	4.20674	3.27052	3.02804	2.42838	2.01131	1.08518	1.0958	0.94315	0.551651	0.539147	0.355042	3.65478	2.48924	1.04138	0.481947
TCONS_00002958	2L	7820675	7822220	-	XLOC_001689	AGAP005008|AGAP005008-RA	0.144295	0.106764	0.185622	0.507388	0.452692	0.516968	0.619533	0.472602	0.639499	0.0338657	0.0455492	0.0384701	0.14556	0.492349	0.577211	0.039295
TCONS_00002959	2L	7820675	7823650	-	XLOC_001689	AGAP005008|AGAP005008-RA	0.364132	0.0603123	0.348865	0.891938	1.35628	1.6148	2.86233	2.46747	3.65078	0.219225	0.194858	0.222359	0.25777	1.28767	2.99352	0.212147
TCONS_00002960	2L	7820675	7823650	-	XLOC_001689	AGAP005008|AGAP005008-RA	0.0709429	0.19072	0.170672	1.05479	1.15991	1.18147	2.0814	2.1795	2.92476	0.163084	0.123045	0.182183	0.144112	1.13206	2.39522	0.156104
TCONS_00002961	2L	7820730	7916840	-	XLOC_001689	AGAP005008|AGAP005008-RA	0.0272108	0.145816	0.10097	0.0407332	0	0	0.0241844	0.0486286	0	0	0	0	0.091332	0.0135777	0.024271	0
TCONS_00002962	2L	7820730	7916840	-	XLOC_001689	AGAP005008|AGAP005008-RB	0.0203102	0	0	0	0	0	0	0	0	0.0153946	0.0199518	0	0.00677007	0	0	0.0117821
TCONS_00002963	2L	7834218	7917126	-	XLOC_001689	AGAP005008|AGAP005008-RA	0.927724	1.02233	0.893464	0.847339	0.625997	0.670711	0.587899	0.447401	0.57049	0.723525	0.581773	0.424013	0.947839	0.714683	0.535263	0.576437
TCONS_00000326	2L	7897791	7899967	+	XLOC_000184	AGAP005009|AGAP005009-RA	0.00413664	0.0289565	0.0144782	0.00413664	0.00620496	0	0.0124099	0	0.00620496	0	0	0	0.0158571	0.0034472	0.00620496	0
TCONS_00000327	2L	7973481	8020949	+	XLOC_000185	AGAP005010|AGAP005010-RA	0.057379	0.0519144	0.0341542	0.154377	0.140715	0.147546	0.12842	0.0915332	0.0737731	0.0847024	0.102463	0.0519144	0.0478159	0.147546	0.0979087	0.0796931
TCONS_00000328	2L	8077315	8117305	+	XLOC_000186	AGAP005011|AGAP005011-RA	0.075106	0.0851034	0.145634	0.365678	0.348203	0.385442	0.514109	0.395637	0.499228	0.259304	0.237996	0.24755	0.101948	0.366441	0.469658	0.248284
TCONS_00000329	2L	8078288	8136322	+	XLOC_000186	AGAP005011|AGAP005011-RA	0.0584886	0.0770315	0.0654458	0.180694	0.136107	0.13093	0.145243	0.0930029	0.125982	0.0509773	0.0584056	0.0523998	0.0669886	0.149244	0.121409	0.0539276
TCONS_00000330	2L	8286672	8288868	+	XLOC_000187	AGAP005012|AGAP005012-RA	0.307959	0.561308	0.475689	0.129707	0.048044	0.0652304	0.0811483	0.0702913	0.0597926	0.0879399	0.131049	0.0861842	0.448319	0.0809937	0.0704107	0.101724
TCONS_00002964	2L	8292536	8294703	-	XLOC_001690	AGAP005013|AGAP005013-RA	0.282744	0.553991	0.421046	0.108051	0.0608259	0.0557388	0.0383478	0.0520579	0.0574895	0.0669797	0.132536	0.0856009	0.41926	0.0748719	0.0492984	0.0950387
TCONS_00000331	2L	8297037	8299619	+	XLOC_000188	AGAP005014|AGAP005014-RA	10.036	10.5932	8.80534	15.9761	13.9052	14.9747	19.923	16.6256	17.6859	19.8484	19.2922	16.781	9.8115	14.952	18.0782	18.6405
TCONS_00002965	2L	8300515	8324177	-	XLOC_001691	AGAP005015|AGAP005015-RA	0.814883	0.690691	0.605681	0.416399	0.273354	0.303734	0.109157	0.0681959	0.117205	0.0120841	0.0118708	0.0168674	0.703752	0.331162	0.0981858	0.0136074
TCONS_00002966	2L	8300515	8324177	-	XLOC_001691	AGAP005015|AGAP005015-RA	2.14152e-05	0.00513244	0.286434	0	0	0.00313363	0	0	0	0	0	0	0.097196	0.00104454	0	0
TCONS_00002967	2L	8300515	8324177	-	XLOC_001691	AGAP005015|AGAP005015-RA	0.0954248	0.201287	0.0763429	0.0502573	0.0135397	0.0167935	0	0	0.0139964	0.0502364	0.0259171	0.0448524	0.124352	0.0268635	0.00466548	0.0403353
TCONS_00002968	2L	8301873	8324177	-	XLOC_001691	AGAP005015|AGAP005015-RA	4.39752	5.14233	4.76033	4.35153	3.15079	3.1958	1.22635	0.809828	1.09671	0.620803	0.547001	0.485313	4.76673	3.56604	1.0443	0.551039
TCONS_00002969	2L	8302899	8302985	-	XLOC_001692	AGAP028754|AGAP028754-RA	0	0	0	0	0	0	0	0	0	0	0	0	0	0	0	0
TCONS_00000332	2L	8324708	8327190	+	XLOC_000189	AGAP005017|AGAP005017-RA	0.431574	0.517632	0.489375	0.318543	0.265881	0.254321	0.142574	0.0680757	0.0667913	0.0269734	0.0192667	0.0295423	0.479527	0.279581	0.0924802	0.0252608
TCONS_00002970	2L	8327297	8328653	-	XLOC_001693	AGAP005018|AGAP005018-RA	4.32419	4.74066	4.27693	4.30056	2.96254	2.9271	1.41186	1.07514	1.57727	0.611412	0.640949	0.599598	4.44726	3.39673	1.35476	0.61732
TCONS_00000333	2L	8328944	8329672	+	XLOC_000190	AGAP005019|AGAP005019-RA	0.286315	0.255727	0.199377	0.275812	0.149497	0.293428	0.318063	0.228174	0.287843	0.343533	0.407182	0.408554	0.24714	0.239579	0.278027	0.386423
TCONS_00000334	2L	8328944	8329672	+	XLOC_000190	AGAP005019|AGAP005019-RA	29.915	38.2593	33.7	25.1945	17.2919	17.0617	16.2078	14.6349	15.2241	17.4584	16.68	14.3934	33.9581	19.8494	15.3556	16.1772
TCONS_00002971	2L	8329676	8344698	-	XLOC_001694	AGAP005020|AGAP005020-RA	0.617766	0.644078	0.46218	0.240242	0.143001	0.125841	0.0366083	0.0205922	0.0537685	0.0457604	0.0640646	0.0205922	0.574675	0.169695	0.0369897	0.0434724
TCONS_00002972	2L	8334586	8337858	-	XLOC_001695	AGAP005021|AGAP005021-RA	5.43728	6.0659	4.66527	3.50489	3.03865	2.7044	3.39569	2.64932	2.67781	1.40537	1.68455	1.50698	5.38948	3.08264	2.9076	1.5323
TCONS_00000335	2L	8371013	8372559	+	XLOC_000191	AGAP005022|AGAP005022-RA	0.848546	0.810817	0.840513	0.53319	0.481725	0.513108	0.238402	0.249878	0.218714	0.311116	0.229251	0.286222	0.833292	0.509341	0.235665	0.275529
TCONS_00002973	2L	8375887	8376198	-	XLOC_001696	AGAP005023|AGAP005023-RA	0.0912425	0.124096	0.120947	0	0	0	0.0728285	0	0	0	0	0	0.112095	0	0.0242762	0
TCONS_00000336	2L	8379710	8379918	+	XLOC_000192	-	2.57441	3.40615	3.24772	6.89151	6.09938	7.76285	5.82213	4.55473	5.30725	8.43615	6.93111	6.02017	3.07609	6.91791	5.22804	7.12914
TCONS_00000337	2L	8379978	8380388	+	XLOC_000193	AGAP005024|AGAP005024-RA	0.096834	0.0866409	0.0500386	0.114408	0.210811	0.180643	0.425924	0.400165	0.541455	0.682835	0.529751	0.45762	0.0778378	0.168621	0.455848	0.556736
TCONS_00002974	2L	8460463	8460873	-	XLOC_001697	AGAP005025|AGAP005025-RA	0.193668	0.173282	0.133436	0.359569	0.324324	0.262754	0.950138	0.654816	0.72758	1.07547	0.723994	1.05605	0.166795	0.315549	0.777511	0.951835
TCONS_00000338	2L	8464364	8464675	+	XLOC_000194	AGAP005026|AGAP005026-RA	0.912425	1.64427	1.36066	1.17095	0.597421	0.90808	0.691871	0.597421	1.02756	0.716905	0.812493	0.90808	1.30578	0.892149	0.772285	0.812493
TCONS_00002975	2L	8468031	8469514	-	XLOC_001698	AGAP005027|AGAP005027-RA	0.578702	0.547572	0.441363	0.323277	0.250251	0.270298	0.150093	0.128886	0.102649	0.19444	0.183704	0.134694	0.522546	0.281275	0.127209	0.170946
TCONS_00000339	2L	8532255	8540016	+	XLOC_000195	AGAP005028|AGAP005028-RA	2.34485e-05	0	0	0	0.0968837	0	0	0	0.0815922	0	0	0	7.81617e-06	0.0322946	0.0271974	0
TCONS_00000340	2L	8532560	8533321	+	XLOC_000195	AGAP005028|AGAP005028-RA	0.076512	0.0372057	0.0446468	0.204256	0.244614	0.223391	0.817405	0.782047	0.962292	1.88821	1.60716	1.43562	0.0527882	0.224087	0.853914	1.64366
TCONS_00002976	2L	8551326	8552425	-	XLOC_001699	-	1.30282	1.16334	1.50716	1.01562	1.56247	1.83975	0.849426	0.656254	1.31107	0.203124	0	0.0184658	1.32444	1.47261	0.938916	0.0738631
TCONS_00002977	2L	8568871	8574903	-	XLOC_001700	AGAP005029|AGAP005029-RB	0.29431	0.389124	0.358863	0.285786	0.542771	0.430002	0.314772	0.199935	0.396614	0.652718	0.384246	0.321233	0.347432	0.41952	0.303774	0.452733
TCONS_00000341	2L	8569090	8581151	+	XLOC_000196	AGAP005029|AGAP005029-RA	0.0657037	0.0349264	0.0321377	0.0333933	0.0449876	0.0455357	0.014736	0.0157438	0.0151608	0	0	0.015698	0.0442559	0.0413055	0.0152135	0.00523266
TCONS_00000342	2L	8569090	8581151	+	XLOC_000196	AGAP005029|AGAP005029-RA	4.93708e-08	7.69681e-06	1.97513e-10	1.32593e-06	4.12582e-08	3.99635e-10	1.43902e-07	3.26743e-06	5.96349e-10	3.52229e-09	4.66747e-10	1.19933e-08	2.58213e-06	4.55862e-07	1.13731e-06	5.32746e-09
TCONS_00002978	2L	8569187	8575077	-	XLOC_001701	AGAP005029|AGAP005029-RB	0	0	0	0	0	0	0	0	0	0	0	0	0	0	0	0
TCONS_00002979	2L	8569187	8575077	-	XLOC_001701	AGAP005029|AGAP005029-RA	0	0	0	0	0	0	0	0	0	0	0	0	0	0	0	0
TCONS_00000343	2L	8574727	8581151	+	XLOC_000196	AGAP005029|AGAP005029-RB	12.4451	13.7192	10.7888	13.8189	11.8797	10.4155	7.32611	5.87404	6.25093	9.36894	8.48992	7.60189	12.3177	12.0381	6.48369	8.48692
TCONS_00002980	2L	8584888	8601855	-	XLOC_001702	AGAP005030|AGAP005030-RA	0.0285855	0.0474889	0.0613344	0.0134123	0.0126637	0.020743	0.00282686	0.0017442	0.00233079	0.0019839	0.000756488	0.00152071	0.0458029	0.0156063	0.00230061	0.00142037
TCONS_00002981	2L	8584888	8603964	-	XLOC_001702	AGAP005030|AGAP005030-RA	0.793815	0.929361	0.786005	0.46972	0.231763	0.304399	0.134226	0.084406	0.137185	0.113413	0.111911	0.0842838	0.836394	0.335294	0.118606	0.103203
TCONS_00002982	2L	8588003	8599170	-	XLOC_001702	AGAP005030|AGAP005030-RA	0.20806	0.201257	0.167427	0.107767	0.0268124	0.0503433	0.00898338	0.00839392	0.00339419	0	0.00207955	0.00524624	0.192248	0.0616408	0.00692383	0.00244193
TCONS_00002983	2L	8613164	8620262	-	XLOC_001703	AGAP005031|AGAP005031-RA	0.658773	1.64446	1.78874	0.916768	0	1.89849e-11	6.53852e-09	0	0	0	0	0	1.36399	0.305589	2.17951e-09	0
TCONS_00002984	2L	8613164	8621203	-	XLOC_001703	AGAP005031|AGAP005031-RA	10.4065	10.7385	10.2387	12.0524	11.7373	12.3717	12.2108	9.47545	10.8488	16.9802	14.8102	14.2893	10.4613	12.0538	10.845	15.3599
TCONS_00002985	2L	8614588	8620262	-	XLOC_001703	AGAP005031|AGAP005031-RB	3.04073	2.23201	1.45651	2.25484	2.57041	2.31513	1.82865	1.29741	1.6997	2.2317	2.14142	1.89492	2.24308	2.38013	1.60859	2.08935
TCONS_00000344	2L	8623634	8627796	+	XLOC_000197	AGAP005032|AGAP005032-RA	0.0726004	0.0976168	0.0621689	0.113781	0.066566	0.0642897	0.0212684	0.0444004	0.0121825	0.011302	0	0.028766	0.077462	0.0815457	0.0259504	0.013356
TCONS_00000345	2L	8623634	8627796	+	XLOC_000197	AGAP005032|AGAP005032-RB	23.827	25.7653	21.9205	25.1837	20.9513	21.8174	21.4205	18.267	18.0613	12.1662	12.8568	12.3844	23.8376	22.6508	19.2496	12.4691
TCONS_00002986	2L	8628215	8638510	-	XLOC_001704	AGAP005033|AGAP005033-RA	1.08036	0.944446	0.820438	0.734129	0.488096	0.555226	0.27844	0.125331	0.161707	0.115741	0.116733	0.108135	0.948415	0.592484	0.188492	0.113536
TCONS_00002987	2L	8642898	8659441	-	XLOC_001705	AGAP005034|AGAP005034-RA	0.528541	0.505826	0.429943	0.568304	0.488223	0.60822	0.24741	0.20514	0.245689	0.160835	0.147238	0.124312	0.488103	0.554915	0.232746	0.144128
TCONS_00002988	2L	8644043	8648237	-	XLOC_001705	AGAP005034|AGAP005034-RA	0.474977	0.287703	0.155615	0.215453	0	0	0	0	0	0	0	0	0.306098	0.0718176	0	0
TCONS_00002989	2L	8651922	8659157	-	XLOC_001705	AGAP005035|AGAP005035-RA	1.12914	1.19678	0.999491	0.589623	0.596043	0.598525	0.418974	0.183308	0.311481	0.254585	0.245369	0.248621	1.10847	0.59473	0.304588	0.249525
TCONS_00002990	2L	8660197	8661621	-	XLOC_001706	AGAP005036|AGAP005036-RA	2.73253	2.98934	2.96497	1.41602	0.676763	0.763624	0.182558	0.139909	0.199678	0.163168	0.180343	0.168893	2.89561	0.952136	0.174048	0.170801
TCONS_00002991	2L	8667935	8702415	-	XLOC_001707	AGAP005037|AGAP005037-RA	0.532069	0.339311	0.363895	0.647699	0.371935	0.414601	0.14536	0.0770043	0.116167	0.102165	0.108093	0.0664311	0.411758	0.478079	0.112844	0.0922296
TCONS_00002992	2L	8668402	8700721	-	XLOC_001707	AGAP005037|AGAP005037-RA	0	0	0	0	0	0	0	0	0	0	0	0	0	0	0	0
TCONS_00002993	2L	8668402	8700721	-	XLOC_001707	AGAP005037|AGAP005037-RB	0	0	0	0	0	0	0	0	0	0	0	0	0	0	0	0
TCONS_00002994	2L	8669746	8702187	-	XLOC_001707	AGAP005037|AGAP005037-RA	0.923992	0.958389	0.852326	0.934172	0.789159	0.878368	0.441894	0.30086	0.402442	0.215093	0.304736	0.26034	0.911569	0.867233	0.381732	0.260056
TCONS_00002995	2L	8682397	8702378	-	XLOC_001707	AGAP005037|AGAP005037-RA	1.03668	0.755016	0.525628	1.39576	1.37572	1.06406	0.605422	0.441465	0.647113	0.55743	0.410132	0.252724	0.772441	1.27851	0.564667	0.406762
TCONS_00002996	2L	8682397	8702415	-	XLOC_001707	AGAP005037|AGAP005037-RA	0.643021	0.506419	0.515327	2.69957	1.80644	1.87819	1.23879	0.710126	0.85579	0.602846	0.442564	0.56986	0.554922	2.12807	0.934901	0.538424
TCONS_00000346	2L	8689349	8695897	+	XLOC_000198	AGAP005038|AGAP005038-RA	0.0203929	0.0271905	0.0152947	0.0339881	0.0152947	0.0135952	0.0101964	0.00339881	0.0152947	0.00509822	0	0.00339881	0.0209593	0.0209593	0.00962997	0.00283234
TCONS_00002997	2L	8703212	8707908	-	XLOC_001708	AGAP005039|AGAP005039-RA	1.43229	1.12157	1.09797	1.26749	0.93902	1.09648	0.681854	0.482336	0.691513	0.459962	0.380547	0.310894	1.21728	1.101	0.618568	0.383801
TCONS_00002998	2L	8704441	8707908	-	XLOC_001708	AGAP005039|AGAP005039-RA	0.815003	0.901	0.29858	0.917006	1.11115	0.641182	0.997607	0.687426	0.481671	0.512159	0.542934	0.530055	0.671528	0.889778	0.722234	0.528383
TCONS_00002999	2L	8710708	8712165	-	XLOC_001709	AGAP005040|AGAP005040-RA	9.01082	9.02747	6.73315	10.6948	8.56139	8.60301	6.24488	5.25724	5.09911	5.95635	5.95635	4.84665	8.25715	9.2864	5.53374	5.58645
TCONS_00003000	2L	8718333	8745066	-	XLOC_001710	AGAP005041|AGAP005041-RA	0.350324	0.351815	0.23239	0.655926	0.580019	0.501327	0.312079	0.215593	0.284198	0.18038	0.13217	0.152056	0.31151	0.579091	0.270623	0.154868
TCONS_00003001	2L	8718540	8723650	-	XLOC_001710	AGAP005041|AGAP005041-RA	0	0	0.0529425	0	0.041465	0.0403494	0.050555	0.0648163	0.0751826	0	0.0174874	0	0.0176475	0.0272715	0.063518	0.00582912
TCONS_00000347	2L	8750118	8760244	+	XLOC_000199	AGAP005042|AGAP005042-RA	1.43908	1.25917	1.17396	1.04451	1.05102	1.07565	0.499007	0.328561	0.397693	0.266729	0.256573	0.25586	1.29074	1.05706	0.40842	0.259721
TCONS_00000348	2L	8751403	8758975	+	XLOC_000199	AGAP005042|AGAP005042-RA	0.614077	0.811844	0.552427	0.6898	0.657838	0.535624	0.407677	0.248544	0.271476	0.102674	0.133948	0.073377	0.659449	0.627754	0.309232	0.103333
TCONS_00003002	2L	8767328	8779650	-	XLOC_001711	AGAP005043|AGAP005043-RB	1.72427	1.26258	1.51492	2.29916	2.16317	2.96553	0.96289	0.570682	1.00377	0.585907	0.49716	0.464165	1.50059	2.47595	0.845781	0.515744
TCONS_00003003	2L	8770771	8776180	-	XLOC_001711	AGAP005043|AGAP005043-RA	0.0642681	0.0567837	0.0737606	0.109082	0.0628032	0.0572722	0.0283866	0.0116465	0.0124702	0	0.0118392	0.00618168	0.0649375	0.0763857	0.0175011	0.00600696
TCONS_00003004	2L	8770771	8776180	-	XLOC_001711	AGAP005043|AGAP005043-RB	1.45598	1.03803	1.07882	2.35424	2.02638	1.62038	1.21604	0.73646	0.611225	0.476728	0.599852	0.490724	1.19095	2.00033	0.854574	0.522435
TCONS_00003005	2L	8787248	8791345	-	XLOC_001712	AGAP005044|AGAP005044-RB	0.22563	0.231965	0.134878	0.184384	4.31182e-11	0.0842229	0	0.203006	0	0.0306928	9.91706e-10	0.0689697	0.197491	0.0895357	0.0676687	0.0332209
TCONS_00003006	2L	8787248	8791505	-	XLOC_001712	AGAP005044|AGAP005044-RA	1.93074	2.26606	2.35516	0.768516	0.560283	0.54495	0.355016	0.0561947	0.300408	0.126742	0.16209	0.128748	2.18399	0.624583	0.237206	0.139193
TCONS_00000349	2L	8788345	8789880	+	XLOC_000200	AGAP005045|AGAP005045-RA	1.45354	1.25271	1.04685	2.10877	1.27279	1.36317	2.27194	1.66944	1.54643	3.23846	2.20918	2.33973	1.25103	1.58157	1.82927	2.59579
TCONS_00000350	2L	8792215	8793286	+	XLOC_000201	AGAP005046|AGAP005046-RB	53.8261	68.5435	64.4133	55.0945	37.6958	40.3315	16.9004	14.9568	17.4229	20.8818	16.752	17.4263	62.261	44.374	16.4267	18.3534
TCONS_00000351	2L	8792444	8793280	+	XLOC_000201	AGAP005046|AGAP005046-RA	3.57758	3.47029	3.75885	3.04628	2.06561	2.02715	1.64656	1.28667	2.06827	1.58081	1.60245	1.2654	3.60224	2.37968	1.66717	1.48289
TCONS_00003007	2L	8795158	8796890	-	XLOC_001713	AGAP005047|AGAP005047-RA	0.0578691	0.041335	0.016534	0.0303124	0.033068	0.0110227	0.00826701	0.00551134	0.00551134	0.033068	0.0110227	0	0.0385794	0.024801	0.0064299	0.0146969
TCONS_00000352	2L	8804109	8809033	+	XLOC_000202	AGAP028210|AGAP028210-RA	0.0221659	0.0384209	0.0265991	0.0561536	0.0443318	0.0443318	0.0118218	0.00443318	0.0059109	0	0	0	0.0290619	0.0482724	0.00738863	0
TCONS_00003008	2L	8817012	8818390	-	XLOC_001714	-	3.87917	3.69621	2.80109	4.07102	4.30138	3.5724	3.38048	3.08371	2.76004	1.60666	1.73971	1.52358	3.45882	3.9816	3.07474	1.62332
TCONS_00003009	2L	8817012	8834096	-	XLOC_001714	AGAP005053|AGAP005053-RA	0.393836	0.542536	0.436815	0.441209	0.504813	0.448573	0.383178	0.427746	0.384489	0.150451	0.203024	0.195157	0.457729	0.464865	0.398471	0.182877
TCONS_00000353	2L	8818559	8821078	+	XLOC_000203	AGAP005048|AGAP005048-RA	5.54539	5.89921	4.80522	6.07053	4.74843	4.29757	3.10089	2.48516	2.46043	0.68009	0.778187	0.631531	5.41661	5.03884	2.68216	0.696603
TCONS_00003010	2L	8821111	8821771	-	XLOC_001715	AGAP005049|AGAP005049-RA	7.32995	9.39799	8.95883	5.29385	4.11212	4.47941	0.958163	0.806454	1.06995	1.43725	1.2536	1.23763	8.56226	4.62846	0.944856	1.30949
TCONS_00000354	2L	8822786	8823934	+	XLOC_000204	AGAP005050|AGAP005050-RA	1.94341	2.4276	2.5874	1.87593	1.44487	1.58908	1.08506	0.906144	1.40998	2.16277	1.53002	2.01244	2.31947	1.63663	1.13373	1.90174
TCONS_00003011	2L	8823859	8824648	-	XLOC_001716	AGAP005051|AGAP005051-RA	6.60014	9.12779	8.22317	5.47969	4.36572	3.74578	3.65026	3.13548	3.26642	5.49097	6.24627	5.19875	7.9837	4.5304	3.35072	5.64533
TCONS_00000355	2L	8824899	8827163	+	XLOC_000205	AGAP005052|AGAP005052-RA	4.16836	5.43145	4.14615	7.46603	7.3446	5.80905	12.7198	12.4769	11.0954	19.8911	21.8694	17.7811	4.58199	6.87323	12.0974	19.8472
TCONS_00003012	2L	8829746	8833158	-	XLOC_001714	AGAP005053|AGAP005053-RA	5.74705e-06	0.0250168	0.00286564	1.84177e-09	0.317122	0.00598217	9.41927e-11	0	0.573656	0.000245545	5.50603e-07	0.229362	0.00929605	0.107702	0.191219	0.0765361
TCONS_00003013	2L	8829746	8834096	-	XLOC_001714	AGAP005053|AGAP005053-RA	5.58303	4.77825	4.39752	5.49067	4.96795	5.11873	4.1932	3.36464	3.36402	2.27735	2.00764	1.50607	4.9196	5.19245	3.64062	1.93035
TCONS_00003014	2L	8834960	8836840	-	XLOC_001717	AGAP005054|AGAP005054-RA	3.62447	4.03296	3.97075	1.7166	0.995933	0.987041	0.0506139	0.0322489	0.0540936	0.192972	0.0349308	0.0278803	3.87606	1.23319	0.0456521	0.0852612
TCONS_00003015	2L	8834960	8840482	-	XLOC_001717	AGAP005054|AGAP005054-RB	0.0434794	0.00855716	0.00252533	0.00260173	0.00464799	0.0893434	0.123709	0.0778723	0.129922	3.11428e-07	0.0895452	0.0694905	0.0181873	0.0321977	0.110501	0.053012
TCONS_00003016	2L	8839831	8840520	-	XLOC_001717	AGAP005054|AGAP005054-RB	1.19409	1.15184	1.20354	0.701398	0.335605	0.31783	0.0653517	0.0369229	0.0550059	0.0393911	0.0404881	0.0353684	1.18316	0.451611	0.0524269	0.0384159
TCONS_00000356	2L	8880678	8883250	+	XLOC_000206	AGAP005055|AGAP005055-RA	1.32758	1.05792	0.767509	0.663792	0.269665	0.041487	0.041487	0	0.082974	0	0.041487	0.041487	1.051	0.324981	0.041487	0.027658
TCONS_00003017	2L	8888002	8889485	-	XLOC_001718	AGAP005056|AGAP005056-RA	3.03459	3.12708	3.56653	2.4059	2.12268	2.253	0.821497	0.677282	1.17293	0.508312	0.474802	0.462507	3.24273	2.26053	0.89057	0.481874
TCONS_00000357	2L	8894163	8912235	+	XLOC_000207	AGAP005057|AGAP005057-RA	0.0690519	0.063937	0.0664945	0.034526	0.0127874	0.0306897	0.029411	0.0191811	0.0242961	0.0217386	0.00255748	0.0217386	0.0664945	0.026001	0.0242961	0.0153449
TCONS_00000358	2L	8915963	8918998	+	XLOC_000208	AGAP028440|AGAP028440-RA	0.0175125	0.0144221	0.0257537	0.0339949	0.0123618	0.0113316	0.00618089	0.0113316	0.00927134	0.00515074	0.00515074	0	0.0192294	0.0192294	0.00892795	0.00343383
TCONS_00000359	2L	8990758	9030148	+	XLOC_000209	AGAP005058|AGAP005058-RA	0.408158	0.490848	0.370443	0.612935	0.391265	0.374539	0.0741116	0.0947962	0.080562	0.00305351	0.0174813	0.00277394	0.423149	0.45958	0.0831566	0.00776957
TCONS_00000360	2L	9006366	9033944	+	XLOC_000209	AGAP005058|AGAP005058-RA	0.76248	0.876702	0.704137	0.955793	0.705352	0.743543	0.328983	0.166078	0.232514	0.131087	0.147777	0.144764	0.781106	0.801563	0.242525	0.141209
TCONS_00003018	2L	9111282	9113441	-	XLOC_001719	AGAP005059|AGAP005059-RA	0.386353	0.333013	0.338202	0.24875	0.173486	0.167136	0.0844466	0.0208397	0.0830644	0.034217	0.0407649	0.0342169	0.352523	0.196457	0.0627836	0.0363996
TCONS_00003019	2L	9149032	9150830	-	XLOC_001720	AGAP005060|AGAP005060-RA	3.19012	3.09666	2.9308	2.67106	2.01476	2.12297	1.30629	1.08762	1.35746	1.09775	0.91621	1.02033	3.07253	2.2696	1.25046	1.01143
TCONS_00000361	2L	9150880	9152065	+	XLOC_000210	AGAP005061|AGAP005061-RA	0.841167	1.05979	0.815252	1.27704	0.856904	0.868881	0.540752	0.434918	0.537416	0.107103	0.0630273	0.0853662	0.905402	1.00094	0.504362	0.0851655
TCONS_00000362	2L	9150880	9153646	+	XLOC_000210	AGAP005061|AGAP005061-RB	27.5382	35.811	30.3289	23.0872	12.8652	12.1555	4.87482	3.38025	4.61948	3.73502	3.17038	3.09837	31.226	16.036	4.29152	3.33459
TCONS_00000363	2L	9155115	9159595	+	XLOC_000211	AGAP005062|AGAP005062-RA	0.553642	0.389352	0.338961	0.423928	0.218679	0.252365	0	0	0.0176328	0	0	0	0.427319	0.298324	0.00587759	0
TCONS_00000364	2L	9155115	9159595	+	XLOC_000211	AGAP005062|AGAP005062-RA	3.34896	3.25896	2.22497	1.55143	1.38809	1.41721	0.43749	0.295557	0.371988	0.0939617	0.0676994	0.0833863	2.94429	1.45224	0.368345	0.0816825
TCONS_00000365	2L	9155189	9159529	+	XLOC_000211	AGAP005062|AGAP005062-RA	0.341729	0.273731	0.470953	0.325473	0.189404	0.0479127	0.0284957	1.79761e-05	0	0.000164139	3.05233e-07	0	0.362138	0.187597	0.00950456	5.48147e-05
TCONS_00003020	2L	9166657	9182097	-	XLOC_001721	AGAP005063|AGAP005063-RA	5.8979	5.44167	4.63593	5.8086	4.30917	4.62043	4.43544	2.86918	3.61614	7.15327	5.61078	5.32961	5.32517	4.91273	3.64026	6.03122
TCONS_00003021	2L	9166657	9184143	-	XLOC_001721	AGAP005063|AGAP005063-RA	2.9333	2.94418	2.71579	3.575	3.55044	4.03673	5.03355	3.93052	4.12627	5.75686	5.18347	5.10834	2.86442	3.72072	4.36345	5.34955
TCONS_00000366	2L	9182999	9217445	+	XLOC_000212	AGAP005064|AGAP005064-RA	0.677817	0.525002	0.758325	0.543515	0.599431	0.614814	0.539555	0.418872	0.479613	0.497256	0.53723	0.558786	0.653715	0.58592	0.479347	0.531091
TCONS_00000367	2L	9184144	9217445	+	XLOC_000212	AGAP005064|AGAP005064-RB	0.432459	0.72751	0.525784	0.341623	0.149942	0.186623	0.039263	0.0578553	0.111599	0	0.0170497	0.00768713	0.561918	0.226063	0.0695726	0.00824562
TCONS_00000368	2L	9201062	9217445	+	XLOC_000212	AGAP005064|AGAP005064-RA	0.146038	0.236248	0.123026	0.57207	0.514218	0.688225	1.76785	1.60738	2.20551	0.883472	1.16379	0.771568	0.168437	0.591504	1.86025	0.939611
TCONS_00000369	2L	9220270	9221206	+	XLOC_000213	AGAP005065|AGAP005065-RA	0.0047224	0	0.00944479	0	0	0.0047224	0	0.0047224	0	0	0	0	0.0047224	0.00157413	0.00157413	0
TCONS_00003022	2L	9237450	9238986	-	XLOC_001722	AGAP028441|AGAP028441-RA	1.30935	1.63991	1.17247	9.25582	10.2217	9.81623	32.837	30.6341	29.5727	55.9739	57.4847	49.1664	1.37391	9.76458	31.0146	54.2083
TCONS_00000370	2L	9251936	9254543	+	XLOC_000214	AGAP005066|AGAP005066-RA	0.0420885	0.0674499	0.0844948	0.273139	0.353694	0.189192	0.600307	0.599222	0.809988	0.973854	1.08337	0.726128	0.0646777	0.272008	0.669839	0.927784
TCONS_00000371	2L	9253241	9254543	+	XLOC_000214	AGAP005066|AGAP005066-RA	0.12519	0.0687537	0.215856	0.392866	0.471533	0.431237	0.392129	0.309132	0.255341	0.448427	0.401805	0.387925	0.1366	0.431878	0.318867	0.412719
TCONS_00000372	2L	9253606	9254543	+	XLOC_000214	AGAP005066|AGAP005066-RA	0.901252	0.889461	0.739791	5.21212	5.62862	6.22286	16.7138	14.7531	15.4616	27.281	25.5603	23.8887	0.843501	5.68787	15.6428	25.5767
TCONS_00003023	2L	9282055	9295753	-	XLOC_001723	AGAP005067|AGAP005067-RA	0	0	0	0	0	0	0	0	0	0	0	0	0	0	0	0
TCONS_00003024	2L	9317506	9325644	-	XLOC_001724	AGAP005068|AGAP005068-RA	0.0213053	0.00852213	0.00426106	0.0170443	0.00852213	0.0255664	0.00426106	0.00852213	0.00426106	0.0127832	0.0170443	0.00426106	0.0113628	0.0170443	0.00568142	0.0113628
TCONS_00000373	2L	9388525	9394345	+	XLOC_000215	AGAP005069|AGAP005069-RA	0	0.00349975	0	0.0174988	0.0209985	0.027998	0.0349975	0	0.0384973	0.0069995	0.013999	0.0069995	0.00116658	0.0221651	0.0244983	0.00933267
TCONS_00000374	2L	9419931	9420709	+	XLOC_000216	AGAP028442|AGAP028442-RA	0.304351	0.2294	0.220114	1.06865	1.64237	2.13823	6.50178	6.30579	8.31601	15.9117	12.0582	12.6182	0.251288	1.61642	7.0412	13.5294
TCONS_00000375	2L	9419931	9420709	+	XLOC_000216	AGAP028442|AGAP028442-RA	0.890933	0.411967	1.17157	5.29515	10.7034	14.1996	29.5742	33.7572	50.125	71.8252	62.1848	57.2133	0.824824	10.0661	37.8188	63.7411
TCONS_00000376	2L	9419931	9420709	+	XLOC_000216	AGAP028442|AGAP028442-RA	0.284104	0.431586	0.420006	2.4063	2.00066	3.5863	19.2473	17.5755	19.0384	54.0673	30.6892	35.9665	0.378565	2.66442	18.6204	40.241
TCONS_00003025	2L	9483269	9485404	-	XLOC_001725	AGAP005070|AGAP005070-RA	8.39676	9.65739	8.94091	6.08933	5.44146	4.9404	1.74254	1.33563	1.40265	0.0989356	0.106914	0.0925527	8.99835	5.49039	1.49361	0.0994675
TCONS_00003026	2L	9486328	9489224	-	XLOC_001726	AGAP005071|AGAP005071-RB	0	0	0	0	0	0	0	0	0	0	0	0	0	0	0	0
TCONS_00003027	2L	9486328	9491170	-	XLOC_001726	AGAP005071|AGAP005071-RA	1.38395	1.24345	0.974245	2.30356	2.37266	2.01338	2.03842	1.8734	1.78889	2.67849	2.84849	2.2897	1.20055	2.22986	1.90024	2.60556
TCONS_00003028	2L	9486328	9493057	-	XLOC_001726	AGAP005071|AGAP005071-RA	1.29773	1.50242	1.49052	1.34304	0.8512	0.875739	0.718696	0.66331	0.819544	1.2391	0.93154	1.04767	1.43023	1.02333	0.73385	1.07277
TCONS_00003029	2L	9486328	9493189	-	XLOC_001726	AGAP005071|AGAP005071-RA	0.966428	0.965382	0.780113	0.847929	0.923571	0.753298	0.824851	0.774757	0.800503	1.39305	1.16949	1.08774	0.903975	0.8416	0.800037	1.21676
TCONS_00003030	2L	9545863	9554248	-	XLOC_001727	AGAP005072|AGAP005072-RA	0	0	0.00559547	0.0190246	0.0279773	0.0335728	0.0212628	0.0145482	0.0212628	0.0156673	0.00671456	0.00111909	0.00186516	0.0268583	0.0190246	0.00783366
TCONS_00000377	2L	9564761	9567229	+	XLOC_000217	AGAP005073|AGAP005073-RA	0.00673005	0	0	0	0	0.00168251	0	0	0	0.00504754	0	0.00673005	0.00224335	0.000560838	0	0.00392586
TCONS_00000378	2L	9580916	9585681	+	XLOC_000218	-	0.0590141	0.0236057	0.0363305	0.267312	0.268774	0.326949	0.739592	0.578062	0.73348	1.15038	0.870083	0.826028	0.0396501	0.287678	0.683711	0.94883
TCONS_00000379	2L	9614343	9616139	+	XLOC_000219	AGAP005074|AGAP005074-RA	0.0018514	0.00555419	0	0.0018514	0	0	0	0	0	0	0	0	0.00246853	0.000617132	0	0
TCONS_00000380	2L	9642985	9651954	+	XLOC_000220	AGAP005075|AGAP005075-RB	16.7962	20.5102	19.1028	16.5901	11.6645	13.7868	4.48128	3.56662	4.75615	2.69874	2.21205	1.92829	18.8031	14.0138	4.26802	2.27969
TCONS_00000381	2L	9643232	9651954	+	XLOC_000220	AGAP005075|AGAP005075-RA	0.177296	0.296612	0.23975	0.308185	0.298506	0.229786	0.243341	0.291322	0.163801	0.291137	0.263717	0.208126	0.237886	0.278826	0.232821	0.254327
TCONS_00000382	2L	9643863	9651954	+	XLOC_000220	AGAP005075|AGAP005075-RA	1.43149	1.93666	2.14907	0.357289	0.144822	0.371199	0	1.9228e-10	0.11568	0	0	0.0342863	1.83907	0.291103	0.03856	0.0114288
TCONS_00000383	2L	9644806	9651954	+	XLOC_000220	AGAP005075|AGAP005075-RA	2.74208	3.25226	2.50969	3.32605	2.39723	2.50795	1.39245	1.03237	1.11754	1.30915	0.969508	1.01308	2.83468	2.74374	1.18079	1.09725
TCONS_00000384	2L	9644827	9651954	+	XLOC_000220	AGAP005075|AGAP005075-RA	1.00207	0.962776	1.06578	1.13893	1.11662	1.02745	0.738023	0.388942	0.487003	0.563533	0.602837	0.447926	1.01021	1.09433	0.537989	0.538099
TCONS_00003031	2L	9655178	9656171	-	XLOC_001728	-	0.333241	0.329411	0.329411	0.689464	0.777562	0.953759	0.436661	0.306429	0.597536	0.118741	0.0574553	0.0383036	0.330687	0.806928	0.446875	0.0715
TCONS_00000385	2L	9657060	9693793	+	XLOC_000221	AGAP005076|AGAP005076-RA	0.0713875	0.0826678	0.0247567	0.0214353	0.0131903	0.0144636	0.00968626	0.00302596	0	0.0132257	0.00940367	0	0.059604	0.0163631	0.00423741	0.00754312
TCONS_00000386	2L	9657060	9693793	+	XLOC_000221	AGAP005076|AGAP005076-RB	0	0	0	0	0	0	0	0	0	0	0	0	0	0	0	0
TCONS_00000387	2L	9657060	9693793	+	XLOC_000221	AGAP005076|AGAP005076-RC	0.232128	0.321839	0.238245	0.147404	0.1677	0.180994	0.0762534	0.0956642	0.107964	0.252029	0.238983	0.273424	0.264071	0.165366	0.0932939	0.254812
TCONS_00000388	2L	9657060	9693793	+	XLOC_000221	AGAP005076|AGAP005076-RA	1.89535	1.93715	1.54051	2.35878	1.88131	1.99577	2.09465	1.63934	1.88631	3.05637	2.9745	2.74568	1.79101	2.07862	1.87343	2.92552
TCONS_00000389	2L	9657177	9693793	+	XLOC_000221	AGAP005076|AGAP005076-RA	0.57418	0.515934	0.538784	0.948349	0.891611	0.919968	1.0923	0.828669	0.960935	1.5286	1.60386	1.44327	0.542966	0.919976	0.960634	1.52524
TCONS_00000390	2L	9667673	9693793	+	XLOC_000221	AGAP005076|AGAP005076-RD	0.145829	0.119446	0.160257	0.245186	0.191298	0.408877	0.257138	0.180969	0.475564	0.597175	0.300381	0.340098	0.141844	0.281787	0.304557	0.412551
TCONS_00000391	2L	9667673	9693793	+	XLOC_000221	AGAP005076|AGAP005076-RA	0.0508142	0.0170035	0.0176015	0.0309714	0.0139938	0.024701	0.0149495	0.0045853	0	0.0185051	0.00743235	0	0.0284731	0.0232221	0.00651159	0.0086458
TCONS_00000392	2L	9718408	9719679	+	XLOC_000222	AGAP005077|AGAP005077-RA	2.45721	3.07951	1.92093	3.26806	2.66994	2.44962	0.918358	0.603809	0.712137	0.233935	0.182964	0.29194	2.48588	2.79587	0.744768	0.23628
TCONS_00000393	2L	9718408	9720631	+	XLOC_000222	AGAP005077|AGAP005077-RA	1.84549	1.42521	1.89199	1.45762	1.2979	1.97205	0.477745	0.210403	0.634277	0.142962	0.0978276	0.110104	1.7209	1.57586	0.440808	0.116965
TCONS_00003032	2L	9720035	9722906	-	XLOC_001729	-	4.66314	4.76618	4.22191	5.11797	4.89905	4.21452	3.32206	2.86022	3.22087	3.3	2.44662	2.34401	4.55041	4.74385	3.13438	2.69688
TCONS_00000394	2L	9725728	9750645	+	XLOC_000223	AGAP005079|AGAP005079-RA	3.28942	2.99525	2.79692	2.31846	1.82184	1.6617	1.26429	0.971615	0.714774	1.14639	1.14373	1.0891	3.0272	1.934	0.983561	1.12641
TCONS_00000395	2L	9725728	9750645	+	XLOC_000223	AGAP005079|AGAP005079-RA	0.0507122	0.0619411	0.0905152	0.244398	0.26525	0.241889	0.345039	0.238325	0.51312	0.4658	0.329164	0.291718	0.0677228	0.250512	0.365495	0.362227
TCONS_00000396	2L	9725744	9750645	+	XLOC_000223	AGAP005079|AGAP005079-RA	0.228772	0.217812	0.14196	0.522378	0.511877	0.547961	0.522331	0.466563	0.474397	0.272432	0.175495	0.204655	0.196182	0.527405	0.487764	0.217527
TCONS_00000397	2L	9735321	9746130	+	XLOC_000223	AGAP005079|AGAP005079-RC	0	0	0	0	0	0	0	0	0	0	0	0	0	0	0	0
TCONS_00000398	2L	9735321	9746130	+	XLOC_000223	AGAP005079|AGAP005079-RD	0	0	0.0223556	0	0	0	0	0	0	0	0.0236033	0	0.00745188	0	0	0.00786776
TCONS_00000399	2L	9735321	9746130	+	XLOC_000223	AGAP005079|AGAP005079-RE	0	0	0	0	0	0	0	0	0	0	0	0	0	0	0	0
TCONS_00000400	2L	9735321	9746130	+	XLOC_000223	AGAP005079|AGAP005079-RA	0.161221	0.136493	0.133687	0.225804	0.221577	0.145772	0.163133	0.180621	0.204065	0.0259293	0.0412576	0.0504379	0.1438	0.197718	0.182606	0.0392082
TCONS_00000401	2L	9735321	9746130	+	XLOC_000223	AGAP005079|AGAP005079-RA	0	0	5.97535e-06	0	0	0	0	0	0	0	2.45961e-07	0	1.99178e-06	0	0	8.19869e-08
TCONS_00000402	2L	9735321	9746596	+	XLOC_000223	AGAP005079|AGAP005079-RI	2.0664	1.95485	1.52791	1.54942	1.45582	1.18209	1.01846	0.819026	1.14965	0.861251	0.764568	0.404283	1.84972	1.39578	0.995711	0.676701
TCONS_00000403	2L	9735321	9746596	+	XLOC_000223	AGAP005079|AGAP005079-RJ	0	0	0	0	0	0	0	0	0	0.0361808	0	1.98139e-08	0	0	0	0.0120603
TCONS_00000404	2L	9735321	9746596	+	XLOC_000223	AGAP005079|AGAP005079-RK	0	0	0	0.0318583	0	0	0.0904623	0	0	0	0	0.0158982	0	0.0106194	0.0301541	0.0052994
TCONS_00000405	2L	9735321	9750645	+	XLOC_000223	AGAP005079|AGAP005079-RA	0	0.00463886	0	0	0	0	0.00128273	0	0	0	0	0	0.00154629	0	0.000427578	0
TCONS_00000406	2L	9735450	9746130	+	XLOC_000223	AGAP005079|AGAP005079-RA	0	0	0	0	0	0	0	0	0	0	0	0	0	0	0	0
TCONS_00000407	2L	9735450	9746130	+	XLOC_000223	AGAP005079|AGAP005079-RB	0	0	2.63596e-06	0	0	0	0	0	0	0	0	0	8.78654e-07	0	0	0
TCONS_00000408	2L	9735450	9746596	+	XLOC_000223	AGAP005079|AGAP005079-RF	1.79053	0.961174	1.05353	1.18785	1.18045	1.6175	0.855274	0.744072	1.235	0.713836	0.7851	0.860228	1.26841	1.3286	0.944783	0.786388
TCONS_00000409	2L	9735450	9746596	+	XLOC_000223	AGAP005079|AGAP005079-RG	0.00717023	4.98357e-06	0.60489	0	4.83703e-09	6.03153e-05	0.00012278	1.1326e-06	0.00211586	1.76759e-07	5.3985e-06	1.29301e-06	0.204022	2.01067e-05	0.000746591	2.28942e-06
TCONS_00000410	2L	9735450	9746596	+	XLOC_000223	AGAP005079|AGAP005079-RH	0	0	0	0	0	0	0	0	0	7.19771e-09	0	0	0	0	0	2.39924e-09
TCONS_00003033	2L	9757386	9758459	-	XLOC_001730	AGAP005080|AGAP005080-RA	11.3765	14.6208	10.85	8.72708	5.14466	4.46412	1.47235	1.00582	1.36963	1.40387	1.31398	0.954458	12.2824	6.11195	1.2826	1.2241
TCONS_00000411	2L	9758828	9759668	+	XLOC_000224	AGAP005081|AGAP005081-RA	15.7228	22.1142	17.5063	11.8758	8.46097	7.68183	2.57481	1.91133	2.19133	0.499136	0.693921	0.639138	18.4477	9.33953	2.22582	0.610732
TCONS_00000412	2L	9759947	9779823	+	XLOC_000225	AGAP005082|AGAP005082-RA	0.87808	0.739841	0.740751	1.36861	1.0659	1.26093	1.75731	1.1067	1.42737	0.898583	0.959253	0.892473	0.786224	1.23181	1.43046	0.91677
TCONS_00000413	2L	9760013	9779823	+	XLOC_000225	AGAP005082|AGAP005082-RA	0.588058	0.553504	0.362552	0.549288	0.306415	0.374853	0.287774	0.235337	0.257279	0.115658	0.128153	0.162573	0.501371	0.410185	0.26013	0.135461
TCONS_00000414	2L	9761099	9779657	+	XLOC_000225	AGAP005082|AGAP005082-RA	0.11752	0.146583	0.143522	0.116031	0.0307208	0.101717	0.0261779	0.00641343	0.0276923	0.00155479	0.00182564	0.00811479	0.135875	0.082823	0.0200945	0.00383174
TCONS_00000415	2L	9780556	9780629	+	XLOC_000226	AGAP005083|AGAP005083-RA	0	0.0484395	0	0.0807325	0.064586	0.0484395	0.032293	0	0.0161465	0	0.032293	0	0.0161465	0.064586	0.0161465	0.0107643
TCONS_00003034	2L	9781131	9781204	-	XLOC_001731	AGAP005084|AGAP005084-RA	0	0.0484395	0	0.0807325	0.064586	0.0484395	0.032293	0	0.0161465	0	0.032293	0	0.0161465	0.064586	0.0161465	0.0107643
TCONS_00005351	2L	9831162	9832310	.	XLOC_003174	-	0.019052	0.00317533	0.00635066	0.0349286	0.0793833	0.0635066	0.654118	0.603313	0.692222	0.511228	0.539806	0.450897	0.00952599	0.0592728	0.649884	0.500644
TCONS_00000416	2L	9833568	9879617	+	XLOC_000227	AGAP005088|AGAP005088-RA	0.143037	0.0917183	0.0753003	0.72636	0.95915	1.10028	5.15861	4.42727	4.75099	9.5758	8.54055	7.89661	0.103352	0.928598	4.77896	8.67099
TCONS_00000417	2L	9833601	9851144	+	XLOC_000227	-	0.00656791	0.00841086	0.00587793	0.0576992	0.0713304	0.143626	0.242043	0.195198	0.26378	0.316076	0.246919	0.191791	0.00695223	0.0908851	0.233674	0.251595
TCONS_00000418	2L	9875257	9877489	+	XLOC_000227	AGAP005088|AGAP005088-RA	3.29332e-08	0.00853833	0	0.118734	0.0668333	0	0.788531	0.229269	0	0.295985	1.70812	0.951587	0.00284612	0.0618557	0.339267	0.985229
TCONS_00003035	2L	9892294	9892366	-	XLOC_001732	AGAP005089|AGAP005089-RA	0	0	0.180371	0	0.0225463	0	0	0	0	0	0	0	0.0601235	0.00751544	0	0
TCONS_00000419	2L	9892709	9892780	+	XLOC_000228	AGAP005090|AGAP005090-RA	0	0.0618961	0	0	0	0	0	0	0	0	0	0	0.020632	0	0	0
TCONS_00000420	2L	9898848	9941997	+	XLOC_000229	AGAP005091|AGAP005091-RB	0.415651	0.366113	0.609132	0.643952	0.505346	0.610403	0.345975	0.325595	0.335976	0.18777	0.111993	0.157485	0.463632	0.586567	0.335849	0.152416
TCONS_00003036	2L	9909441	9910601	-	XLOC_001733	AGAP005092|AGAP005092-RA	0.0221004	0.0441891	0	0	0	0.0221421	0	0	0.0221539	0	0	0	0.0220965	0.00738071	0.00738463	0
TCONS_00000421	2L	9916245	9943385	+	XLOC_000229	AGAP005091|AGAP005091-RB	0.00709301	0.00765641	0	0	0	0	0.057505	4.0215e-05	0.0559041	0.0380763	0	0.0496317	0.00491647	0	0.0378164	0.029236
TCONS_00000422	2L	9916262	9943385	+	XLOC_000229	AGAP005091|AGAP005091-RB	0.788376	0.956806	0.705533	0.459251	0.228776	0.270568	0.117704	0.114256	0.108215	0.188706	0.171048	0.111118	0.816905	0.319532	0.113392	0.156957
TCONS_00000423	2L	9916711	9941997	+	XLOC_000229	AGAP005091|AGAP005091-RA	2.90907	3.31372	2.63888	1.21977	0.603446	0.629146	0.18114	0.158403	0.115563	0.338443	0.332045	0.203107	2.95389	0.817455	0.151702	0.291198
TCONS_00000424	2L	9916711	9941997	+	XLOC_000229	AGAP005091|AGAP005091-RC	0.0871618	0.0937242	0	0	0	0	0	0.00519407	0	0.0249337	0	0.0112501	0.0602953	0	0.00173136	0.0120613
TCONS_00000425	2L	9930857	9941997	+	XLOC_000229	AGAP005091|AGAP005091-RD	0.0299727	0.0148329	0.0138604	0.00498209	0	0	0	0.00472727	0	0	0	0	0.0195553	0.0016607	0.00157576	0
TCONS_00000426	2L	9930876	9941997	+	XLOC_000229	AGAP005091|AGAP005091-RE	0.0395798	0.0204477	1.0587e-10	0	0	0	0	0	0	0	0	0	0.0200091	0	0	0
TCONS_00000427	2L	9950809	9957070	+	XLOC_000230	AGAP005093|AGAP005093-RA	0.00314802	0.0110181	0.00419736	0.0209868	0.0393502	0.0230855	0.161598	0.140087	0.149006	0.249743	0.200948	0.204097	0.00612115	0.0278075	0.15023	0.218263
TCONS_00003037	2L	9959749	9960811	-	XLOC_001734	AGAP005094|AGAP005094-RA	0	0	0	0	0.00478498	0	0	0	0	0	0.00478498	0	0	0.00159499	0	0.00159499
TCONS_00000428	2L	9969229	9971786	+	XLOC_000231	AGAP005095|AGAP005095-RA	0.0173622	0.0840748	0.0107666	0.0426194	0.0349576	0.0430653	0.0452091	0.0568066	0.0332001	0.0741326	0.0572128	0.0500942	0.0374012	0.0402141	0.0450719	0.0604799
TCONS_00003038	2L	9978240	10024330	-	XLOC_001735	AGAP005096|AGAP005096-RA	0.00117245	0.00234489	0.00351734	0.0187591	0.0164142	0.0152418	0.0246214	0.0128969	0.0281387	0.0246214	0.0199316	0.0199316	0.00234489	0.0168051	0.0218857	0.0214948
TCONS_00003039	2L	10059627	10059806	-	XLOC_001736	AGAP005098|AGAP005098-RA	4.54425	3.5136	3.88838	30.5449	36.8694	35.7919	250.028	238.69	234.24	513.688	498.556	443.416	3.98208	34.402	240.986	485.22
TCONS_00000429	2L	10087962	10113493	+	XLOC_000232	AGAP005099|AGAP005099-RA	0.0440098	0.0782396	0.0293398	0.0782396	0.0929095	0.0537897	0.0342298	0.0440098	0.0635696	0.0586797	0.117359	0.0880195	0.0505297	0.0749796	0.0472697	0.0880195
TCONS_00000430	2L	10116617	10117747	+	XLOC_000233	AGAP005100|AGAP005100-RA	12.1448	15.6844	12.0875	12.6213	9.06742	9.08891	3.70793	2.99859	3.59687	1.99548	1.84143	1.64439	13.3056	10.2592	3.43447	1.8271
TCONS_00003040	2L	10117831	10125074	-	XLOC_001737	AGAP005101|AGAP005101-RA	0.519552	0.500979	0.392402	0.566697	0.474311	0.549553	0.697656	0.461453	0.476216	0.160961	0.129531	0.128578	0.470978	0.530187	0.545109	0.13969
TCONS_00003041	2L	10126240	10127958	-	XLOC_001738	AGAP005102|AGAP005102-RA	5.46805	5.99735	5.74337	3.75208	2.9069	2.88343	1.92299	1.72664	2.20045	2.86849	2.65079	2.34345	5.73626	3.1808	1.95003	2.62091
TCONS_00003042	2L	10139697	10142653	-	XLOC_001739	AGAP005103|AGAP005103-RA	0.00967051	0.0145058	0.00725288	0	0.00241763	0	0.00241763	0	0.00725288	0.00241763	0	0.00241763	0.0104764	0.000805875	0.0032235	0.00161175
TCONS_00000431	2L	10146126	10147355	+	XLOC_000234	AGAP005104|AGAP005104-RA	1.6098	1.08871	1.72171	1.02646	1.36206	0.972416	0.59504	0.463057	0.720352	1.28234	0.736027	0.757474	1.47341	1.12031	0.592816	0.925281
TCONS_00000432	2L	10146126	10148433	+	XLOC_000234	AGAP005104|AGAP005104-RA	0.378403	0.260595	0.358337	0.167606	0.0564915	0.15646	0.0667453	0.137827	0.16954	0.219412	0.121611	0.214053	0.332445	0.126852	0.124704	0.185026
TCONS_00000433	2L	10146126	10148433	+	XLOC_000234	AGAP005104|AGAP005104-RA	1.89194	2.04405	2.34001	1.58707	1.27496	1.90575	1.01681	0.814374	1.16989	0.848588	0.850257	0.693874	2.092	1.58926	1.00036	0.797573
TCONS_00000434	2L	10149000	10150786	+	XLOC_000235	AGAP005105|AGAP005105-RA	7.36193	6.61177	7.22633	9.62971	8.3353	10.8857	8.77455	7.44165	9.65956	6.75677	6.05507	4.95377	7.06668	9.6169	8.62525	5.92187
TCONS_00000435	2L	10149521	10150786	+	XLOC_000235	AGAP005105|AGAP005105-RA	9.39235	6.43544	7.94301	12.3845	11.4479	17.5739	12.2411	11.1974	17.0579	17.4105	11.4076	12.8051	7.9236	13.8021	13.4988	13.8744
TCONS_00003043	2L	10151646	10153636	-	XLOC_001740	-	6.89074	6.11758	6.7696	3.39549	2.26247	3.03029	0.635986	0.406176	0.746438	0.162114	0.167459	0.0783849	6.59264	2.89608	0.5962	0.135986
TCONS_00003044	2L	10153688	10154068	-	XLOC_001741	-	3.97555	4.35916	4.18479	1.97034	1.62161	1.67392	0.401043	0.226676	0.296423	0.244113	0.313859	0.139493	4.17317	1.75529	0.308047	0.232488
TCONS_00000436	2L	10154540	10159989	+	XLOC_000236	AGAP005106|AGAP005106-RA	0.33749	0.324376	0.381544	0.321638	0.260883	0.457515	0.123748	0.130294	0.117924	0.0496538	0.0307943	0.0225502	0.347804	0.346679	0.123989	0.0343328
TCONS_00000437	2L	10154540	10159989	+	XLOC_000236	AGAP005106|AGAP005106-RA	2.18558	1.68909	2.20154	1.46523	1.18829	1.56517	0.459942	0.194078	0.42005	0.0314237	0.0129346	0.0258798	2.0254	1.40623	0.358023	0.0234127
TCONS_00000438	2L	10154540	10161335	+	XLOC_000236	AGAP005106|AGAP005106-RB	1.83939	1.95101	2.24782	0.945023	0.763883	0.937008	0.123847	0.125615	0.180216	0.0116406	0.0121183	0.0161233	2.01274	0.881972	0.143226	0.0132941
TCONS_00000439	2L	10154540	10167856	+	XLOC_000236	AGAP005106|AGAP005106-RA	6.4874	6.68935	5.28731	4.40391	2.91358	2.56195	0.958119	0.785213	0.822875	0.263128	0.286517	0.193357	6.15469	3.29315	0.855402	0.247668
TCONS_00003045	2L	10172962	10185475	-	XLOC_001742	AGAP005107|AGAP005107-RA	0.915062	0.852352	0.881368	0.506168	0.45351	0.456438	0.190938	0.135551	0.191027	0.0666074	0.0554474	0.0990513	0.882927	0.472039	0.172505	0.073702
TCONS_00003046	2L	10182303	10185475	-	XLOC_001742	AGAP028443|AGAP028443-RA	0.624875	0.498566	0.549443	0.442396	0.482632	0.745662	0.569046	0.490403	0.757448	0.632783	0.436895	0.439848	0.557628	0.556897	0.605633	0.503175
TCONS_00003047	2L	10182303	10185475	-	XLOC_001742	AGAP028443|AGAP028443-RA	4.5694	3.79643	5.57293	2.67289	2.24231	3.69168	0.597329	0.430232	0.917463	0.138403	0.0908322	0.152044	4.64626	2.86896	0.648341	0.127093
TCONS_00003048	2L	10182303	10185475	-	XLOC_001742	AGAP028443|AGAP028443-RA	0.375939	0.290377	0.403858	0.114717	0.233886	0.276123	0.112544	0.103104	0.0801974	0.0781996	0.0854382	0.0776469	0.356725	0.208242	0.0986151	0.0804282
TCONS_00003049	2L	10182321	10183867	-	XLOC_001742	AGAP028443|AGAP028443-RA	0.652714	0.49373	0.863917	0.934833	0.725041	1.39783	0.751113	0.483295	1.03199	0.885963	0.418087	0.441993	0.67012	1.01924	0.755467	0.582014
TCONS_00003050	2L	10184952	10185475	-	XLOC_001742	AGAP005107|AGAP005107-RA	0	0	0	0	0.112287	0	0.157921	0.308459	0.569633	0.686186	0.283928	0	0	0.0374289	0.345338	0.323371
TCONS_00003051	2L	10192420	10195565	-	XLOC_001743	-	1.46354	1.19719	1.49822	0.92668	0.711657	1.00159	0.473051	0.348198	0.600677	0.320454	0.224734	0.224734	1.38632	0.879976	0.473975	0.25664
TCONS_00003052	2L	10195914	10198064	-	XLOC_001744	AGAP028444|AGAP028444-RA	1.4025	1.04821	1.55949	0.641395	0.446975	0.76592	0.180807	0.105961	0.209882	0.084924	0.0481389	0.0528142	1.33674	0.618097	0.16555	0.061959
TCONS_00000440	2L	10196030	10196546	+	XLOC_000237	AGAP028444|AGAP028444-RA	0.222247	0.148935	0.312271	0.324657	0.253246	0.185768	1.1378	1.01665	1.73713	1.32627	0.626073	1.0146	0.227818	0.254557	1.29719	0.988982
TCONS_00000441	2L	10198419	10202718	+	XLOC_000238	AGAP005108|AGAP005108-RA	9.13203	12.3902	12.5499	7.32842	5.70181	5.38535	1.66599	1.50197	1.59085	0.584841	0.65988	0.696772	11.3574	6.13853	1.58627	0.647164
TCONS_00000442	2L	10198886	10202718	+	XLOC_000238	AGAP005108|AGAP005108-RB	0.64162	0.549642	0.75529	0.535746	0.811112	0.924145	0.424488	0.403102	0.506449	0.143826	0.0816123	0.0995072	0.648851	0.757001	0.444679	0.108315
TCONS_00003053	2L	10202690	10203577	-	XLOC_001745	AGAP005109|AGAP005109-RA	17.6945	19.8752	18.978	20.1867	15.3394	15.059	8.76004	7.87531	9.96252	14.3799	12.3301	11.8441	18.8492	16.8617	8.86595	12.8514
TCONS_00000443	2L	10203864	10206481	+	XLOC_000239	AGAP005110|AGAP005110-RA	12.7843	12.2042	11.5578	12.468	9.33174	10.6446	11.5733	9.90717	11.0981	9.8794	8.81648	7.97726	12.1821	10.8148	10.8595	8.89105
TCONS_00000444	2L	10207710	10229566	+	XLOC_000240	AGAP005111|AGAP005111-RB	0.40419	0.255634	0.32636	0.236037	0.172412	0.345307	0.0875092	0.0549779	0.0745308	0.0525597	0.0806915	0.0538196	0.328728	0.251252	0.0723393	0.0623569
TCONS_00000445	2L	10207803	10223775	+	XLOC_000240	AGAP005111|AGAP005111-RA	0.16007	0.188411	0.118377	0.176674	0.113767	0.123745	0.0465338	0.0296041	0.0425564	0.0140687	0.0139351	0.0223831	0.155619	0.138062	0.0395648	0.0167956
TCONS_00000446	2L	10207803	10228414	+	XLOC_000240	AGAP005111|AGAP005111-RB	4.59419	4.04705	3.8399	4.21303	2.85291	3.32771	1.23464	0.944261	1.01948	1.01278	1.09484	0.935645	4.16038	3.46455	1.06613	1.01442
TCONS_00000447	2L	10209420	10229566	+	XLOC_000240	AGAP005111|AGAP005111-RB	0.154281	0.134555	0.143349	0.201053	0.142782	0.186909	0.111801	0.0372631	0.108886	0.0237491	0.00704102	0.0025691	0.144062	0.176915	0.0859832	0.0111197
TCONS_00000448	2L	10212028	10229566	+	XLOC_000240	AGAP005111|AGAP005111-RB	1.83968	1.73252	1.51332	1.94632	1.38294	1.47554	0.622863	0.356634	0.488561	0.56289	0.403695	0.425687	1.69517	1.6016	0.489353	0.46409
TCONS_00000449	2L	10225275	10228414	+	XLOC_000240	AGAP013744|AGAP013744-RA	0.0132902	0	0.00875491	0.0158876	0	0	0.073255	0.0348758	0.0317284	0.15998	0.0554367	0.0588642	0.00734837	0.00529586	0.0466197	0.091427
TCONS_00003054	2L	10228411	10239039	-	XLOC_001746	AGAP005115|AGAP005115-RA	2.66031	2.39413	2.2476	2.36391	1.73331	1.87861	1.20192	0.945275	1.00799	1.42532	1.37773	1.19395	2.43401	1.99194	1.05173	1.33233
TCONS_00003055	2L	10229604	10232219	-	XLOC_001746	AGAP005113|AGAP005113-RA	0.549974	0.924553	0	0.73638	0.441455	0	0	0	0	0	0	0	0.491509	0.392612	0	0
TCONS_00003056	2L	10232779	10234005	-	XLOC_001746	AGAP005114|AGAP005114-RB	0.357542	0.607127	0.461793	1.73544	1.77375	1.56047	4.03528	2.84706	3.03883	7.48419	7.36399	5.6472	0.475487	1.68989	3.30706	6.83179
TCONS_00003057	2L	10232959	10233748	-	XLOC_001746	AGAP005114|AGAP005114-RA	2.42327	2.51328	2.00639	2.71659	2.13439	1.98121	2.48113	2.18633	2.35909	4.8455	4.48925	3.73581	2.31431	2.27739	2.34219	4.35685
TCONS_00003058	2L	10234695	10238376	-	XLOC_001746	AGAP005115|AGAP005115-RA	1.9117	2.48068	1.5012	1.69611	1.5199	1.08122	0.619255	0.506019	0.514121	0.569201	0.640975	0.514235	1.96452	1.43241	0.546465	0.574804
TCONS_00000450	2L	10239044	10240388	+	XLOC_000241	AGAP005116|AGAP005116-RA	4.42559	4.62929	3.66939	3.59405	2.13187	2.23233	1.27243	0.898512	1.01571	0.957111	0.736668	0.636214	4.24142	2.65275	1.06222	0.776664
TCONS_00003059	2L	10241196	10244380	-	XLOC_001747	AGAP005117|AGAP005117-RA	15.8617	20.9353	17.9403	14.6993	9.57469	10.2492	2.98228	2.37988	2.55806	2.97379	2.84653	2.41382	18.2458	11.5077	2.64007	2.74471
TCONS_00000451	2L	10244435	10245368	+	XLOC_000242	AGAP005118|AGAP005118-RA	9.45225	12.0179	9.59582	6.86342	4.37647	3.87167	2.05625	1.63018	1.92657	2.17203	1.87563	1.60702	10.3553	5.03719	1.871	1.88489
TCONS_00003060	2L	10245383	10251722	-	XLOC_001748	AGAP005120|AGAP005120-RA	2.57174	2.96577	2.72755	1.79132	1.3273	1.3934	0.405515	0.293006	0.469327	0.409277	0.306732	0.277985	2.75502	1.50401	0.389283	0.331331
TCONS_00003061	2L	10245507	10248507	-	XLOC_001748	AGAP005119|AGAP005119-RA	0.00510934	0	0.0187048	0.0450215	0	0	0	0	0	0	0	0	0.00793806	0.0150072	0	0
TCONS_00003062	2L	10249595	10251059	-	XLOC_001748	AGAP005120|AGAP005120-RA	2.55834	2.54786	1.35078	1.92072	0.78255	0.502449	0.571979	0.488177	0.275878	0.204899	0.272306	0.315784	2.15233	1.06857	0.445344	0.26433
TCONS_00000452	2L	10251056	10253640	+	XLOC_000243	AGAP005121|AGAP005121-RB	7.84996	7.02436	7.56968	5.32624	4.19072	4.61106	1.09071	0.768467	1.40352	0.372579	0.311897	0.302682	7.48133	4.70934	1.08757	0.329053
TCONS_00000453	2L	10251723	10252977	+	XLOC_000243	AGAP005121|AGAP005121-RB	0.238666	0.304587	0.309652	0.196685	0.0640001	0.0397865	0.0259855	0.0230887	0.0297262	0.090286	0.148603	0.153537	0.284302	0.100157	0.0262668	0.130809
TCONS_00000454	2L	10251820	10252977	+	XLOC_000243	AGAP005121|AGAP005121-RA	0.540888	0.758438	0.34907	0.513801	0.0906221	0.249978	0.111777	0.0872407	0.0456637	0.495411	0.245131	0.134966	0.549465	0.284801	0.0815606	0.291836
TCONS_00003063	2L	10253637	10255149	-	XLOC_001749	AGAP005122|AGAP005122-RA	39.5927	44.6953	34.8362	37.5927	27.1003	26.8439	8.77701	6.05134	7.24366	1.52309	1.72309	1.39745	39.7081	30.5123	7.35734	1.54788
TCONS_00003064	2L	10256621	10257383	-	XLOC_001750	AGAP005123|AGAP005123-RA	6.86127	7.47184	7.73896	9.63936	9.53251	13.9133	24.522	23.1635	30.1621	38.275	30.3453	25.8881	7.35735	11.0284	25.9492	31.5028
TCONS_00003065	2L	10257647	10264350	-	XLOC_001751	AGAP005124|AGAP005124-RA	0.93303	1.20116	0.862213	1.55529	1.34946	1.16194	0.569996	0.37872	0.368027	0.363156	0.317007	0.308955	0.998802	1.35556	0.438914	0.329706
TCONS_00003066	2L	10257647	10275183	-	XLOC_001751	AGAP005124|AGAP005124-RA	0.237876	0.250603	0.214878	0.370199	0.442768	0.647959	0.512798	0.746242	0.676442	1.20293	0.781267	0.907652	0.234452	0.486976	0.645161	0.963951
TCONS_00003067	2L	10257652	10269142	-	XLOC_001751	AGAP005124|AGAP005124-RA	0.342924	0.266995	0.241237	0.325162	0.212403	0.1998	0.112695	0.0850547	0.101391	0.0972813	0.12477	0.102227	0.283718	0.245788	0.0997138	0.108093
TCONS_00003068	2L	10257652	10269142	-	XLOC_001751	AGAP005124|AGAP005124-RB	0.313188	0.339748	0.231771	0.426123	0.257025	0.209197	0.301754	0.229428	0.2097	0.277323	0.235977	0.227884	0.294902	0.297448	0.246961	0.247062
TCONS_00003069	2L	10258444	10269142	-	XLOC_001751	AGAP005124|AGAP005124-RC	1.46464	1.23446	1.5137	0.392636	0	3.87735e-10	0	0	0	0	0	0	1.40427	0.130879	0	0
TCONS_00003070	2L	10258444	10275183	-	XLOC_001751	AGAP005124|AGAP005124-RA	1.41758	1.41641	1.18846	1.50954	1.18489	1.0177	0.713076	0.67664	0.678404	0.936391	0.886136	0.728916	1.34082	1.23738	0.689374	0.850481
TCONS_00003071	2L	10258444	10275185	-	XLOC_001751	AGAP005124|AGAP005124-RA	0	0	0	0.16457	0.16697	0.181655	0.538491	0.14854	0.456635	0.518021	0.684103	0.588542	0	0.171065	0.381222	0.596889
TCONS_00000455	2L	10275257	10276444	+	XLOC_000244	-	0.569286	0.277032	0.347051	0.943736	0.684969	0.980267	0.995489	0.52971	0.949824	1.35776	0.77021	0.794565	0.39779	0.869658	0.825008	0.974179
TCONS_00003072	2L	10285491	10288399	-	XLOC_001752	AGAP005125|AGAP005125-RA	1.51519	1.79748	1.32941	1.9531	1.60084	1.45849	0.832391	0.616452	0.620071	0.82274	0.91201	0.751564	1.54736	1.67081	0.689638	0.828771
TCONS_00003073	2L	10308526	10315568	-	XLOC_001753	AGAP005126|AGAP005126-RA	0.283716	0.264381	0.204921	0.778401	0.874186	0.916622	0.981774	0.749302	1.08758	0.511663	0.583939	0.532271	0.251006	0.856403	0.939552	0.542625
TCONS_00003074	2L	10309342	10310625	-	XLOC_001753	AGAP005126|AGAP005126-RA	8.28503e-09	0.0552774	0.0815046	0	0	0	0.0530502	0	0	0.0228223	0.0534464	0	0.045594	0	0.0176834	0.0254229
TCONS_00003075	2L	10330352	10336460	-	XLOC_001754	AGAP005127|AGAP005127-RA	1.82836	1.63716	2.0189	0.86022	0.443474	0.736792	0.0559662	0.0354712	0.064933	0.0185221	0.0104233	0.0092617	1.82814	0.680162	0.0521235	0.0127357
TCONS_00003076	2L	10331961	10336460	-	XLOC_001754	AGAP005127|AGAP005127-RA	1.19142	1.31968	0.822554	0.996899	0.556848	0.560771	0.10067	0.0566931	0.0490934	0.00910948	0.0109708	0.0139213	1.11122	0.704839	0.0688187	0.0113339
TCONS_00000456	2L	10336780	10338354	+	XLOC_000245	AGAP005128|AGAP005128-RA	2.19482	2.84506	2.20851	1.59478	1.00159	1.086	0.264656	0.203055	0.271501	0.148299	0.221308	0.16427	2.41613	1.22746	0.246404	0.177959
TCONS_00003077	2L	10338714	10339920	-	XLOC_001755	AGAP005129|AGAP005129-RA	17.3776	18.1343	12.8974	21.8345	15.5075	14.2574	10.0839	7.46707	7.79043	10.4306	9.40051	7.91377	16.1364	17.1998	8.44713	9.24828
TCONS_00000457	2L	10340218	10342062	+	XLOC_000246	AGAP005130|AGAP005130-RA	4.54578	5.79296	4.70314	4.36318	3.15291	3.14708	1.77752	1.25106	1.53857	0.569194	0.635244	0.541997	5.01396	3.55439	1.52238	0.582145
TCONS_00003078	2L	10342081	10343123	-	XLOC_001756	AGAP005131|AGAP005131-RA	34.4779	46.7803	37.3749	25.3128	11.6853	11.5359	3.73489	2.1435	3.30619	4.21555	3.2932	3.24124	39.5444	16.178	3.06153	3.58333
TCONS_00000458	2L	10343504	10345513	+	XLOC_000247	AGAP005132|AGAP005132-RA	5.72386	4.91049	5.12991	5.44391	4.39599	5.56497	2.80707	2.26609	3.01515	3.23268	2.33797	2.62549	5.25475	5.13495	2.6961	2.73204
TCONS_00003079	2L	10347397	10353265	-	XLOC_001757	AGAP005133|AGAP005133-RA	0.17619	0.21077	0.130093	0.252748	0.244847	0.208678	0.462354	0.303039	0.259387	0.287102	0.262492	0.214718	0.172351	0.235424	0.341593	0.254771
TCONS_00003080	2L	10350572	10354920	-	XLOC_001757	AGAP005133|AGAP005133-RA	2.96016	2.62663	2.54192	1.92703	1.18475	1.44421	0.498935	0.385508	0.546673	0.450849	0.361043	0.351507	2.70957	1.51867	0.477039	0.3878
TCONS_00000459	2L	10355282	10358610	+	XLOC_000248	AGAP005134|AGAP005134-RA	87.6334	102.612	75.7892	85.6735	71.0017	63.8996	60.8712	52.2274	50.02	91.9807	85.9321	73.4058	88.6781	73.525	54.3729	83.7729
TCONS_00003081	2L	10362528	10369557	-	XLOC_001758	AGAP005135|AGAP005135-RA	0.60179	0.511444	0.431818	0.504404	0.463977	0.503794	0.409493	0.257948	0.310629	0.287372	0.288393	0.271249	0.515017	0.490725	0.326024	0.282338
TCONS_00000460	2L	10370242	10370878	+	XLOC_000249	AGAP005136|AGAP005136-RA	31.5636	32.8892	37.1578	15.4968	7.80805	10.4991	1.98847	1.29913	1.86916	1.52449	1.4317	1.1268	33.8702	11.268	1.71892	1.361
TCONS_00003082	2L	10381354	10393272	-	XLOC_001759	AGAP005137|AGAP005137-RA	1.99015	2.02652	1.5374	5.86	5.5557	5.97956	3.89779	2.37559	3.30715	2.50479	2.29805	2.06398	1.85136	5.79842	3.19351	2.28894
TCONS_00003083	2L	10381740	10384703	-	XLOC_001759	AGAP005137|AGAP005137-RA	0	0.13214	0	0.10823	0	0.0180251	1.49834e-10	0	0	0	0.118267	0	0.0440467	0.0420849	4.99447e-11	0.0394225
TCONS_00003084	2L	10420861	10421444	-	XLOC_001760	-	3.2459	3.18485	3.07293	3.72414	2.85925	2.97117	0.40701	0.295082	0.40701	0.0610515	0.0712268	0.152629	3.16789	3.18485	0.369701	0.094969
TCONS_00003085	2L	10438247	10467705	-	XLOC_001761	AGAP005138|AGAP005138-RA	0.510678	0.409554	0.433836	0.433513	0.387059	0.376217	0.309256	0.201418	0.267788	0.326533	0.23241	0.246085	0.451356	0.398929	0.259487	0.268342
TCONS_00003086	2L	10441032	10449388	-	XLOC_001761	AGAP005138|AGAP005138-RA	0	0.0632082	0	0.546081	0.53891	0.375038	0.795482	0.527433	0.545529	0.980104	0.838615	0.816193	0.0210694	0.486676	0.622815	0.878304
TCONS_00003087	2L	10464003	10466664	-	XLOC_001761	AGAP005139|AGAP005139-RA	0.468675	0.407309	0.168572	0.0728209	0	0	0	0	0	0	0	0	0.348185	0.0242736	0	0
TCONS_00000461	2L	10468015	10469971	+	XLOC_000250	AGAP005141|AGAP005141-RA	9.14755	8.00277	7.05027	10.1873	7.83542	7.43661	6.61586	4.807	5.33043	7.21051	6.7209	6.19569	8.06686	8.48644	5.58443	6.70903
TCONS_00000462	2L	10472272	10475218	+	XLOC_000251	AGAP005142|AGAP005142-RA	14.2465	14.8538	11.1804	14.1927	11.0717	9.57381	4.6705	3.36698	3.34391	1.42542	1.26509	0.938932	13.4269	11.6127	3.7938	1.20981
TCONS_00003088	2L	10476213	10560996	-	XLOC_001762	AGAP005143|AGAP005143-RA	1.04366	0.705512	0.596007	0.962806	0.943592	0.880209	0.33777	0.25357	0.32305	0.113914	0.0961827	0.0694842	0.781728	0.928869	0.304797	0.0931936
TCONS_00003089	2L	10477353	10495460	-	XLOC_001762	AGAP005143|AGAP005143-RA	0.0114792	0.0136363	0	0.0145325	0	0	0.0128459	0.0459649	0	0.0197452	0.0430421	0.0405736	0.00837182	0.00484418	0.0196036	0.0344536
TCONS_00000463	2L	10488114	10489563	+	XLOC_000252	AGAP005144|AGAP005144-RA	7.54656	9.98473	8.77677	6.49437	4.48534	4.79687	4.04666	3.2742	3.72242	6.23688	5.6329	5.23873	8.76936	5.25886	3.6811	5.70284
TCONS_00000464	2L	10539087	10543428	+	XLOC_000253	AGAP005145|AGAP005145-RA	0.0296465	0.0325711	0.0171686	0.00869775	0.019364	0.0252147	0.0100185	0.0137856	0.00918701	0	0.00847744	0	0.0264621	0.0177588	0.0109971	0.00282581
TCONS_00000465	2L	10540737	10543722	+	XLOC_000253	AGAP005145|AGAP005145-RA	0.071755	0.121021	0.0871621	0.207172	0.287216	0.216503	0.608942	0.678507	1.0425	0.144845	0.152614	0.151429	0.0933126	0.236964	0.776649	0.14963
TCONS_00000466	2L	10540907	10543722	+	XLOC_000253	AGAP005145|AGAP005145-RA	0.167192	0.0588597	0.0539894	0.123268	0.453547	0.450614	0.584652	0.644168	0.541504	0	0	0	0.0933471	0.342476	0.590108	0
TCONS_00000467	2L	10544803	10550163	+	XLOC_000254	AGAP005146|AGAP005146-RA	0.0532004	0.0431355	0.0560761	0.0618275	0.0460112	0.0833953	0.0301948	0.0115028	0.018692	0.0028757	0.00143785	0	0.050804	0.0637447	0.0201299	0.00143785
TCONS_00003090	2L	10565289	10572899	-	XLOC_001763	AGAP005147|AGAP005147-RA	2.89491	2.70806	2.18572	1.51169	0.867991	0.561548	0.575163	0.430045	0.410103	0.0486456	0.131478	0.0442681	2.59623	0.980409	0.47177	0.0747973
TCONS_00003091	2L	10565289	10575616	-	XLOC_001763	AGAP005147|AGAP005147-RA	8.0906	9.61201	8.26951	13.0894	11.6781	13.2156	7.67187	4.54714	6.26476	0.387766	0.195969	0.287914	8.65737	12.661	6.16126	0.29055
TCONS_00003092	2L	10565556	10572815	-	XLOC_001763	AGAP005147|AGAP005147-RB	0	0	0	0	5.69644e-09	1.3444e-10	0	7.50607e-09	0.00519399	0	0	0	0	1.94363e-09	0.00173133	0
TCONS_00003093	2L	10565556	10575499	-	XLOC_001763	AGAP005147|AGAP005147-RA	0	0	2.53643e-09	8.92535e-10	0.000153539	1.68638e-05	1.38668e-11	0.000665896	0.277323	0	0	0	8.45475e-10	5.68013e-05	0.0926629	0
TCONS_00000468	2L	10575676	10577666	+	XLOC_000255	AGAP005148|AGAP005148-RB	0.266433	0.22458	0.251193	0.245949	0.186743	0	0.120569	0.0124647	0	0.0968086	0.000128249	0	0.247402	0.14423	0.0443445	0.0323123
TCONS_00000469	2L	10576742	10577666	+	XLOC_000255	AGAP005148|AGAP005148-RA	4.17081	5.97175	5.4772	2.80818	1.71163	1.9126	0.391275	0.491289	0.742483	0.192392	0.305333	0.272557	5.20659	2.14414	0.541682	0.256761
TCONS_00003094	2L	10577656	10578050	-	XLOC_001764	AGAP005149|AGAP005149-RA	43.6824	60.7708	69.3578	33.6002	19.908	21.1256	10.1676	10.6376	12.3464	22.1723	23.4753	19.7372	57.937	24.8779	11.0505	21.7949
TCONS_00003095	2L	10579631	10588178	-	XLOC_001765	AGAP005150|AGAP005150-RA	1.8754	2.00641	1.67908	1.2018	0.801509	0.930277	0.360203	0.299325	0.3258	0.152695	0.156051	0.145111	1.85363	0.977862	0.328443	0.151286
TCONS_00003096	2L	10581996	10582406	-	XLOC_001765	AGAP005150|AGAP005150-RA	0	0	0	0.298738	0.0115375	0	0	0	0	0	0	0.0371829	0	0.103425	0	0.0123943
TCONS_00003097	2L	10586422	10588178	-	XLOC_001765	-	1.37111	1.23158	1.25527	1.28106	1.02068	1.04306	0.903341	0.628024	0.717688	1.33707	1.05481	1.0065	1.28599	1.11493	0.749684	1.13279
TCONS_00000470	2L	10589243	10590426	+	XLOC_000256	AGAP005152|AGAP005152-RA	3.39947	4.15203	3.81097	2.42078	1.53477	1.36794	0.437446	0.344767	0.474517	0.22243	0.163115	0.207601	3.78749	1.7745	0.41891	0.197716
TCONS_00000471	2L	10600456	10604252	+	XLOC_000257	AGAP005153|AGAP005153-RA	0.00812818	0.0480802	0.0249197	0.0322562	0	0	0	0	0	0	0	0	0.0270427	0.0107521	0	0
TCONS_00000472	2L	10600468	10604252	+	XLOC_000257	AGAP005153|AGAP005153-RB	0.287186	0.386877	0.193859	0.319571	0.434676	0.275406	0.295314	0.172543	0.212361	0.0630446	0.116135	0.0929079	0.289307	0.343218	0.226739	0.0906958
TCONS_00000473	2L	10608457	10644813	+	XLOC_000258	AGAP005155|AGAP005155-RA	1.9093	1.44669	1.38832	3.28439	2.93255	3.53626	2.64657	2.02109	2.94669	3.84905	2.53663	2.92846	1.58144	3.25107	2.53812	3.10471
TCONS_00000474	2L	10608457	10644813	+	XLOC_000258	AGAP005155|AGAP005155-RA	0.22935	0.343262	0.232721	0.327712	0.222992	0.283776	0.139811	0.103814	0.129032	0.0469877	0.0391636	0.0378662	0.268444	0.27816	0.124219	0.0413392
TCONS_00000475	2L	10640058	10644626	+	XLOC_000258	AGAP005155|AGAP005155-RA	0	0	0	4.63962e-08	0	0	0	7.8317e-08	0	0	0.713206	0.0921989	0	1.54654e-08	2.61057e-08	0.268468
TCONS_00003098	2L	10651450	10734138	-	XLOC_001766	AGAP005156|AGAP005156-RA	0.0657644	0.0580989	0.0394644	0.0964545	0.109633	0.104127	0.123856	0.128241	0.141394	0.192909	0.252097	0.152442	0.0544426	0.103405	0.131164	0.19915
TCONS_00000476	2L	10738148	10738220	+	XLOC_000259	AGAP005157|AGAP005157-RA	0.0424401	0.13793	0.0212201	0.212201	0.0742702	0.180371	0.13793	0.180371	0.11671	0.0954903	0.190981	0.0424401	0.0671969	0.155614	0.145004	0.109637
TCONS_00003099	2L	10768635	10770047	-	XLOC_001767	AGAP005158|AGAP005158-RA	9.70913	11.4712	8.15208	8.12331	6.28577	6.3397	4.07424	3.27593	3.54563	1.85193	1.70809	1.7908	9.77746	6.91626	3.63194	1.7836
TCONS_00003100	2L	10773905	10775953	-	XLOC_001768	AGAP005159|AGAP005159-RA	9.56966	9.33482	8.04688	9.48893	6.59382	6.01039	2.00713	1.48609	1.54846	0.590765	0.579757	0.56141	8.98379	7.36438	1.68056	0.577311
TCONS_00003101	2L	10785074	10797969	-	XLOC_001769	AGAP005160|AGAP005160-RD	4.34835	5.1951	4.24767	2.22812	1.15751	0.77184	0.588821	0.403084	0.504425	0.529953	0.309068	0.323469	4.59704	1.38582	0.498777	0.387497
TCONS_00003102	2L	10785074	10800135	-	XLOC_001769	AGAP005160|AGAP005160-RE	50.3323	63.4834	54.5719	45.8008	36.1032	35.3804	18.8541	15.3949	17.7209	5.17966	5.93732	4.74992	56.1292	39.0948	17.3233	5.28897
TCONS_00003103	2L	10785074	10811466	-	XLOC_001769	AGAP005160|AGAP005160-RB	0.313752	0.882072	0.0538002	0.149829	0.416439	0.00807678	0.026607	0.283496	0.00890518	6.09896e-06	0.178822	0	0.416541	0.191448	0.106336	0.0596092
TCONS_00003104	2L	10785074	10811531	-	XLOC_001769	AGAP005160|AGAP005160-RA	6.3825	7.24972	6.21313	5.12843	3.36677	3.30845	0.998743	0.514799	1.02193	0.330798	0.215084	0.348368	6.61512	3.93455	0.845158	0.298083
TCONS_00003105	2L	10785074	10811531	-	XLOC_001769	AGAP005160|AGAP005160-RC	0	0.166175	0.0485435	8.25758e-09	0	0	0	0.132652	0	0.0235133	0.00304836	0.055377	0.0715727	2.75253e-09	0.0442175	0.0273129
TCONS_00003106	2L	10785074	10811531	-	XLOC_001769	AGAP005160|AGAP005160-RA	2.16004	2.67599	2.63159	2.03146	1.46234	1.41867	0.466119	0.240236	0.360811	0.137382	0.219273	0.0277809	2.48921	1.63749	0.355722	0.128145
TCONS_00000477	2L	10811841	10816977	+	XLOC_000260	AGAP005161|AGAP005161-RA	4.37704	4.31157	3.919	3.93358	3.30905	3.35634	1.37329	0.900484	1.034	0.432687	0.475726	0.314124	4.20254	3.53299	1.10259	0.407512
TCONS_00000478	2L	10811841	10816977	+	XLOC_000260	AGAP005161|AGAP005161-RA	0.391662	0.418793	0.301334	0.356347	0.367045	0.259612	0.1459	0.0133308	0.174272	0.0276037	0	0.0790899	0.370596	0.327668	0.111168	0.0355645
TCONS_00003107	2L	10820811	10847221	-	XLOC_001770	AGAP005162|AGAP005162-RA	0.0776324	0.0837105	0.0777569	0.011366	0.00585185	0.0212229	0.0555684	0.0188166	0.0230298	0.0339578	0.038402	0.0262095	0.0796999	0.0128136	0.0324716	0.0328564
TCONS_00003108	2L	10820811	10847221	-	XLOC_001770	AGAP005162|AGAP005162-RB	0.134055	0.186854	0.205967	0.131577	0.0972957	0.10413	0.111505	0.136102	0.116167	0.0815477	0.0978295	0.0955539	0.175625	0.111001	0.121258	0.0916437
TCONS_00000479	2L	10907702	10909701	+	XLOC_000261	AGAP005163|AGAP005163-RA	0.00204045	0.0142832	0	0	0.0040809	0	0	0.00204045	0	0	0	0	0.00544121	0.0013603	0.000680151	0
TCONS_00003109	2L	11030733	11031945	-	XLOC_001771	-	0.041522	0.0296586	0.020761	0.166088	0.249132	0.447845	0.791885	0.599104	1.05881	1.32871	0.84527	1.02619	0.0306472	0.287688	0.8166	1.06672
TCONS_00000480	2L	11039426	11039516	+	XLOC_000262	AGAP028755|AGAP028755-RA	0	0.243092	0	0.243092	0	0	0.243092	0	0.364637	0	0	0	0.0810305	0.0810305	0.202576	0
TCONS_00003110	2L	11053518	11119387	-	XLOC_001772	AGAP005164|AGAP005164-RA	0.181913	0.14806	0.0939224	0.112616	0.0616278	0.102234	0.0989052	0.103135	0.0692479	0.142651	0.0878487	0.03171	0.141298	0.0921591	0.0904293	0.0874032
TCONS_00003111	2L	11053518	11119413	-	XLOC_001772	AGAP005164|AGAP005164-RA	0.261691	0.242864	0.409289	0.36265	0.68418	0.437999	0.635777	0.575444	0.616755	0.698377	0.623649	0.72455	0.304615	0.494943	0.609325	0.682192
TCONS_00003112	2L	11053518	11119443	-	XLOC_001772	AGAP005164|AGAP005164-RA	1.13446	1.00194	0.433972	1.40786	0.70582	0.993747	0.849377	0.703595	0.678259	1.71915	1.41939	0.960666	0.856792	1.03581	0.743744	1.3664
TCONS_00003113	2L	11053518	11119443	-	XLOC_001772	AGAP005164|AGAP005164-RA	2.16222	2.16006	2.06272	2.91641	2.96386	2.59354	2.89351	1.79106	2.03944	3.25671	3.19913	3.16338	2.12833	2.8246	2.24134	3.20641
TCONS_00003114	2L	11054076	11119385	-	XLOC_001772	AGAP005164|AGAP005164-RA	0.058349	0.0362667	0.0568299	0.0277932	0.019543	0.0122948	0.029848	0	0.0204998	0	0	0.0162659	0.0504819	0.019877	0.0167826	0.00542196
TCONS_00003115	2L	11131877	11241906	-	XLOC_001773	AGAP005165|AGAP005165-RA	0.0822073	0.0750589	0.0500393	0.0857816	0.100793	0.079348	0.0193009	0.0164415	0.0178712	0.0121524	0.0128672	0.009293	0.0691018	0.088641	0.0178712	0.0114375
TCONS_00000481	2L	11186428	11188837	+	XLOC_000263	AGAP005166|AGAP005166-RB	0.00406292	0.00812585	0	0.00406292	0	0.00406292	0.0243775	0.00406292	0.00406292	0.00406292	0.0162517	0.0162517	0.00406292	0.00270862	0.0108345	0.0121888
TCONS_00000482	2L	11186428	11190856	+	XLOC_000263	AGAP005166|AGAP005166-RA	0	0	0	0	0	0	0	0	0	0	0	0	0	0	0	0
TCONS_00000483	2L	11192031	11193411	+	XLOC_000264	AGAP005167|AGAP005167-RA	0.0104274	0	0.00499127	0	0.0149738	0	0.0644453	0	0	0	0	0	0.00513954	0.00499127	0.0214818	0
TCONS_00000484	2L	11192031	11193852	+	XLOC_000264	AGAP005167|AGAP005167-RA	0.00953772	0	0	0.00327658	0	0.00982973	0.501606	0.540635	0.553741	1.26476	0.684804	1.10093	0.00317924	0.00436877	0.531994	1.01683
TCONS_00000485	2L	11195971	11200471	+	XLOC_000265	AGAP005168|AGAP005168-RA	0	0.0238219	0	0.00794063	0	0	0	0	0.00794063	0	0	0	0.00794063	0.00264688	0.00264688	0
TCONS_00000486	2L	11274226	11275949	+	XLOC_000266	AGAP005169|AGAP005169-RA	0.0143839	0	0.00359598	0	0	0.00359598	0	0	0.00359598	0	0	0	0.00599329	0.00119866	0.00119866	0
TCONS_00003116	2L	11284393	11334901	-	XLOC_001774	AGAP005170|AGAP005170-RA	0.0317207	0.0211471	0.0270213	0.0176226	0.0164477	0.0105736	0.0129232	0.00704903	0.0129232	0.00352452	0.00117484	0.0117484	0.0266297	0.0148813	0.0109652	0.00548258
TCONS_00003117	2L	11337707	11346317	-	XLOC_001775	AGAP005171|AGAP005171-RA	0.21519	0.113258	0.139685	0.158561	0.0792805	0.0981568	0.117033	0.0792805	0.105707	0.120808	0.056629	0.0981568	0.156044	0.111999	0.100674	0.0918647
TCONS_00000487	2L	11340609	11341921	+	XLOC_000267	AGAP005172|AGAP005172-RA	0.00331814	0.00995442	0.0132726	0.00663628	0.00995442	0.00663628	0.00331814	0	0	0	0	0	0.00884837	0.00774232	0.00110605	0
TCONS_00005352	2L	11353972	11354180	.	XLOC_003175	-	3.68175	2.63896	5.83538	2.18542	1.28393	2.69375	0.704997	0.294385	0.770763	0.920214	0.767978	0.54358	4.05203	2.05436	0.590048	0.743924
TCONS_00003118	2L	11355430	11375801	-	XLOC_001776	AGAP005173|AGAP005173-RA	3.47209	3.2894	2.51399	3.94256	3.4489	3.21315	2.33286	1.59229	1.66949	1.94547	2.12419	2.02668	3.09183	3.53487	1.86488	2.03211
TCONS_00003119	2L	11365174	11375817	-	XLOC_001776	AGAP005173|AGAP005173-RA	2.33581	2.13461	2.01179	1.92081	1.30778	1.4344	1.31533	1.09253	1.26127	1.85249	1.59789	1.40042	2.16074	1.55433	1.22305	1.61693
TCONS_00003120	2L	11365174	11375817	-	XLOC_001776	AGAP005173|AGAP005173-RA	0.0166327	0.00626832	0.0270233	0.0114766	0	0.0065398	0.0149801	0	0.00537625	0.00418891	0	0.00801418	0.0166414	0.00600548	0.00678546	0.0040677
TCONS_00003121	2L	11368159	11374909	-	XLOC_001776	AGAP005173|AGAP005173-RA	3.4454	3.09788	2.5282	4.06651	3.36716	2.54084	3.47596	2.94891	2.78434	4.49978	4.44628	3.85825	3.02383	3.32484	3.06974	4.26811
TCONS_00003122	2L	11371797	11376148	-	XLOC_001776	AGAP005173|AGAP005173-RA	0.178245	0.191822	0.203948	0.307606	0.218889	0.240364	0.669061	0.737574	0.523483	1.04986	0.848246	0.853427	0.191338	0.25562	0.643372	0.917178
TCONS_00003123	2L	11376450	11378030	-	XLOC_001777	AGAP005174|AGAP005174-RA	8.15532	10.311	7.48751	9.10361	7.18298	6.34421	2.91166	2.33467	2.5083	2.89296	3.32837	2.48693	8.65128	7.5436	2.58488	2.90276
TCONS_00000488	2L	11378371	11405181	+	XLOC_000268	AGAP005175|AGAP005175-RA	2.50086	2.95686	2.31583	1.41491	1.14599	1.14964	0.539044	0.360754	0.375726	0.325553	0.376669	0.328811	2.59118	1.23685	0.425175	0.343678
TCONS_00000489	2L	11382457	11405181	+	XLOC_000268	AGAP005175|AGAP005175-RB	0.00717248	0.0273472	0	0	0	0	0	0	0	0	0	0	0.0115066	0	0	0
TCONS_00000490	2L	11393071	11405181	+	XLOC_000268	AGAP005175|AGAP005175-RA	0.240036	0.118064	0.0994038	0.408917	0.385676	0.394017	0.622894	0.365709	0.435593	0.464864	0.505067	0.387009	0.152501	0.396204	0.474732	0.452314
TCONS_00003124	2L	11405079	11405796	-	XLOC_001778	AGAP005175|AGAP005175-RA	0.724251	0.515876	0.614928	0.877766	1.4812	1.25332	0.74693	0.708951	1.61606	1.24066	0.696291	0.848209	0.618352	1.2041	1.02398	0.928388
TCONS_00000491	2L	11407606	11409098	+	XLOC_000269	AGAP005176|AGAP005176-RA	4.84779	6.90361	4.89885	4.31592	3.85847	2.9798	2.50206	1.45195	1.6253	0.429581	0.762314	0.336781	5.55008	3.71807	1.85977	0.509559
TCONS_00000492	2L	11407606	11410687	+	XLOC_000269	AGAP005177|AGAP005177-RA	3.42412	3.58176	2.98588	4.65535	3.9699	3.94796	2.40518	1.80927	1.94076	1.12508	1.03178	1.05307	3.33059	4.19107	2.05174	1.06998
TCONS_00000493	2L	11409421	11410687	+	XLOC_000269	AGAP005177|AGAP005177-RA	0	0	0	0.527405	0.752681	0.876694	0.734091	0.654442	0.795144	0.575246	0.889255	0.703076	0	0.718926	0.727892	0.722526
TCONS_00003125	2L	11410730	11414253	-	XLOC_001779	AGAP005178|AGAP005178-RA	8.66519	9.26279	7.37744	11.1296	8.87937	9.01158	6.74282	5.71157	6.48633	7.20292	7.22936	6.99138	8.43514	9.67353	6.31357	7.14122
TCONS_00000494	2L	11414533	11415917	+	XLOC_000270	AGAP005179|AGAP005179-RA	11.0838	9.97343	10.9763	19.226	20.6741	24.6186	26.3936	25.8351	31.6817	44.9893	42.3257	36.3955	10.6778	21.5062	27.9701	41.2368
TCONS_00000495	2L	11414718	11415633	+	XLOC_000270	AGAP005179|AGAP005179-RA	0	1.57467	0	7.04753	5.6839	0.736459	27.0854	28.9819	23.9255	59.0398	58.7365	50.7534	0.524889	4.48929	26.6643	56.1766
TCONS_00003126	2L	11415914	11416886	-	XLOC_001780	AGAP005180|AGAP005180-RA	36.9461	41.7558	32.4713	65.9966	54.7962	53.1036	56.6674	46.5745	48.9414	36.7585	42.8634	31.8416	37.0577	57.9654	50.7278	37.1545
TCONS_00000496	2L	11478554	11479153	+	XLOC_000271	AGAP005181|AGAP005181-RA	8.39875	7.06795	6.21936	8.19907	4.07518	5.13555	1.73983	0.385214	1.05183	0.726566	0.202131	0.398205	7.22869	5.80327	1.05896	0.442301
TCONS_00003127	2L	11479150	11496824	-	XLOC_001781	AGAP005181|AGAP005181-RA	0.0808447	0.105901	0.0647748	0.144239	0.0634106	0	0.0156842	0	0	0.0199119	0.015115	0.0272657	0.0838402	0.0692165	0.00522808	0.0207642
TCONS_00003128	2L	11534912	11538689	-	XLOC_001782	-	0	0	0	0.0012586	0.00881022	0.00251721	0.538682	0.577699	0.434218	0.682163	0.500924	0.526096	0	0.00419534	0.516866	0.569728
TCONS_00000497	2L	11685185	11686024	+	XLOC_000272	AGAP005182|AGAP005182-RA	0	0	0	0	0	0	0	0	0	0	0	0	0	0	0	0
TCONS_00003129	2L	11840098	11841768	-	XLOC_001783	-	0.00604421	0	0.00201474	0.00201474	0.00805894	0.0705157	0.282063	0.233709	0.543979	0.793806	0.431153	0.771644	0.00268631	0.0268631	0.35325	0.665534
TCONS_00003130	2L	11847212	11849149	-	XLOC_001784	AGAP005183|AGAP005183-RA	0.0106831	0.0135792	0.0203688	0.0304398	0.008487	0.008487	0.0152766	0.0033948	0.0101844	0.0220662	0.0356454	0.0118818	0.0148771	0.0158046	0.00961861	0.0231978
TCONS_00000498	2L	12046833	12048186	+	XLOC_000273	AGAP005185|AGAP005185-RA	0	0	0	0	0	0	0	0	0	0	0	0	0	0	0	0
TCONS_00000499	2L	12117714	12124367	+	XLOC_000274	AGAP005187|AGAP005187-RA	3.84889	3.88058	3.28011	5.96817	5.6272	5.72208	3.68197	2.5493	2.78455	2.7501	2.82138	2.70054	3.66986	5.77248	3.00527	2.75734
TCONS_00000500	2L	12117730	12124367	+	XLOC_000274	AGAP005187|AGAP005187-RA	4.9483	4.88011	4.79632	1.55541	0.728295	0.958634	0.148289	0.0591435	0.151059	0.13406	0.0628417	0.180321	4.87491	1.08078	0.119497	0.125741
TCONS_00000501	2L	12118607	12124367	+	XLOC_000274	AGAP005187|AGAP005187-RA	0.477261	0.358436	0.321702	0.572638	0.469586	0.526878	0.752744	0.60772	0.516971	0.629593	0.560683	0.447358	0.3858	0.523034	0.625812	0.545878
TCONS_00000502	2L	12118789	12124367	+	XLOC_000274	AGAP005187|AGAP005187-RA	0.19689	0.235962	0.0707074	0.1905	0.10386	0.059384	0.141477	0.043312	0.026629	0.052669	0.0269938	0.025985	0.167853	0.117914	0.0704726	0.0352159
TCONS_00000503	2L	12119817	12135054	+	XLOC_000274	AGAP005187|AGAP005187-RA	1.57401	1.89794	1.37446	2.00249	1.43959	1.601	1.19357	0.743919	0.943849	0.586328	0.565222	0.517082	1.61547	1.68102	0.960445	0.556211
TCONS_00000504	2L	12140996	12147331	+	XLOC_000275	AGAP005188|AGAP005188-RA	0.0460755	1.31114e-07	0.0390914	2.01561e-08	0	0.0425632	0.0579892	0.0100782	0	0.00629889	3.02424e-07	0.0301021	0.028389	0.0141877	0.0226891	0.0121338
TCONS_00000505	2L	12142601	12149347	+	XLOC_000275	AGAP005188|AGAP005188-RA	0.529191	0.605652	0.497866	0.436787	0.308138	0.317668	0.0682788	0.0570018	0.115776	0.0289727	0.0401601	0.0307172	0.544237	0.354198	0.0803521	0.0332833
TCONS_00000506	2L	12142680	12147789	+	XLOC_000275	AGAP005188|AGAP005188-RA	1.04122	0.829285	0.67456	0.628734	0.355532	0.41777	0.071331	0.0775944	0.089963	0.0332965	0.0267097	0.0305544	0.848356	0.467345	0.0796295	0.0301869
TCONS_00003131	2L	12149345	12152250	-	XLOC_001785	AGAP005189|AGAP005189-RA	1.34057	1.80373	1.95051	0.649082	0.391406	0.443594	0.205488	0.136992	0.143516	0.0260937	0.0587109	0.0391406	1.69827	0.494694	0.161999	0.0413151
TCONS_00003132	2L	12150414	12151432	-	XLOC_001786	AGAP005190|AGAP005190-RA	1.67593	2.30697	1.78247	1.17602	0.524498	0.536791	0.151613	0.114734	0.135222	0.057367	0.045074	0.0368788	1.92179	0.74577	0.133856	0.0464399
TCONS_00000507	2L	12152364	12155553	+	XLOC_000276	AGAP005191|AGAP005191-RA	1.79643	2.37148	1.84232	0.74005	0.377836	0.327067	0.0800582	0.0439344	0.0517449	0.0175738	0.0126922	0.00781056	2.00341	0.481651	0.0585792	0.0126922
TCONS_00003133	2L	12158269	12160475	-	XLOC_001787	AGAP005192|AGAP005192-RA	4.33129	4.75737	4.06218	4.77338	3.26448	3.16837	2.01828	1.52812	1.54414	0.688777	0.775275	0.535004	4.38361	3.73541	1.69685	0.666352
TCONS_00000508	2L	12161061	12167511	+	XLOC_000277	AGAP005193|AGAP005193-RA	0.995158	1.1995	1.05776	0.545909	0.475292	0.419198	0.177295	0.125709	0.135225	0.0195325	0.0115192	0.00701168	1.08414	0.480133	0.146077	0.0126878
TCONS_00003134	2L	12168087	12169243	-	XLOC_001788	AGAP005194|AGAP005194-RA	0.0412703	0.0866676	0.0453973	0.0784135	0.0660324	0.0990486	0.0866676	0.0701594	0.169208	0.0866676	0.0536513	0.0866676	0.0577784	0.0811648	0.108678	0.0756621
TCONS_00003135	2L	12171394	12172468	-	XLOC_001789	AGAP005195|AGAP005195-RA	0.0230447	0.069134	0.0829608	0.313407	0.318016	0.792736	3.52122	3.50279	4.72416	4.72416	3.57653	3.85768	0.0583798	0.47472	3.91606	4.05279
TCONS_00003136	2L	12176816	12178137	-	XLOC_001790	AGAP005196|AGAP005196-RA	0.0197947	0.00659823	0	0.0230938	0.0131965	0.0164956	0.00329912	0.00329912	0.00659823	0.0131965	0.0131965	0.00659823	0.00879764	0.0175953	0.00439882	0.0109971
TCONS_00003137	2L	12182833	12186929	-	XLOC_001791	AGAP005197|AGAP005197-RA	18.2784	17.6168	20.7731	13.106	11.3903	12.5929	8.88836	7.47736	9.77493	16.8827	12.2737	12.3094	18.8895	12.3631	8.71355	13.8219
TCONS_00003138	2L	12185669	12186929	-	XLOC_001791	AGAP005197|AGAP005197-RA	0.82844	5.37245	0	8.2728	6.27497	2.58291	4.59798	3.43507	0.903897	2.72952	4.475	2.75716	2.06697	5.71023	2.97898	3.32056
TCONS_00000509	2L	12189849	12191436	+	XLOC_000278	AGAP005198|AGAP005198-RA	3.12784	3.28904	3.24062	4.19914	4.06201	4.19164	4.4175	3.59286	4.30196	6.94798	6.492	6.34992	3.21917	4.15093	4.10411	6.59663
TCONS_00003139	2L	12191346	12194552	-	XLOC_001792	AGAP005199|AGAP005199-RA	1.03746	1.03619	1.0489	0.606077	0.446131	0.558271	0.123183	0.0657446	0.12565	0.269381	0.0967585	0.120375	1.04085	0.536826	0.104859	0.162171
TCONS_00003140	2L	12191346	12197260	-	XLOC_001792	AGAP005199|AGAP005199-RB	1.22603	1.9594	1.57339	2.07326	1.87152	1.60883	1.38031	1.06887	1.15555	1.66961	1.88753	1.46882	1.58627	1.85121	1.20158	1.67532
TCONS_00003141	2L	12195022	12196958	-	XLOC_001793	AGAP005200|AGAP005200-RA	2.80406	2.8703	1.87334	2.42362	1.61858	1.31117	0.477251	0.278538	0.293824	0.290427	0.297221	0.224189	2.5159	1.78446	0.349871	0.270612
TCONS_00003142	2L	12197649	12198565	-	XLOC_001794	AGAP005201|AGAP005201-RA	2.71586	3.9697	2.55126	2.7449	1.88319	1.64113	0.977902	0.643866	0.876238	1.31194	1.20059	0.900444	3.07894	2.08974	0.832669	1.13766
TCONS_00000510	2L	12198694	12199481	+	XLOC_000279	AGAP005202|AGAP005202-RB	35.3857	45.3245	36.6639	34.1589	23.7264	21.7899	14.7956	11.7559	12.9872	23.9526	20.8004	17.2751	39.1247	26.5584	13.1796	20.6761
TCONS_00000511	2L	12198735	12199481	+	XLOC_000279	AGAP005202|AGAP005202-RA	13.4302	16.7382	13.8843	21.512	18.6483	15.6785	10.9739	8.67675	10.092	16.9456	15.2113	14.424	14.6843	18.6129	9.91422	15.527
TCONS_00003143	2L	12199478	12208630	-	XLOC_001795	AGAP005203|AGAP005203-RC	0.0598512	0	0.0555018	0	0.0197668	0.0197229	0	0	0	0	0	0.00463226	0.038451	0.0131632	0	0.00154409
TCONS_00003144	2L	12199478	12208630	-	XLOC_001795	AGAP005203|AGAP005203-RJ	0	0	0.00399716	0	0	0	0	0	0	0	0	0	0.00133239	0	0	0
TCONS_00003145	2L	12199478	12208633	-	XLOC_001795	AGAP005203|AGAP005203-RD	0	0.0562622	0	0.150781	0.0777094	0.0927912	0.0470935	0.0363217	0.0322294	0.017205	0.0191167	0.0121203	0.0187541	0.107094	0.0385482	0.0161473
TCONS_00003146	2L	12199478	12208633	-	XLOC_001795	AGAP005203|AGAP005203-RH	0	0	0	0	0	0	0	0	0	0	0	0	0	0	0	0
TCONS_00003147	2L	12199478	12208633	-	XLOC_001795	AGAP005203|AGAP005203-RA	0	0	0	0	0	0	0	0	0	0	0	0	0	0	0	0
TCONS_00003148	2L	12200313	12208629	-	XLOC_001795	AGAP005203|AGAP005203-RE	0.0225413	0.0136059	0.00651333	0.00651248	0.00857532	0.0108984	0.00694994	0.00214383	0	0	0	0	0.0142202	0.00866206	0.00303126	0
TCONS_00003149	2L	12200313	12208629	-	XLOC_001795	AGAP005203|AGAP005203-RF	0	0	0.0100473	0	0	0	0	0	0	0	0	0	0.00334908	0	0	0
TCONS_00003150	2L	12201981	12208633	-	XLOC_001795	AGAP005203|AGAP005203-RA	8.04666e-11	0	0.00844429	0	0	0	0	0	0	0	0	0	0.00281476	0	0	0
TCONS_00003151	2L	12201981	12208633	-	XLOC_001795	AGAP005203|AGAP005203-RB	0.00523321	0.00876134	0.00604647	0.0152466	0.00335522	0.0067981	0.00356217	0.00167761	0.00526886	0.00335522	0	0	0.00668034	0.00846664	0.00350288	0.00111841
TCONS_00003152	2L	12211358	12220587	-	XLOC_001796	AGAP005205|AGAP005205-RA	0.00983006	0.0105585	0.00983006	0.0835555	0.0239083	0.0442353	0.152366	0.147451	0.186771	0.186771	0.294902	0.147451	0.0100729	0.0505664	0.162196	0.209708
TCONS_00003153	2L	12211358	12220758	-	XLOC_001796	AGAP005205|AGAP005205-RD	0	0	0	0	0.0152474	0	0	0	0	0	0	0	0	0.00508246	0	0
TCONS_00003154	2L	12214012	12220587	-	XLOC_001796	AGAP005205|AGAP005205-RC	0.00975199	0.0612808	0.00325066	0	0.00325066	0.00650133	0.00975199	0.00975199	0.0260053	0.00325066	0.0162533	0	0.0247612	0.00325066	0.0151698	0.00650133
TCONS_00000512	2L	12222491	12223348	+	XLOC_000280	AGAP005206|AGAP005206-RA	6.7378	8.72014	7.59272	6.91947	4.97454	5.53023	2.46857	2.17469	2.84259	2.71436	2.84794	2.56475	7.68355	5.80808	2.49528	2.70901
TCONS_00003155	2L	12246061	12316072	-	XLOC_001797	AGAP005207|AGAP005207-RA	0.0195477	0.0195477	0.0109956	0.013439	0.0207694	0.0195477	0.0256563	0.0305432	0.0256563	0.0390953	0.0403171	0.0219911	0.016697	0.0179187	0.0272853	0.0338012
TCONS_00000513	2L	12288238	12289440	+	XLOC_000281	AGAP005208|AGAP005208-RA	0.0453658	0.038885	0.00648083	0.0194425	0.00648083	0	0	0.00648083	0.00648083	0.00648083	0	0.00648083	0.0302439	0.00864111	0.00432055	0.00432055
TCONS_00003156	2L	12353162	12356183	-	XLOC_001798	AGAP005209|AGAP005209-RA	5.18445	6.0629	5.16646	3.69015	2.47194	2.18384	0.472659	0.179424	0.327315	0	7.31593e-08	9.25176e-05	5.47127	2.78198	0.326466	3.08636e-05
TCONS_00003157	2L	12353162	12357063	-	XLOC_001798	AGAP005209|AGAP005209-RA	0.681204	0.835729	0.737806	0.572806	0.570939	0.645032	0.554849	0.466646	0.510857	0.684177	0.629198	0.659676	0.751579	0.596259	0.510784	0.657683
TCONS_00000514	2L	12357077	12358920	+	XLOC_000282	AGAP005210|AGAP005210-RA	4.50292	5.55851	4.51902	3.83369	2.91379	3.12077	1.18207	0.931401	1.27406	1.52244	1.47414	1.33386	4.86015	3.28942	1.12918	1.44348
TCONS_00003158	2L	12358996	12360867	-	XLOC_001799	AGAP005211|AGAP005211-RA	8.58299	10.67	8.5406	3.95234	1.81526	1.62641	0.121403	0.0385406	0.0770812	0.0134892	0.00385406	0.0192703	9.26452	2.46467	0.0790083	0.0122045
TCONS_00000515	2L	12361038	12363586	+	XLOC_000283	AGAP005212|AGAP005212-RA	3.77652	3.56134	3.02791	3.90923	3.57294	3.51109	2.8282	2.16592	2.42491	3.68504	3.39771	3.31267	3.45526	3.66442	2.47301	3.46514
TCONS_00003159	2L	12366733	12399301	-	XLOC_001800	AGAP005213|AGAP005213-RA	0.00895025	0.00350227	0.00244212	0.00303766	0	0.00324945	0.00389141	0	0	0	0.00389141	0	0.00496488	0.0020957	0.00129714	0.00129714
TCONS_00003160	2L	12366733	12399301	-	XLOC_001800	AGAP005213|AGAP005213-RD	0	0	0	0	0	0	0	0	0	0	0	0	0	0	0	0
TCONS_00003161	2L	12366733	12399301	-	XLOC_001800	AGAP005213|AGAP005213-RF	0	0	0	0	0	0	0	0	0	0	0	0	0	0	0	0
TCONS_00003162	2L	12366733	12399301	-	XLOC_001800	AGAP005213|AGAP005213-RF	0	0	0	0	0	0	0	0	0	0	0	0	0	0	0	0
TCONS_00003163	2L	12366774	12378549	-	XLOC_001800	AGAP005213|AGAP005213-RB	0	0	0.00294237	0.00776967	0	0	0	0	0	0	0	0	0.000980789	0.00258989	0	0
TCONS_00003164	2L	12367674	12399301	-	XLOC_001800	AGAP005213|AGAP005213-RF	0	0	0	0	2.3501e-10	0	0	1.11419e-09	1.55615e-10	6.20688e-10	0	9.02117e-10	0	7.83366e-11	4.23267e-10	5.07602e-10
TCONS_00003165	2L	12367674	12399301	-	XLOC_001800	AGAP005213|AGAP005213-RF	0	0	0	0	0.00221093	0.00117165	0	0.00265311	0.000442186	0.00221093	0	0.00442186	0	0.00112753	0.00103177	0.00221093
TCONS_00003166	2L	12377485	12378549	-	XLOC_001800	AGAP005214|AGAP005214-RA	0	0	0	0	0	0	0	0	0	0	0	0	0	0	0	0
TCONS_00003167	2L	12409311	12410723	-	XLOC_001801	AGAP005215|AGAP005215-RA	0.0760373	0.488028	0.00261977	0.00739897	7.89366e-09	1.97243e-09	0	0	7.05288e-06	0	0.000816057	3.11623e-07	0.188895	0.00246633	2.35096e-06	0.000272123
TCONS_00003168	2L	12409311	12410918	-	XLOC_001801	AGAP005215|AGAP005215-RA	2.53477	2.47787	2.50077	2.23894	1.60803	1.87031	1.36538	1.19334	1.24408	1.65292	1.46489	1.56348	2.50447	1.90576	1.2676	1.56043
TCONS_00000516	2L	12409610	12418274	+	XLOC_000284	AGAP005216|AGAP005216-RA	0	0	0.00578628	0	0	0.0155208	0	0	0	0	0.00726995	0	0.00192876	0.00517361	0	0.00242332
TCONS_00000517	2L	12409610	12418436	+	XLOC_000284	AGAP005216|AGAP005216-RA	2.85588	2.82027	2.59312	2.51127	1.95076	2.23482	2.23065	1.48895	1.69755	2.737	2.26568	2.3876	2.75642	2.23228	1.80572	2.46343
TCONS_00003169	2L	12418732	12421223	-	XLOC_001802	AGAP005217|AGAP005217-RA	0.0205238	0.0242554	0.027987	0.0709005	0.00559741	0.0223896	0.00559741	0.0018658	0	0.0018658	0	0	0.0242554	0.0329625	0.00248774	0.000621934
TCONS_00003170	2L	12430445	12431915	-	XLOC_001803	AGAP005218|AGAP005218-RA	4.10691	5.28408	4.44157	3.6284	2.88863	2.53636	1.58522	1.0392	1.24176	1.39148	1.40909	1.0803	4.61085	3.0178	1.28873	1.29362
TCONS_00000518	2L	12460529	12493379	+	XLOC_000285	AGAP005219|AGAP005219-RA	0.0212538	0.01228	0.0146415	0.0174754	0.00472308	0.0155861	0.0174754	0.0113354	0.0203092	0.00755692	0.0160585	0.0255046	0.0160585	0.0125949	0.0163733	0.0163733
TCONS_00003171	2L	12498643	12499796	-	XLOC_001804	AGAP005220|AGAP005220-RA	2.26991	2.95112	2.15765	1.77387	1.01839	1.00653	0.554944	0.328038	0.390087	0.308907	0.407213	0.27903	2.45956	1.26626	0.424357	0.331717
TCONS_00003172	2L	12498643	12500028	-	XLOC_001804	AGAP005220|AGAP005220-RA	0.429449	0.625793	0.512785	0.57962	0.563101	0.384558	0.242931	0.188773	0.256386	0.470613	0.347635	0.555828	0.522676	0.509093	0.229363	0.458026
TCONS_00000519	2L	12501101	12503861	+	XLOC_000286	AGAP005221|AGAP005221-RA	9.37755	10.7411	8.09454	6.70821	3.88028	3.54992	1.19532	0.696769	0.731608	0.314748	0.342378	0.327962	9.40438	4.7128	0.874566	0.328363
TCONS_00000520	2L	12504545	12515179	+	XLOC_000287	AGAP005222|AGAP005222-RA	0.134776	0.184054	0.0556132	0.288062	0.238091	0.137545	0.337049	0.31809	0.229727	0.155101	0.287289	0.143529	0.124814	0.221233	0.294955	0.195307
TCONS_00000521	2L	12505352	12516496	+	XLOC_000287	AGAP005222|AGAP005222-RA	0.191993	0.193759	0.141749	0.487266	0.271781	0.270931	0.374534	0.282291	0.308988	0.199885	0.217122	0.202022	0.175834	0.343326	0.321937	0.206343
TCONS_00000522	2L	12509377	12515179	+	XLOC_000287	AGAP005222|AGAP005222-RB	0	0.037192	0.0359297	0.0286669	0.0125015	0	0.0148674	0.0315129	0.0132168	0.0253717	0	0.071148	0.0243739	0.0137228	0.0198657	0.0321732
TCONS_00000523	2L	12522290	12527089	+	XLOC_000288	AGAP005223|AGAP005223-RA	1.15145	0.977433	0.884873	2.59168	2.4732	2.23625	4.07634	3.84679	3.88752	6.90867	6.26816	5.43882	1.00458	2.43371	3.93688	6.20522
TCONS_00003173	2L	12525985	12526056	-	XLOC_001805	AGAP005224|AGAP005224-RA	0	0.0618961	0.0618961	0.139266	0.0464221	0.015474	0.0618961	0.0309481	0.0618961	0	0	0	0.0412641	0.0670541	0.0515801	0
TCONS_00003174	2L	12527086	12529606	-	XLOC_001806	AGAP005225|AGAP005225-RA	2.72471	2.55853	2.17125	2.18361	2.0298	1.93778	1.03962	0.856964	1.05061	0.328228	0.284281	0.256815	2.48483	2.0504	0.982396	0.289775
TCONS_00003175	2L	12527952	12529541	-	XLOC_001806	AGAP005225|AGAP005225-RA	0	0	0	0	0	0	0	0	0	0	0	0	0	0	0	0
TCONS_00003176	2L	12529898	12531142	-	XLOC_001807	AGAP005226|AGAP005226-RA	1.78846	1.85968	2.1327	1.50357	1.19494	1.2543	0.249277	0.273017	0.37985	0.395677	0.312585	0.344239	1.92695	1.3176	0.300715	0.350834
TCONS_00000524	2L	12535623	12538161	+	XLOC_000289	AGAP005227|AGAP005227-RA	1.95169	2.15324	1.594	1.09011	0.662864	0.62454	0.259752	0.12065	0.190201	0.0227105	0.0340658	0.0141941	1.89964	0.792503	0.190201	0.0236568
TCONS_00003177	2L	12538777	12539028	-	XLOC_001808	AGAP013141|AGAP013141-RA	23.6708	30.7149	27.6053	24.7496	18.9747	19.5141	14.4055	13.3584	16.1824	23.4804	21.9256	20.4977	27.3303	21.0795	14.6488	21.9679
TCONS_00003178	2L	12539063	12539876	-	XLOC_001809	AGAP005228|AGAP005228-RA	12.4183	15.8353	13.778	12.3125	9.51055	8.85324	6.53393	5.73977	7.84302	13.1087	12.5595	9.77383	14.0105	10.2254	6.70557	11.814
TCONS_00003179	2L	12539063	12539876	-	XLOC_001809	AGAP005228|AGAP005228-RA	1.02043	1.31494	0.963973	0.808319	0.686696	0.62665	0.412859	0.500087	0.479277	0.887414	0.627925	0.730075	1.09978	0.707222	0.464074	0.748472
TCONS_00003180	2L	12548780	12558471	-	XLOC_001810	AGAP005229|AGAP005229-RA	0.0584776	0.0668316	0.0284034	0.193812	0.118626	0.0801979	0.160396	0.123638	0.158725	0.172091	0.157054	0.230569	0.0512375	0.130878	0.147586	0.186571
TCONS_00003181	2L	12594165	12648286	-	XLOC_001811	AGAP005230|AGAP005230-RA	0.516416	0.551874	0.455951	0.238372	0.191996	0.200137	0.0939065	0.0552992	0.0667481	0.0499621	0.0600122	0.0445277	0.508081	0.210168	0.0719846	0.0515007
TCONS_00003182	2L	12596948	12598564	-	XLOC_001811	AGAP005230|AGAP005230-RA	0.215099	0.103639	0	0.194917	0.0927341	0.0307363	0.0656858	0	0.00213122	0.0272264	0.0325086	0.0249328	0.106246	0.106129	0.0226057	0.0282226
TCONS_00003183	2L	12612525	12648286	-	XLOC_001811	AGAP005231|AGAP005231-RA	0.699583	0.549642	0.474254	0.9148	0.615608	0.697195	0.585363	0.254644	0.36038	0.547984	0.454165	0.455935	0.574493	0.742534	0.400129	0.486028
TCONS_00003184	2L	12614542	12615240	-	XLOC_001811	AGAP005231|AGAP005231-RA	0.321607	0.177992	0.0893822	0.158225	0	0	0.0417625	2.74984e-07	0.0171815	0.0448486	0.0257554	0.0354593	0.196327	0.0527415	0.0196481	0.0353544
TCONS_00003185	2L	12651084	12652962	-	XLOC_001812	AGAP005233|AGAP005233-RA	0	0	0	0.0233666	0.0233666	0	0.0116833	0.00584165	0.017525	0.0292083	0.00584165	0.0116833	0	0.0155777	0.0116833	0.0155777
TCONS_00003186	2L	12656739	12660717	-	XLOC_001813	AGAP005234|AGAP005234-RA	0	0	0	0	0	0	0	0	0	0	0	0	0	0	0	0
TCONS_00003187	2L	12658740	12660716	-	XLOC_001813	AGAP005234|AGAP005234-RB	0.0151209	0	0.00378022	0.0113407	0	0.00378022	0.00756045	0	0	0	0.00378022	0.00756045	0.00630037	0.0050403	0.00252015	0.00378022
TCONS_00003188	2L	12666575	12685002	-	XLOC_001814	AGAP005235|AGAP005235-RA	0.0685963	0.0698906	0.0556536	0.0427109	0.0284739	0.0349453	0.191552	0.163078	0.172138	0.283445	0.227791	0.352041	0.0647135	0.0353767	0.175589	0.287759
TCONS_00003189	2L	12692890	12697320	-	XLOC_001815	AGAP005236|AGAP005236-RA	7.82204	7.91919	8.15736	4.90445	3.56003	3.86715	0.805395	0.48261	0.893142	0.225636	0.14729	0.18803	7.9662	4.11054	0.727049	0.186985
TCONS_00000525	2L	12695085	12704098	+	XLOC_000290	AGAP005237|AGAP005237-RA	0.33691	0.435518	0.375156	0.512442	0.391784	0.484779	0.145224	0.110234	0.0706621	0.0635995	0.023655	0.0825743	0.382528	0.463002	0.108707	0.0566096
TCONS_00000526	2L	12695085	12704098	+	XLOC_000290	AGAP005237|AGAP005237-RA	1.8927	2.36169	1.68176	0.827144	0.497998	0.415383	0.0915886	0.0872772	0.119807	0.00825441	0.0673314	0.0275406	1.97872	0.580175	0.0995574	0.0343755
TCONS_00000527	2L	12697521	12704057	+	XLOC_000290	AGAP005237|AGAP005237-RA	0.203041	0.102112	0.44195	0.442509	0.243662	0.251012	0.00361857	0	0.0189453	0.031385	0.0134126	8.23352e-08	0.249034	0.312394	0.0075213	0.0149325
TCONS_00000528	2L	12704418	12707969	+	XLOC_000291	AGAP005238|AGAP005238-RA	0.034737	0.0551705	0.0286069	0.0388237	0.0388237	0.0286069	0.0613005	0.0367803	0.0674306	0.0163468	0.0245202	0.0163468	0.0395048	0.0354181	0.0551705	0.0190713
TCONS_00003190	2L	12707966	12709484	-	XLOC_001816	AGAP005239|AGAP005239-RA	1.08234	1.40765	1.05332	1.22617	0.948346	0.705306	0.298374	0.118788	0.224472	0.015233	0	0.042166	1.1811	0.959942	0.213878	0.019133
TCONS_00003191	2L	12707966	12709484	-	XLOC_001816	AGAP005239|AGAP005239-RA	0.717512	0.752087	0.662906	0.611832	0.685919	0.444954	0.102664	0.153072	0.146519	0.0148432	0.0421011	0.000124946	0.710835	0.580902	0.134085	0.0190231
TCONS_00003192	2L	12708085	12709261	-	XLOC_001816	AGAP005239|AGAP005239-RA	0.350496	0.44528	0.226387	0.489029	0.184045	0.167167	0.0366305	0.13298	0.0348359	0.00556056	0	2.40083e-05	0.340721	0.28008	0.0681489	0.00186152
TCONS_00000529	2L	12710806	12712852	+	XLOC_000292	AGAP005240|AGAP005240-RA	4.48988	4.529	3.71638	5.72216	5.29006	4.8224	5.06245	4.19826	5.08379	4.09691	3.50122	3.10824	4.24509	5.27821	4.7815	3.56879
TCONS_00000530	2L	12714148	12715791	+	XLOC_000293	AGAP005241|AGAP005241-RA	0.696836	0.607334	0.450706	0.863054	0.632906	0.62971	0.105484	0.0479474	0.115074	0	0	0.0031965	0.584959	0.708557	0.0895019	0.0010655
TCONS_00000531	2L	12718416	12728685	+	XLOC_000294	AGAP005242|AGAP005242-RA	0.894004	0.984119	0.7875	0.535602	0.356157	0.300465	0.0611177	0.0275465	0.0490679	0.00738815	0.0206823	0.00602863	0.888541	0.397408	0.0459107	0.0113664
TCONS_00000532	2L	12721454	12727400	+	XLOC_000294	AGAP005242|AGAP005242-RA	0	0.0300356	0.00391614	0	0.00671951	0.00464213	0	0	0	0.00293676	0	0	0.0113172	0.00378721	0	0.000978919
TCONS_00003193	2L	12732251	12764561	-	XLOC_001817	AGAP005243|AGAP005243-RA	0.0750113	0.103349	0.0983481	0.118351	0.0450068	0.101682	0.138354	0.120018	0.138354	0.146689	0.138354	0.173359	0.0922361	0.0883466	0.132242	0.152801
TCONS_00003194	2L	12782149	12796732	-	XLOC_001818	AGAP005244|AGAP005244-RB	1.51059	1.75812	1.14415	0.776309	0.42727	0.476436	0.141906	0.110976	0.121675	0.118684	0.126418	0.109963	1.47096	0.560005	0.124852	0.118355
TCONS_00003195	2L	12782149	12840793	-	XLOC_001818	AGAP005244|AGAP005244-RA	0.00531714	0.0246171	0.0121721	0.0105954	0.0522325	0.0148164	0.0243324	0.0140517	0.0229387	0.0308248	0.0258729	0	0.0140354	0.0258815	0.0204409	0.0188992
TCONS_00000533	2L	12875299	12912049	+	XLOC_000295	AGAP005245|AGAP005245-RH	1.74123	2.01294	1.75027	1.12689	0.840187	0.740281	0.113651	0.0795834	0.17556	0.0302542	0.0115253	0.0373794	1.83481	0.902452	0.122931	0.0263863
TCONS_00000534	2L	12875299	12949788	+	XLOC_000295	AGAP005245|AGAP005245-RH	0.329654	0.346144	0.423063	0.0641452	0.0719216	0.0528905	0.00843639	0.00291679	0.0112684	0.00909051	0.00423952	0.00654218	0.366287	0.0629858	0.00754052	0.00662407
TCONS_00000535	2L	12875299	12957891	+	XLOC_000295	AGAP005245|AGAP005245-RH	0.575272	0.548876	0.540652	0.290341	0.203838	0.182543	0.0361744	0.0101089	0.0200492	0.00663745	0.0186813	0.00671366	0.554933	0.225574	0.0221109	0.0106775
TCONS_00000536	2L	12875392	12923557	+	XLOC_000295	AGAP005245|AGAP005245-RC	0.222593	0.259434	0.222361	0.0554444	0.0248418	0.0293789	0.00777251	0	0.013258	0	0.00244863	0	0.234796	0.036555	0.00701016	0.000816212
TCONS_00000537	2L	12875392	12925309	+	XLOC_000295	AGAP005245|AGAP005245-RF	0.201567	0.402286	0.37435	0.0480677	0.00568884	0.0875349	0	0.00465212	0.00433048	0.0027728	0.00381877	0.00385478	0.326067	0.0470971	0.0029942	0.00348212
TCONS_00000538	2L	12875392	12927839	+	XLOC_000295	AGAP005245|AGAP005245-RE	0.101356	0.142024	0.0780764	0.0296055	0.0620068	0.0330194	0.00622624	0.00671282	0.00319339	0	0	0	0.107152	0.0415439	0.00537748	0
TCONS_00000539	2L	12875392	12931383	+	XLOC_000295	AGAP005245|AGAP005245-RL	0.200679	0.362041	0.157527	0.230452	0.168095	0.178695	0.15542	0.104279	0.0911686	0.0958983	0.11771	0.0997428	0.240082	0.192414	0.116956	0.10445
TCONS_00000540	2L	12875392	12938919	+	XLOC_000295	AGAP005245|AGAP005245-RA	0.715874	0.323954	0.235965	0.350629	0.294902	0.171674	0	0	0	0	0	0	0.425264	0.272402	0	0
TCONS_00000541	2L	12875392	12944259	+	XLOC_000295	AGAP005245|AGAP005245-RB	0.246035	0.252565	0.27185	0.10316	0.129426	0.113634	0.146065	0.13108	0.084609	0.117333	0.0811653	0.0815627	0.256817	0.115407	0.120585	0.0933538
TCONS_00000542	2L	12875392	12946369	+	XLOC_000295	AGAP005245|AGAP005245-RG	0.0788494	0.0817869	0	0.0441512	0	0	0.000836909	0	0	0	0	0	0.0535454	0.0147171	0.00027897	0
TCONS_00000543	2L	12875392	12955041	+	XLOC_000295	AGAP005245|AGAP005245-RJ	0	0	0	0	0.000793787	3.89745e-05	0	0	0	0	0	0	0	0.000277587	0	0
TCONS_00000544	2L	12875392	12962254	+	XLOC_000295	AGAP005245|AGAP005245-RH	0.482264	0.500926	0.414698	0.217608	0.0497976	0.0320834	0.019806	0.00557505	0.0102186	0	0	0	0.465963	0.0998296	0.0118666	0
TCONS_00000545	2L	12875392	12971421	+	XLOC_000295	AGAP005245|AGAP005245-RI	0.358631	0.496435	0.341847	0.182494	0.0555216	0.0544651	0.00534198	0.00607117	0	0.0160911	0.00943232	0.00477201	0.398971	0.0974935	0.00380438	0.0100985
TCONS_00000546	2L	12875392	12974648	+	XLOC_000295	AGAP005245|AGAP005245-RD	0.507092	0.490625	0.624582	0.389829	0.290424	0.198403	0.0572624	0.0262208	0.0558497	0.036864	0.0308223	0.0646077	0.540766	0.292886	0.0464443	0.044098
TCONS_00000547	2L	12875392	12980092	+	XLOC_000295	AGAP005245|AGAP005245-RK	0.239541	0.492944	0.346161	0.251973	0.0867072	0.112802	0.038726	0	0.00803967	0.00788748	0	0.00655902	0.359549	0.150494	0.0155886	0.0048155
TCONS_00000548	2L	12902629	12942086	+	XLOC_000295	AGAP005245|AGAP005245-RH	0.693943	0.768674	0.868688	0.286864	0.150905	0.166652	0.323681	0.24378	0.300084	0.672262	0.265984	0.379138	0.777102	0.201474	0.289182	0.439128
TCONS_00003196	2L	12995747	13002416	-	XLOC_001819	AGAP005246|AGAP005246-RA	1.92163	1.85482	1.64287	1.61696	1.19801	1.21952	0.757026	0.508024	0.719364	1.00915	0.859328	0.729969	1.80644	1.34483	0.661471	0.86615
TCONS_00003197	2L	12996143	13001344	-	XLOC_001819	AGAP005246|AGAP005246-RE	0	0	0	0	0	0	0	0	0	0	0.0535335	0	0	0	0	0.0178445
TCONS_00003198	2L	12996641	13001344	-	XLOC_001819	AGAP005246|AGAP005246-RC	0.426717	0.488616	0.505443	0.473649	0.32698	0.224709	0.109192	0.0915054	0.132428	0.021804	0.0142627	0.0362125	0.473592	0.34178	0.111042	0.0240931
TCONS_00003199	2L	12999371	13001344	-	XLOC_001819	AGAP005246|AGAP005246-RD	4.9575	5.54269	3.92684	3.35474	2.21678	1.76727	0.782583	0.529966	0.657823	0.34576	0.368337	0.250744	4.80901	2.44627	0.656791	0.321614
TCONS_00003200	2L	12999842	13001344	-	XLOC_001819	AGAP005246|AGAP005246-RA	2.11476	2.59949	1.59315	1.55821	0.966427	1.11266	0.593118	0.25816	0.312736	0.128895	0.247469	0.16163	2.10247	1.21243	0.388005	0.179331
TCONS_00003201	2L	12999842	13002399	-	XLOC_001819	AGAP005246|AGAP005246-RA	0.528786	0.713439	0.726591	0.433764	0.211147	0.137498	0.0622585	0.0686627	0.0312231	0.0420181	0.0395991	0.0354974	0.656272	0.260803	0.0540481	0.0390382
TCONS_00000549	2L	13001343	13068104	+	XLOC_000296	AGAP005247|AGAP005247-RA	1.49738	1.59766	1.83104	2.29457	2.68189	2.88321	0.609968	0.493601	0.811812	0.240472	0.238942	0.220721	1.64203	2.61989	0.638461	0.233378
TCONS_00000550	2L	13001343	13068104	+	XLOC_000296	AGAP005247|AGAP005247-RA	4.52947	4.5837	4.90032	3.66617	4.29753	6.9667	1.47123	0.777352	1.86157	0.148228	0.105978	0.171134	4.67116	4.9768	1.37005	0.14178
TCONS_00000551	2L	13002214	13068104	+	XLOC_000296	AGAP005247|AGAP005247-RA	3.24931	2.90977	2.77231	6.35084	7.38575	9.6366	3.62488	2.65514	5.21191	1.42666	1.18386	1.02959	2.97713	7.79106	3.83065	1.21337
TCONS_00000552	2L	13062866	13068104	+	XLOC_000296	AGAP005247|AGAP005247-RA	0.122155	0.159812	0.0833406	0.18022	0.0747828	0.0931228	0.0517074	0	0.00845799	0	0	0	0.121769	0.116042	0.0200551	0
TCONS_00000553	2L	13100886	13118081	+	XLOC_000297	AGAP005248|AGAP005248-RA	0.134203	0.0479295	0.0431366	0.105445	0.0479295	0.0575154	0.00958591	0.0239648	0.00958591	0.00479295	0.0287577	0.0383436	0.0750896	0.0702966	0.0143789	0.0239648
TCONS_00003202	2L	13125288	13128644	-	XLOC_001820	AGAP005249|AGAP005249-RA	3.51582	4.0428	3.03908	2.77112	1.80201	1.70264	0.406402	0.174172	0.202084	0.0133979	0.0145143	0.0167473	3.53257	2.09193	0.260886	0.0148865
TCONS_00000554	2L	13129636	13132652	+	XLOC_000298	AGAP005250|AGAP005250-RA	7.88434	8.05128	6.31622	12.6048	10.4265	10.4633	19.1306	15.3197	14.8557	19.7638	20.1449	17.825	7.41728	11.1649	16.4353	19.2446
TCONS_00000555	2L	13163228	13194429	+	XLOC_000299	AGAP005251|AGAP005251-RA	0.0158825	0.010867	0.00334368	0.0300931	0.0384523	0.0443038	0.0443038	0.0392882	0.0376164	0.0326009	0.0250776	0.0426319	0.010031	0.0376164	0.0404028	0.0334368
TCONS_00003203	2L	13194812	13196613	-	XLOC_001821	AGAP005252|AGAP005252-RA	1.63407	1.96128	1.48499	1.51404	1.07841	1.00678	0.247822	0.203291	0.28848	0.0329138	0.0329138	0.0212972	1.69345	1.19974	0.246531	0.0290416
TCONS_00000556	2L	13206074	13208242	+	XLOC_000300	AGAP005253|AGAP005253-RA	13.0516	15.3606	13.8796	10.5644	6.1019	5.90924	3.88313	2.78735	4.06842	1.1701	1.08034	1.29902	14.0973	7.52517	3.57963	1.18315
TCONS_00000557	2L	13206074	13208242	+	XLOC_000300	AGAP005253|AGAP005253-RB	0	0	0	0	0.0279117	0	0.00943873	0	0	0	0	0	0	0.00930391	0.00314624	0
TCONS_00000558	2L	13210781	13216408	+	XLOC_000301	-	4.82418	2.23423	2.76972	22.1489	12.7406	18.3777	27.9358	9.99779	14.0578	17.8053	6.32298	6.6344	3.27604	17.7557	17.3305	10.2542
TCONS_00003204	2L	13210781	13216408	-	XLOC_001822	-	4.82418	2.23423	2.76972	22.1489	12.7406	18.3777	27.9358	9.99779	14.0578	17.8053	6.32298	6.6344	3.27604	17.7557	17.3305	10.2542
TCONS_00003205	2L	13228382	13231689	-	XLOC_001823	AGAP005254|AGAP005254-RA	0	0.0076824	0	0.009603	0	0.0019206	0	0	0	0.0134442	0	0.0057618	0.0025608	0.0038412	0	0.006402
TCONS_00003206	2L	13228382	13232098	-	XLOC_001823	AGAP005254|AGAP005254-RB	0.00173006	0	0	0	0.00346012	0	0.0155705	0.00346012	0.0190307	0	0.0155705	0	0.000576687	0.00115337	0.0126871	0.00519018
TCONS_00003207	2L	13244005	13250634	-	XLOC_001824	AGAP005255|AGAP005255-RA	0.00321076	0.00321076	0.00321076	0.0160538	0.00963229	0.0160538	0.0256861	0.0256861	0.067426	0.0224753	0.0513722	0.067426	0.00321076	0.0139133	0.0395994	0.0470912
TCONS_00003208	2L	13245724	13246982	-	XLOC_001825	AGAP005256|AGAP005256-RA	0.0033647	0.0033647	0	0	0	0	0	0.0033647	0.0100941	0	0	0	0.00224313	0	0.00448627	0
TCONS_00000559	2L	13267022	13319286	+	XLOC_000302	AGAP005257|AGAP005257-RA	0.0134532	0.0156408	0.00814409	0.0250192	0.0110901	0.0126694	0.0320861	0.0134931	0.0185576	0.0177604	0.0128265	0.01883	0.0124127	0.0162596	0.021379	0.0164723
TCONS_00000560	2L	13306349	13319286	+	XLOC_000302	AGAP005257|AGAP005257-RA	0.0308178	0.0200895	0.0159628	0.16198	0.147052	0.20371	1.00947	0.787456	0.888226	1.04132	0.826709	0.793708	0.02229	0.170914	0.895051	0.887247
TCONS_00000561	2L	13329645	13331897	+	XLOC_000303	AGAP005258|AGAP005258-RA	0	0.00286282	0.00286282	0.00429424	0.00715706	0.00286282	0.0100199	0.00429424	0.00858847	0.0114513	0.0114513	0.00715706	0.00190855	0.00477137	0.0076342	0.0100199
TCONS_00003209	2L	13342958	13347238	-	XLOC_001826	AGAP005259|AGAP005259-RA	0.0980685	0.202193	0	0.459516	0.0556091	0.030626	0.174627	0.0546079	0.123677	0.0403008	0.0814411	0.0655263	0.100087	0.181917	0.117637	0.0624227
TCONS_00003210	2L	13342958	13348566	-	XLOC_001826	AGAP005259|AGAP005259-RA	1.96038	2.01969	1.36941	1.10091	1.52432	1.28578	2.03758	1.45855	1.43305	0.460629	0.553045	0.458364	1.78316	1.30367	1.64306	0.490679
TCONS_00003211	2L	13356664	13357456	-	XLOC_001827	AGAP005260|AGAP005260-RA	1.89151	4.30107	4.52396	0.626487	0.469865	0.379507	0.0481913	0.0301196	0.00602391	0.0120478	0.0120478	0	3.57218	0.491953	0.0281116	0.00803189
TCONS_00000562	2L	13357762	13361918	+	XLOC_000304	AGAP005261|AGAP005261-RA	2.47036	3.24203	3.01206	2.34078	1.72559	2.06335	0.90386	0.755002	0.855071	0.0654643	0.0282883	0.104739	2.90815	2.04324	0.837978	0.066164
TCONS_00000563	2L	13357762	13362271	+	XLOC_000304	AGAP005261|AGAP005261-RA	1.49829	1.46052	0.981869	1.47347	0.907951	0.847882	0.859244	0.625074	0.817836	0.0718944	0.198967	0.0528579	1.31356	1.07643	0.767385	0.107907
TCONS_00003212	2L	13363145	13368994	-	XLOC_001828	AGAP005262|AGAP005262-RA	2.10723	1.96605	2.26132	1.57892	1.30717	1.75174	0.449161	0.373807	0.550304	0.0844315	0.0813763	0.0782501	2.11153	1.54594	0.457757	0.0813526
TCONS_00003213	2L	13365840	13368074	-	XLOC_001828	AGAP005262|AGAP005262-RA	4.90185	5.17377	3.26671	5.50547	3.75194	3.2681	1.35813	0.796264	0.868203	0.178592	0.214096	0.194538	4.44744	4.17517	1.00753	0.195742
TCONS_00000564	2L	13380597	13387389	+	XLOC_000305	AGAP005263|AGAP005263-RA	3.32474	3.74186	3.19598	4.41383	4.28667	4.82084	5.911	4.48352	5.14007	6.72609	6.45102	5.9658	3.42086	4.50711	5.1782	6.38097
TCONS_00003214	2L	13392453	13393202	-	XLOC_001829	AGAP005264|AGAP005264-RA	0.200296	0.346921	0.161931	0.0688957	0	0.100582	0.0229046	0.0317145	0.00380918	0	0	0	0.236382	0.0564927	0.0194761	0
TCONS_00003215	2L	13401188	13401548	-	XLOC_001830	AGAP005265|AGAP005265-RA	0.904729	2.1424	1.05141	0.852099	0.317377	0.328456	0.0365304	0.102883	0.126684	0	0	0	1.36618	0.499311	0.0886992	0
TCONS_00003216	2L	13420356	13421105	-	XLOC_001831	AGAP005266|AGAP005266-RA	0.0801183	0.0693843	0.0294419	0.0344479	0.0585302	0	0.0229046	0	0.00380918	0	0	0	0.0596481	0.0309927	0.00890461	0
TCONS_00000565	2L	13494051	13495408	+	XLOC_000306	AGAP005267|AGAP005267-RA	4.3022	5.12279	3.9099	4.55527	3.30141	3.09485	2.62301	2.30776	2.48097	3.82368	3.43969	3.27689	4.44496	3.65051	2.47058	3.51342
TCONS_00003217	2L	13494790	13495156	-	XLOC_001832	AGAP005268|AGAP005268-RA	2.23926	1.86349	2.70351	3.35745	3.11556	2.95605	3.38365	3.48152	3.45891	6.03376	6.95927	6.40431	2.26875	3.14302	3.44136	6.46578
TCONS_00003218	2L	13495891	13500324	-	XLOC_001833	AGAP005269|AGAP005269-RA	5.28081	4.60975	3.90286	4.46501	3.59657	3.52639	2.75664	1.66597	1.83703	0.213455	0.244888	0.201028	4.59781	3.86266	2.08655	0.21979
TCONS_00003219	2L	13502754	13504208	-	XLOC_001834	AGAP005270|AGAP005270-RA	6.87388	9.06429	7.0299	6.21239	3.15768	4.81453	0.630288	0.374429	0.817502	0.146651	0.0717655	0.13729	7.65602	4.7282	0.607406	0.118569
TCONS_00000566	2L	13504234	13505725	+	XLOC_000307	AGAP005271|AGAP005271-RA	1.38956	1.65815	1.63873	1.56807	1.53752	1.31925	0.615186	0.398862	0.500226	0.321389	0.45873	0.297566	1.56215	1.47494	0.504758	0.359228
TCONS_00000567	2L	13504366	13505670	+	XLOC_000307	AGAP005271|AGAP005271-RA	0.33019	0.490316	0.234393	4.49923e-09	0.0247494	0	0.0211249	0.000345325	0	0	3.17234e-05	0.111867	0.351633	0.0082498	0.00715673	0.0372997
TCONS_00000568	2L	13505788	13508183	+	XLOC_000308	AGAP005272|AGAP005272-RA	5.1294	6.43144	5.45141	6.99846	6.36494	6.34919	6.47169	4.9404	5.70167	5.75767	5.18365	4.9194	5.67075	6.57086	5.70459	5.28691
TCONS_00000569	2L	13506637	13508183	+	XLOC_000308	AGAP005272|AGAP005272-RA	0	0	0	0	0	0	0	0	0	0	0	0	0	0	0	0
TCONS_00000570	2L	13513706	13520289	+	XLOC_000309	AGAP005273|AGAP005273-RA	0.126613	0.0715361	0.0512781	0.0639394	0.0367176	0.0265886	0.0310201	0.020258	0.0164596	0.0126613	0.0310201	0.0170927	0.0831423	0.0424152	0.0225792	0.020258
TCONS_00003220	2L	13526099	13530807	-	XLOC_001835	AGAP005274|AGAP005274-RA	1.14562	0.839172	0.849599	1.39915	1.22132	1.56091	1.97817	1.10712	1.50539	3.23887	2.47883	2.48983	0.944798	1.39379	1.53023	2.73584
TCONS_00003221	2L	13526307	13530503	-	XLOC_001835	AGAP005274|AGAP005274-RA	0.870667	1.01821	0.930701	1.78245	1.61214	1.08552	2.08752	1.93516	1.44619	2.44867	2.72385	2.27309	0.93986	1.49337	1.82296	2.48187
TCONS_00000571	2L	13532446	13544549	+	XLOC_000310	AGAP005275|AGAP005275-RA	2.21688	1.84428	2.10447	1.83734	1.70376	1.89303	1.15538	0.79698	1.02533	0.045223	7.41094e-06	0.0110651	2.05521	1.81138	0.992565	0.0187652
TCONS_00000572	2L	13532484	13544549	+	XLOC_000310	AGAP005275|AGAP005275-RA	0.451285	0.661055	0.426416	0.257552	0.111544	0.251409	0.0473528	0.00377144	0.145121	0.139085	0.142985	0.111812	0.512919	0.206835	0.0654152	0.131294
TCONS_00000573	2L	13532519	13542252	+	XLOC_000310	AGAP005275|AGAP005275-RA	0.854696	0.837745	0.812307	1.08779	1.06009	0.784341	0.569961	0.345877	0.325612	0.0544659	0.081725	0.0235275	0.834916	0.977406	0.413816	0.0532395
TCONS_00000574	2L	13548277	13562677	+	XLOC_000311	AGAP005279|AGAP005279-RB	0.406852	0.318692	0.315035	0.75622	0.746137	0.778997	0.962378	0.678429	0.840096	0.229405	0.233073	0.273143	0.34686	0.760451	0.826968	0.245207
TCONS_00000575	2L	13548501	13587620	+	XLOC_000311	AGAP005279|AGAP005279-RB	0.30048	0.30623	0.236255	0.149973	0.133249	0.120276	0.262178	0.18758	0.201406	0.122487	0.177362	0.199445	0.280989	0.134499	0.217054	0.166431
TCONS_00003222	2L	13554366	13556618	-	XLOC_001836	AGAP005277|AGAP005277-RA	0.00192574	0.00577722	0	0	0	0	0.00385148	0	0	0.00192574	0	0.00192574	0.00256765	0	0.00128383	0.00128383
TCONS_00000576	2L	13566089	13587620	+	XLOC_000311	AGAP005279|AGAP005279-RA	0	0	0	0.00674678	0	0.00450038	0	0	0	0	0	0	0	0.00374905	0	0
TCONS_00000577	2L	13576741	13579032	+	XLOC_000312	AGAP005280|AGAP005280-RA	0.00982919	0.0182542	0.01685	0.0182542	0.0365084	0.0140417	0.0140417	0.0224667	0.0126375	0.0126375	0.00280834	0	0.0149778	0.0229348	0.016382	0.00514862
TCONS_00000578	2L	13584558	13588208	+	XLOC_000311	AGAP005279|AGAP005279-RB	0.858544	0.435862	0.549326	0.585252	0.726435	0.949654	0.812883	0.522246	0.887879	1.15585	0.827987	0.798966	0.614578	0.753781	0.741003	0.9276
TCONS_00003223	2L	13589239	13600295	-	XLOC_001837	AGAP005281|AGAP005281-RA	0.273744	0.567698	0.264558	0.248023	0.176372	0.12493	0.0992094	0.0734884	0.0863489	0.0422558	0.0477675	0.0293954	0.368667	0.183109	0.0863489	0.0398062
TCONS_00000579	2L	13620351	13622456	+	XLOC_000313	AGAP005282|AGAP005282-RA	1.11012	1.45241	1.21373	0.828892	0.573564	0.469952	0.379292	0.307134	0.436648	0.529159	0.473653	0.375592	1.25876	0.624136	0.374358	0.459468
TCONS_00000580	2L	13624375	13626179	+	XLOC_000314	AGAP005283|AGAP005283-RA	0	0.00890025	0	0	0.00445013	0.00222506	0.0222506	0.00890025	0.00222506	0.00222506	0	0.00222506	0.00296675	0.00222506	0.0111253	0.00148338
TCONS_00000581	2L	13637835	13657986	+	XLOC_000315	AGAP005285|AGAP005285-RA	0.0629635	0.053637	0.046372	0.161883	0.21577	0.227672	1.1275	0.820906	0.811344	1.35713	1.47984	1.29587	0.0543242	0.201775	0.919916	1.37761
TCONS_00000582	2L	13637835	13658562	+	XLOC_000315	AGAP005285|AGAP005285-RA	0.0141279	0.0248596	0.0195175	0.100208	0.0651509	0.0945224	0.392817	0.283398	0.36679	0.365571	0.380633	0.311341	0.0195017	0.0866272	0.347668	0.352515
TCONS_00003224	2L	13667398	13672489	-	XLOC_001838	AGAP005287|AGAP005287-RA	3.1765	2.86365	2.3245	2.37977	1.8135	1.47667	0.812374	0.607977	0.725819	0.680976	0.789432	0.65282	2.78821	1.88998	0.71539	0.707743
TCONS_00000583	2L	13687441	13710328	+	XLOC_000316	AGAP005288|AGAP005288-RB	0.69085	0.799737	0.609486	0.308847	0.146809	0.19408	0.0755338	0.0518267	0.0794726	0.0367109	0.0565334	0.034315	0.700024	0.216578	0.0689444	0.0425197
TCONS_00000584	2L	13688408	13709424	+	XLOC_000316	AGAP005288|AGAP005288-RB	0.13708	0.162981	0.0938165	0.0482046	0.0388026	0.0149536	0.0166727	0.00331476	0.0192188	0.0309992	0.00632021	0.0239712	0.131292	0.0339869	0.0130687	0.0204302
TCONS_00000585	2L	13696553	13709424	+	XLOC_000316	AGAP005288|AGAP005288-RA	0.120076	0.103619	0.0709962	0.0774213	0.0433017	0.0475969	0.0616441	0.0283834	0.0355345	0.0210997	0.0270677	0.0184131	0.0982304	0.0561067	0.041854	0.0221935
TCONS_00000586	2L	13706538	13709424	+	XLOC_000316	AGAP005288|AGAP005288-RC	0.00783616	0.0189579	0	0.0144616	0	0.0172706	0	0	0	0	0	0	0.00893134	0.0105774	0	0
TCONS_00000587	2L	13719396	13720030	+	XLOC_000317	AGAP005289|AGAP005289-RA	0.0438661	0.00731101	0.021933	0.036555	0	0.00731101	0	0	0	0	0	0	0.02437	0.014622	0	0
TCONS_00003225	2L	13721263	13730958	-	XLOC_001839	AGAP005290|AGAP005290-RA	0.802836	0.707145	0.559658	0.405588	0.287072	0.33799	0.179091	0.0794496	0.101397	0.0601358	0.0658422	0.0618916	0.68988	0.34355	0.119979	0.0626232
TCONS_00000588	2L	13737075	13748444	+	XLOC_000318	AGAP005291|AGAP005291-RA	0.416924	0.411736	0.273721	0.275948	0.282233	0.250819	0.119874	0.0866492	0.0831119	0.0943721	0.101409	0.074066	0.36746	0.269667	0.096545	0.089949
TCONS_00000589	2L	13737116	13748444	+	XLOC_000318	AGAP005291|AGAP005291-RA	0.814501	0.755509	0.746515	0.456793	0.289127	0.396771	0.288762	0.179587	0.15761	0.147825	0.172775	0.223486	0.772175	0.380897	0.208653	0.181362
TCONS_00000590	2L	13737118	13748444	+	XLOC_000318	AGAP005291|AGAP005291-RA	0.188953	0.408795	0.24166	0.139456	0.0345475	0.0502436	0.0198956	0.0281888	0.0527945	0.0423074	0.0241939	0	0.279802	0.074749	0.0336263	0.0221671
TCONS_00000591	2L	13737172	13746833	+	XLOC_000318	AGAP005291|AGAP005291-RA	1.22822	1.01366	0.434518	0.664472	0.787345	0.548802	0.521829	0.244748	0.273644	0.507627	0.682512	0.543235	0.892135	0.666873	0.34674	0.577791
TCONS_00000592	2L	13741785	13746833	+	XLOC_000318	AGAP005291|AGAP005291-RB	0.232298	0.11454	0.402996	0.829232	0.387811	0.509696	0.462772	0.50685	0.545364	0.254463	1.50579e-08	0.00273594	0.249945	0.575579	0.504995	0.0857331
TCONS_00003226	2L	13763223	13780618	-	XLOC_001840	AGAP005292|AGAP005292-RA	0.343766	0.350946	0.374996	1.87464	1.99726	2.40502	4.68229	4.24005	4.70503	8.08007	7.25074	5.66527	0.356569	2.09231	4.54246	6.99869
TCONS_00003227	2L	13765648	13780618	-	XLOC_001840	AGAP005292|AGAP005292-RA	0.0584338	0.0583367	0.0183585	0.254495	0.326867	0.202908	0.170463	0.159991	0.137634	0.0165129	0.0104993	0.0102925	0.045043	0.261423	0.156029	0.0124349
TCONS_00000593	2L	13791811	13796657	+	XLOC_000319	AGAP005293|AGAP005293-RA	0	0.00623605	0	0.0170341	0	0	0	0	0.00406186	0	0	0	0.00207868	0.00567804	0.00135395	0
TCONS_00000594	2L	13791811	13796657	+	XLOC_000319	AGAP005293|AGAP005293-RB	0.0220526	0.0196918	0.0205831	0.000615967	0.00735087	0.0102946	0	0	0	0.0058807	0.00147017	0.0058807	0.0207759	0.00608716	0	0.00441052
TCONS_00000595	2L	13798321	13801103	+	XLOC_000320	AGAP005294|AGAP005294-RB	2.71221	3.79811	2.48104	2.64171	1.82935	1.37109	0.610436	0.428696	0.500762	0.719903	0.691088	0.508585	2.99712	1.94738	0.513298	0.639859
TCONS_00000596	2L	13798402	13801103	+	XLOC_000320	AGAP005294|AGAP005294-RA	0.424946	0.29983	0.319446	0.0280092	0	0	0.0157551	0	0	0.0244274	0	0.0232609	0.348074	0.0093364	0.00525171	0.0158961
TCONS_00003228	2L	13801354	13802660	-	XLOC_001841	AGAP005295|AGAP005295-RA	5.23464	7.23958	5.33216	5.34937	3.63126	3.24691	0.547845	0.292566	0.324117	0.335591	0.192176	0.232332	5.93546	4.07585	0.388176	0.253366
TCONS_00000597	2L	13802954	13804177	+	XLOC_000321	AGAP005296|AGAP005296-RA	2.59243	2.69214	2.77718	4.17897	3.97662	4.1731	3.83879	3.28452	3.54553	6.0617	4.97077	4.98544	2.68725	4.10956	3.55628	5.3393
TCONS_00000598	2L	13805536	13807199	+	XLOC_000322	AGAP005297|AGAP005297-RA	7.10285	9.8525	7.24434	6.70196	5.93555	5.3012	3.82262	2.95009	3.08215	3.65283	3.65754	3.00197	8.06656	5.97957	3.28495	3.43745
TCONS_00003229	2L	13807715	13808828	-	XLOC_001842	AGAP005298|AGAP005298-RA	2.23014	2.72707	2.1655	2.86847	2.1857	1.90289	0.682778	0.533294	0.678738	0.165644	0.113123	0.0929224	2.37424	2.31902	0.631603	0.123897
TCONS_00000599	2L	13809195	13811906	+	XLOC_000323	AGAP005299|AGAP005299-RA	6.75092	6.95077	6.20634	10.6609	9.64551	9.07946	8.92253	6.97894	7.62144	3.81474	3.77987	3.12798	6.63601	9.79529	7.84097	3.5742
TCONS_00003230	2L	13814902	13856985	-	XLOC_001843	AGAP005300|AGAP005300-RB	1.02102	1.23115	0.94734	0.694097	0.586253	0.581822	0.451441	0.2893	0.354494	0.207418	0.164529	0.170156	1.0665	0.620724	0.365078	0.180701
TCONS_00003231	2L	13816597	13818980	-	XLOC_001843	AGAP005300|AGAP005300-RC	0.0296835	0.00991112	0	0.0103666	0	0.00796436	0	0	0	0	0	0	0.0131982	0.00611032	0	0
TCONS_00003232	2L	13816597	13855160	-	XLOC_001843	AGAP005300|AGAP005300-RA	0.272087	0.0580976	0	0.454129	0.534165	0.431647	0.707038	0.585008	0.601986	0.50148	0.507101	0.447666	0.110062	0.473314	0.631344	0.485416
TCONS_00003233	2L	13816597	13858982	-	XLOC_001843	AGAP005300|AGAP005300-RB	0.111366	0.146763	0.0844571	0.0522124	0.0417999	0.019798	0.028505	0.013359	0.009844	0.0158482	0.00174741	0.00794756	0.114195	0.0379368	0.017236	0.0085144
TCONS_00003234	2L	13863145	13870895	-	XLOC_001844	AGAP005301|AGAP005301-RA	0.448333	0.384776	0.249933	0.575447	0.510172	0.465511	0.32809	0.207848	0.235332	0.122819	0.146868	0.13742	0.361014	0.517043	0.25709	0.135702
TCONS_00000600	2L	13875283	13877433	+	XLOC_000324	AGAP005302|AGAP005302-RA	0.602887	0.477486	0.383436	1.01044	0.71623	0.790988	0.617356	0.581183	0.588418	0.381025	0.484721	0.258036	0.487936	0.839219	0.595652	0.374594
TCONS_00000601	2L	13880180	13881374	+	XLOC_000325	AGAP005303|AGAP005303-RA	0	0.00659068	0.00988601	0.0131814	0.00988601	0.0164767	0.00988601	0.00988601	0.00988601	0	0.0164767	0.00988601	0.00549223	0.0131814	0.00988601	0.00878757
TCONS_00000602	2L	13882406	13883974	+	XLOC_000326	AGAP005304|AGAP005304-RA	0.125285	0.0888384	0.143508	0.23918	0.362187	0.412301	0.200456	0.10934	0.189066	0.00455582	0.00683373	0.00227791	0.119211	0.33789	0.166287	0.00455582
TCONS_00000603	2L	13900384	13910122	+	XLOC_000327	AGAP005305|AGAP005305-RA	1.59929	1.71132	1.44557	1.56073	1.24237	1.25102	0.338616	0.216473	0.293476	0.0575957	0.0571531	0.0584362	1.58539	1.35137	0.282855	0.0577283
TCONS_00000604	2L	13900618	13906104	+	XLOC_000327	AGAP005305|AGAP005305-RA	2.0475	2.36951	1.52749	2.60422	2.61908	2.06634	0.839538	0.5513	0.610819	0.129697	0.17176	0.168492	1.9815	2.42988	0.667219	0.15665
TCONS_00003235	2L	13914306	13923791	-	XLOC_001845	AGAP005306|AGAP005306-RA	0.933889	0.931765	1.04581	0.862056	0.839092	1.03611	0.868577	0.665257	1.07495	0.291332	0.336842	0.336916	0.970488	0.912421	0.869593	0.321697
TCONS_00003236	2L	13914306	13923791	-	XLOC_001845	AGAP005306|AGAP005306-RA	0.0740198	0.14043	0	0.556184	0.524907	0.309156	0.93329	0.85672	0.608682	0.565227	0.608833	0.39137	0.0714832	0.463416	0.799564	0.52181
TCONS_00003237	2L	13918675	13919901	-	XLOC_001845	AGAP005306|AGAP005306-RA	0.816585	0.859205	0.385717	1.60306	1.24013	1.06508	1.66535	1.41326	1.24834	0.89018	1.00718	0.69477	0.687169	1.30276	1.44231	0.864043
TCONS_00003238	2L	13924405	13924523	-	XLOC_001846	AGAP029024|AGAP029024-RA	0.0459786	0.0651363	0.0229893	0.0153262	0.00731478	0.0191577	0	0	0.00365739	0	0.00365739	0	0.0447014	0.0139329	0.00121913	0.00121913
TCONS_00003239	2L	13924904	13925022	-	XLOC_001847	AGAP029025|AGAP029025-RA	0.0459786	0.0651363	0.0229893	0.0153262	0.00731478	0.0191577	0	0	0.00365739	0	0.00365739	0	0.0447014	0.0139329	0.00121913	0.00121913
TCONS_00003240	2L	13928876	13928994	-	XLOC_001848	AGAP029009|AGAP029009-RA	0	0	0	0	0	0	0	0	0	0	0	0	0	0	0	0
TCONS_00003241	2L	13929376	13929494	-	XLOC_001849	AGAP029026|AGAP029026-RA	0.0459786	0.0651363	0.0229893	0.0153262	0.00731478	0.0191577	0	0	0.00365739	0	0.00365739	0	0.0447014	0.0139329	0.00121913	0.00121913
TCONS_00003242	2L	13929876	13929994	-	XLOC_001850	AGAP029027|AGAP029027-RA	0.0459786	0.0651363	0.0229893	0.0153262	0.00731478	0.0191577	0	0	0.00365739	0	0.00365739	0	0.0447014	0.0139329	0.00121913	0.00121913
TCONS_00003243	2L	13930377	13930495	-	XLOC_001851	AGAP029019|AGAP029019-RA	0.0459786	0.0651363	0.0229893	0.0153262	0.00731478	0.0191577	0	0	0.00365739	0	0.00365739	0	0.0447014	0.0139329	0.00121913	0.00121913
TCONS_00003244	2L	13930879	13930997	-	XLOC_001852	AGAP029020|AGAP029020-RA	0.0459786	0.0651363	0.0229893	0.0153262	0.00731478	0.0191577	0	0	0.00365739	0	0.00365739	0	0.0447014	0.0139329	0.00121913	0.00121913
TCONS_00003245	2L	13931380	13931498	-	XLOC_001853	AGAP029021|AGAP029021-RA	0.0459786	0.0651363	0.0229893	0.0153262	0.00731478	0.0191577	0	0	0.00365739	0	0.00365739	0	0.0447014	0.0139329	0.00121913	0.00121913
TCONS_00003246	2L	13931881	13931999	-	XLOC_001854	AGAP029022|AGAP029022-RA	0.0459786	0.0651363	0.0229893	0.0153262	0.00731478	0.0191577	0	0	0.00365739	0	0.00365739	0	0.0447014	0.0139329	0.00121913	0.00121913
TCONS_00003247	2L	13932381	13932499	-	XLOC_001855	AGAP029023|AGAP029023-RA	0.0459786	0.0651363	0.0229893	0.0153262	0.00731478	0.0191577	0	0	0.00365739	0	0.00365739	0	0.0447014	0.0139329	0.00121913	0.00121913
TCONS_00003248	2L	13932883	13933001	-	XLOC_001856	AGAP029014|AGAP029014-RA	0.0459786	0.0651363	0.0229893	0.0153262	0.00731478	0.0191577	0	0	0.00365739	0	0.00365739	0	0.0447014	0.0139329	0.00121913	0.00121913
TCONS_00003249	2L	13933382	13933500	-	XLOC_001857	AGAP029015|AGAP029015-RA	0.0459786	0.0651363	0.0229893	0.0153262	0.00731478	0.0191577	0	0	0.00365739	0	0.00365739	0	0.0447014	0.0139329	0.00121913	0.00121913
TCONS_00003250	2L	13933884	13934002	-	XLOC_001858	AGAP029016|AGAP029016-RA	0.0459786	0.0651363	0.0229893	0.0153262	0.00731478	0.0191577	0	0	0.00365739	0	0.00365739	0	0.0447014	0.0139329	0.00121913	0.00121913
TCONS_00003251	2L	13944733	13944851	-	XLOC_001859	AGAP029017|AGAP029017-RA	0.0459786	0.0651363	0.0229893	0.0153262	0.00731478	0.0191577	0	0	0.00365739	0	0.00365739	0	0.0447014	0.0139329	0.00121913	0.00121913
TCONS_00003252	2L	13945234	13945352	-	XLOC_001860	AGAP029018|AGAP029018-RA	0.0459786	0.0651363	0.0229893	0.0153262	0.00731478	0.0191577	0	0	0.00365739	0	0.00365739	0	0.0447014	0.0139329	0.00121913	0.00121913
TCONS_00003253	2L	13945735	13945853	-	XLOC_001861	AGAP029010|AGAP029010-RA	0.0459786	0.0651363	0.0229893	0.0153262	0.00731478	0.0191577	0	0	0.00365739	0	0.00365739	0	0.0447014	0.0139329	0.00121913	0.00121913
TCONS_00003254	2L	13946236	13946354	-	XLOC_001862	AGAP029011|AGAP029011-RA	0.0459786	0.0651363	0.0229893	0.0153262	0.00731478	0.0191577	0	0	0.00365739	0	0.00365739	0	0.0447014	0.0139329	0.00121913	0.00121913
TCONS_00003255	2L	13946738	13946856	-	XLOC_001863	AGAP029012|AGAP029012-RA	0.0459786	0.0651363	0.0229893	0.0153262	0.00731478	0.0191577	0	0	0.00365739	0	0.00365739	0	0.0447014	0.0139329	0.00121913	0.00121913
TCONS_00003256	2L	13947239	13947357	-	XLOC_001864	AGAP029013|AGAP029013-RA	0.0459786	0.0651363	0.0229893	0.0153262	0.00731478	0.0191577	0	0	0.00365739	0	0.00365739	0	0.0447014	0.0139329	0.00121913	0.00121913
TCONS_00000605	2L	13947985	13949275	+	XLOC_000328	AGAP005307|AGAP005307-RA	1.25674	1.55675	1.2734	1.01339	0.906716	0.836712	0.36002	0.290016	0.380021	0.203344	0.230013	0.24668	1.3623	0.918939	0.343352	0.226679
TCONS_00003257	2L	13949370	13952585	-	XLOC_001865	AGAP005308|AGAP005308-RA	1.46444	1.3854	1.54354	0.975068	0.638766	0.796293	0.331304	0.253228	0.327497	0.0885855	0.0830322	0.0775441	1.46446	0.803375	0.30401	0.083054
TCONS_00003258	2L	13950609	13952365	-	XLOC_001865	AGAP005308|AGAP005308-RA	0.147324	0.320039	0.10934	0.282416	0.108096	0.0577232	0.187064	0.114458	0.0886276	0.0127577	0.0413948	0	0.192234	0.149412	0.13005	0.0180509
TCONS_00000606	2L	13953559	13954469	+	XLOC_000329	-	0.0237668	0.0237668	0.0142601	0.142601	0.0998206	0.232915	1.32619	1.06951	2.52879	3.37964	2.35292	3.22753	0.0205979	0.158445	1.64149	2.9867
TCONS_00000607	2L	13955920	13957748	+	XLOC_000330	AGAP005309|AGAP005309-RA	0.882971	0.512448	0.943454	4.76554	4.94565	6.96356	11.1757	10.0427	13.612	25.9804	18.7746	19.2076	0.779625	5.55825	11.6101	21.3209
TCONS_00000608	2L	13956306	13957610	+	XLOC_000330	AGAP005309|AGAP005309-RA	0.546592	0.508691	0.463037	2.45392	3.04285	4.12142	8.17546	7.31795	9.02274	14.3534	11.7772	12.3738	0.506107	3.20606	8.17205	12.8348
TCONS_00000609	2L	13967698	13968811	+	XLOC_000331	AGAP005310|AGAP005310-RA	0.00409181	0	0	0	0.00409181	0.00409181	0.00818363	0	0.00818363	0	0	0	0.00136394	0.00272788	0.00545575	0
TCONS_00003259	2L	13969182	13983058	-	XLOC_001866	AGAP005311|AGAP005311-RA	0.0972434	0.0640384	0.0758973	0.286987	0.265641	0.374743	0.260897	0.137564	0.305961	0.0972434	0.0592948	0.0758973	0.0790597	0.309123	0.234807	0.0774785
TCONS_00003260	2L	14012647	14013361	-	XLOC_001867	AGAP005312|AGAP005312-RA	0.0445226	0.178091	0.0222613	0.0445226	0	0.0222613	0.066784	0.0222613	0.0222613	0	0.0222613	0	0.0816248	0.0222613	0.0371022	0.00742044
TCONS_00000610	2L	14016320	14018139	+	XLOC_000332	AGAP005313|AGAP005313-RA	0.507492	0.515067	0.560514	0.628684	0.590812	0.742302	0.439321	0.340853	0.477194	0.62111	0.568088	0.53779	0.527691	0.653933	0.419123	0.575663
TCONS_00003261	2L	14018102	14019013	-	XLOC_001868	AGAP005314|AGAP005314-RA	0.0733582	0.0475496	0.0449256	0.59549	0.601079	1.54054	0.628618	0.641041	0.40373	0.815174	0.969626	0.638863	0.0552778	0.912371	0.557797	0.807888
TCONS_00003262	2L	14018102	14019013	-	XLOC_001868	AGAP005314|AGAP005314-RA	2.13854	3.03674	3.2949	1.24243	1.01744	1.07776	0.504695	0.19126	0.569892	0.517012	0.573762	0.645563	2.82339	1.11254	0.421949	0.578779
TCONS_00003263	2L	14018273	14019013	-	XLOC_001868	AGAP005314|AGAP005314-RA	11.7253	15.3618	16.6282	5.30566	2.87359	1.19751	0.248527	0.522704	0.951139	0.48916	0.649087	0.693454	14.5718	3.12559	0.574123	0.610567
TCONS_00003264	2L	14019425	14019893	-	XLOC_001869	AGAP005315|AGAP005315-RA	0.212128	0.13054	0.032635	0.0489526	0.19581	0.163175	0.0979051	0.114223	0.0815876	0.0815876	0.0489526	0.0163175	0.125101	0.135979	0.0979051	0.0489526
TCONS_00003265	2L	14020375	14022148	-	XLOC_001870	AGAP005316|AGAP005316-RA	12.7323	15.1117	13.9233	9.61045	6.93716	6.51438	1.66017	0.943515	1.4359	0.855867	0.708926	0.62901	13.9224	7.68733	1.34653	0.731267
TCONS_00003266	2L	14022790	14025209	-	XLOC_001871	AGAP005317|AGAP005317-RA	3.93967	3.52333	3.27464	3.57079	3.30363	3.08891	1.58273	1.36106	1.92812	0.022355	0.0592723	0.0102306	3.57921	3.32111	1.62397	0.0306193
TCONS_00003267	2L	14022986	14025209	-	XLOC_001871	AGAP005317|AGAP005317-RA	2.21946	2.83386	2.11074	2.01052	0.712887	0.835522	0.245154	0.0210697	0.0772801	0.020506	0	0.0163665	2.38802	1.18631	0.114501	0.0122908
TCONS_00003268	2L	14025685	14027329	-	XLOC_001872	AGAP005318|AGAP005318-RA	0.00489281	0.0220176	0.00489281	0.0024464	0	0	0.0024464	0	0.0024464	0.012232	0.0024464	0	0.0106011	0.000815468	0.00163094	0.00489281
TCONS_00000611	2L	14029963	14031822	+	XLOC_000333	AGAP005319|AGAP005319-RA	0.0042434	0.0021217	0.0021217	0	0.0127302	0	0.0021217	0	0	0	0	0	0.00282893	0.0042434	0.000707233	0
TCONS_00000612	2L	14033559	14035128	+	XLOC_000334	AGAP005320|AGAP005320-RA	4.34307	6.49852	4.70844	2.85631	1.69357	1.51892	0.195323	0.0781293	0.12179	0.0206813	0.0183834	0.027575	5.18334	2.02294	0.131747	0.0222132
TCONS_00003269	2L	14035639	14038119	-	XLOC_001873	AGAP005321|AGAP005321-RA	2.5133	3.72884	2.62515	3.22349	3.28548	2.50252	2.86368	2.10497	2.05511	2.45265	2.0861	1.93921	2.95576	3.00383	2.34125	2.15932
TCONS_00000613	2L	14040460	14047847	+	XLOC_000335	AGAP005322|AGAP005322-RB	4.78675	5.16642	3.94056	4.61713	3.75774	3.90714	4.74127	3.54501	3.70782	4.76539	4.40135	4.04466	4.63124	4.094	3.99804	4.4038
TCONS_00000614	2L	14042147	14044920	+	XLOC_000335	AGAP005322|AGAP005322-RA	1.56909	1.73621	0.547084	1.28154	1.01909	0.714364	1.8174	1.45159	1.25539	2.13054	2.58383	1.8931	1.28413	1.005	1.50813	2.20249
TCONS_00000615	2L	14042147	14044920	+	XLOC_000335	AGAP005322|AGAP005322-RB	0	0	0	0	0	0	0	0	0	0	0	0	0	0	0	0
TCONS_00000616	2L	14057406	14073092	+	XLOC_000336	AGAP005323|AGAP005323-RA	0	0.0196311	0	0.00528363	0	0	0	0	0	0	0	0	0.00654371	0.00176121	0	0
TCONS_00000617	2L	14057406	14073092	+	XLOC_000336	AGAP005323|AGAP005323-RB	0.00636471	0.0272699	0.00636471	0	0.00636471	0.00636471	0	0	0	0	0	0	0.0133331	0.00424314	0	0
TCONS_00000618	2L	14075295	14100657	+	XLOC_000337	AGAP005324|AGAP005324-RB	5.31244	4.48031	5.54804	2.51229	1.7068	1.8953	0.252317	0.197442	0.310839	0.0868268	0.074669	0.0875406	5.1136	2.03813	0.253533	0.0830121
TCONS_00000619	2L	14097332	14100657	+	XLOC_000337	AGAP005324|AGAP005324-RA	0.0487466	0.0348861	0.0699326	0.0154284	0	0.0252099	0.00656397	0	0.0108153	0	0.0349536	0.00268675	0.0511884	0.0135461	0.00579308	0.0125468
TCONS_00000620	2L	14101665	14108886	+	XLOC_000338	AGAP005325|AGAP005325-RA	7.97168	8.07586	8.22506	3.85594	1.83665	2.09003	0.10418	0.0501606	0.0836011	0.0475883	0.0295819	0.0308681	8.09087	2.59421	0.0793138	0.0360128
TCONS_00000621	2L	14109749	14112539	+	XLOC_000339	AGAP005326|AGAP005326-RA	0.539254	0.615794	0.51838	0.605357	0.489388	0.432563	0.344427	0.207584	0.285283	0.33283	0.321233	0.245854	0.557809	0.509103	0.279098	0.299972
TCONS_00000622	2L	14114567	14115657	+	XLOC_000340	AGAP005327|AGAP005327-RA	5.99888	8.93128	8.66311	2.5418	0.822004	0.699578	0.0699578	0.0291491	0.0757876	0.0233193	0.0116596	0.0291491	7.86443	1.35446	0.0582982	0.021376
TCONS_00003270	2L	14118770	14130789	-	XLOC_001874	AGAP005328|AGAP005328-RA	0	0	0	0.00171562	0	0	0	0	0	0	0	0	0	0.000571873	0	0
TCONS_00003271	2L	14148514	14165291	-	XLOC_001875	AGAP005329|AGAP005329-RA	0.00145001	0	0.00146673	0.0233115	0.00651608	0.00637416	0.0208196	0.0294191	0.025832	0.00965066	0.0268845	0.001623	0.000972246	0.0120672	0.0253569	0.0127194
TCONS_00003272	2L	14162700	14172770	-	XLOC_001875	AGAP005329|AGAP005329-RA	0	0	0.0155676	0	0.0474628	0.0137657	0.260335	0.468205	0.551044	0.651269	0.538946	0.48539	0.00518919	0.0204095	0.426528	0.558535
TCONS_00003273	2L	14162700	14172770	-	XLOC_001875	AGAP005329|AGAP005329-RA	0.033308	0.0272865	0.0101911	0.172059	0.213295	0.309411	1.69401	1.70081	1.9846	1.7869	1.55612	1.31947	0.0235952	0.231588	1.79314	1.55416
TCONS_00003274	2L	14179809	14186780	-	XLOC_001876	AGAP005330|AGAP005330-RA	0.167452	0.103358	0.0918097	0.653061	0.370703	0.383406	0.405926	0.142623	0.258106	0.0889226	0.0496581	0.0415742	0.120873	0.469057	0.268885	0.0600516
TCONS_00003275	2L	14187268	14189251	-	XLOC_001877	AGAP005331|AGAP005331-RA	5.52007	6.56472	5.66849	3.15297	2.04172	2.24913	0.452871	0.258783	0.483316	0.184573	0.083724	0.165545	5.91776	2.48127	0.398323	0.144614
TCONS_00000623	2L	14192506	14231241	+	XLOC_000341	AGAP005332|AGAP005332-RA	0	0	0.00263456	0.00263456	0	0.00263456	0	0	0	0	0	0.0105382	0.000878187	0.00175637	0	0.00351275
TCONS_00000624	2L	14212051	14217941	+	XLOC_000342	AGAP005333|AGAP005333-RA	0.0207254	0.00376826	0.00376826	0.0169572	0.00188413	0.0244937	0.0602921	0.0395667	0.0226095	0.0546397	0.0301461	0.0621762	0.00942064	0.014445	0.0408228	0.0489873
TCONS_00000625	2L	14222517	14231241	+	XLOC_000341	AGAP005332|AGAP005332-RB	0	0	0	0	0	0	0	0	0	0	0	0	0	0	0	0
TCONS_00000626	2L	14230350	14230962	+	XLOC_000341	AGAP005332|AGAP005332-RC	0	0	0	0	0.0124205	0	0.0248409	0	0	0	0	0	0	0.00414016	0.00828031	0
TCONS_00000627	2L	14232533	14233424	+	XLOC_000343	AGAP005334|AGAP005334-RA	0	0.00568021	0	0	0	0	0.0170406	0.00568021	0.0170406	0.00568021	0.00568021	0.0113604	0.0018934	0	0.0132538	0.00757361
TCONS_00003276	2L	14233403	14234307	-	XLOC_001878	AGAP005335|AGAP005335-RA	0.01624	0.0433066	0.0433066	0.0649599	0.124506	0.200293	8.48809	8.50974	10.2961	17.0574	12.992	15.5687	0.0342844	0.12992	9.09799	15.206
TCONS_00000628	2L	14237025	14239080	+	XLOC_000344	AGAP005336|AGAP005336-RA	12.0318	15.0228	10.652	12.9664	9.77068	8.38377	2.63317	1.37979	2.16315	0.251032	0.165575	0.222546	12.5688	10.3736	2.0587	0.213051
TCONS_00003277	2L	14251322	14252743	-	XLOC_001879	AGAP005337|AGAP005337-RA	0	0.00264911	0	0	0	0	0	0	0	0	0	0	0.000883038	0	0	0
TCONS_00003278	2L	14255152	14255907	-	XLOC_001880	AGAP005338|AGAP005338-RA	0.0437647	0.0168084	0.0168084	0.0560278	0.0448223	0.0392195	0.0112056	0.0168084	0.0280139	0.00560278	0	0	0.0257938	0.0466899	0.0186759	0.00186759
TCONS_00003279	2L	14257864	14259365	-	XLOC_001881	AGAP005339|AGAP005339-RA	0.0483119	0.0217404	0.024156	0.0507275	0.0917927	0.12078	0.173923	0.128027	0.176339	0.106286	0.0724679	0.0628055	0.0314028	0.0877667	0.159429	0.0805199
TCONS_00003280	2L	14264824	14265747	-	XLOC_001882	AGAP005340|AGAP005340-RA	0.0436433	0.0630403	0.0145478	0.00969851	0.00969851	0.0145478	0.00484926	0.0145478	0	0	0	0	0.0404105	0.0113149	0.00646567	0
TCONS_00003281	2L	14269657	14283351	-	XLOC_001883	AGAP005341|AGAP005341-RB	0.0990406	0.063988	0.0792337	0.0959275	0.0121579	0	0	0	0	0	0	0	0.0807541	0.0360285	0	0
TCONS_00003282	2L	14269657	14288258	-	XLOC_001883	AGAP005341|AGAP005341-RA	1.8263	2.34492	1.75282	1.79863	1.46692	1.12087	0.322792	0.238917	0.303729	0.0597291	0.0737083	0.068625	1.97468	1.46214	0.288479	0.0673541
TCONS_00003283	2L	14288398	14289624	-	XLOC_001884	AGAP005342|AGAP005342-RA	0.524581	0.554478	0.546211	0.758338	0.609675	0.533942	0.888625	0.703664	0.692697	1.35472	1.11034	0.911192	0.541757	0.633985	0.761662	1.12542
TCONS_00003284	2L	14288478	14291180	-	XLOC_001884	AGAP005342|AGAP005342-RA	0.302543	0.344633	0.306793	0.265425	0.363794	0.395344	0.416391	0.34285	0.442914	0.369904	0.364555	0.329275	0.31799	0.341521	0.400718	0.354578
TCONS_00003285	2L	14291664	14295485	-	XLOC_001885	AGAP005343|AGAP005343-RA	0.601557	0.79781	0.651047	0.476979	0.372027	0.494898	0.213318	0.170654	0.220998	0.0785011	0.0767945	0.108366	0.683471	0.447968	0.201657	0.0878871
TCONS_00000629	2L	14295648	14296771	+	XLOC_000345	AGAP005344|AGAP005344-RA	3.59523	5.5904	4.46709	3.29154	2.56989	2.65479	1.57393	1.38127	1.54781	2.34457	2.42621	2.2662	4.55091	2.83874	1.501	2.34566
TCONS_00000630	2L	14340826	14343510	+	XLOC_000346	AGAP005345|AGAP005345-RA	0.00706924	0.00942565	0.0117821	0.0117821	0.0106039	0.00471283	0.0518411	0.028277	0.0318116	0.0129603	0.00942565	0.0176731	0.00942565	0.00903292	0.0373099	0.013353
TCONS_00000631	2L	14370198	14374526	+	XLOC_000347	AGAP005346|AGAP005346-RA	0.377554	0.32973	0.312111	0.120817	0.0679597	0.0805448	0.108232	0.0880959	0.0704767	0.0402724	0.14347	0.1183	0.339798	0.0897739	0.0889349	0.100681
TCONS_00003286	2L	14376618	14380814	-	XLOC_001886	AGAP005347|AGAP005347-RA	0.894615	0.872066	0.992178	0.835118	0.76302	0.830625	0.632567	0.527941	0.644998	0.383295	0.392118	0.401651	0.91962	0.809588	0.601836	0.392355
TCONS_00003287	2L	14378329	14380161	-	XLOC_001886	AGAP005347|AGAP005347-RA	0.357535	0.503128	0.259584	0.699964	0.616125	0.427919	0.364418	0.468942	0.398661	0.277789	0.447228	0.311407	0.373416	0.581336	0.410674	0.345475
TCONS_00003288	2L	14381098	14382829	-	XLOC_001887	AGAP005348|AGAP005348-RA	2.53893	3.13112	3.0812	2.47086	1.74934	2.10103	1.32052	1.01421	1.21161	0.805469	0.685216	0.678409	2.91708	2.10708	1.18211	0.723032
TCONS_00003289	2L	14381212	14382682	-	XLOC_001887	AGAP005348|AGAP005348-RA	0	0	0	0	0	0	0	0	0	0	0	0	0	0	0	0
TCONS_00000632	2L	14409906	14412239	+	XLOC_000348	AGAP005349|AGAP005349-RA	0	0	0	0	0	0	0	0	0	0	0	0	0	0	0	0
TCONS_00000633	2L	14409906	14412938	+	XLOC_000348	AGAP005349|AGAP005349-RA	0.340427	0.397441	0.310093	2.92464	3.15172	2.78142	6.81602	6.43907	5.72321	4.95566	5.56462	4.3575	0.34932	2.95259	6.3261	4.95926
TCONS_00000634	2L	14409906	14412938	+	XLOC_000348	AGAP005349|AGAP005349-RA	0.401424	0.23128	0.23104	1.2587	1.1684	1.11385	0.830991	0.765494	0.707363	0.363822	0.302775	0.372104	0.287915	1.18032	0.767949	0.346233
TCONS_00000635	2L	14436243	14439840	+	XLOC_000349	AGAP005350|AGAP005350-RA	0.0169425	0.0196654	0.0207808	0	0.00636032	0.00554659	0.0226605	0.0109395	0	0.00503309	0	0.0262551	0.0191295	0.00396897	0.0112	0.0104294
TCONS_00000636	2L	14438482	14440959	+	XLOC_000349	AGAP005350|AGAP005350-RA	0.0205172	0.0193128	0.022821	0.105376	0.226612	0.132267	0.475505	0.442007	0.541551	0.525986	0.453515	0.501926	0.0208837	0.154752	0.486354	0.493809
TCONS_00003290	2L	14444862	14450940	-	XLOC_001888	AGAP005351|AGAP005351-RA	5.81448	6.3452	5.25255	3.6841	2.5637	2.76487	0.490486	0.328751	0.543953	0.128782	0.0999946	0.104675	5.80408	3.00422	0.454397	0.111151
TCONS_00003291	2L	14446023	14450861	-	XLOC_001888	AGAP005351|AGAP005351-RA	0.223603	0.711316	0	0.947709	0.353552	0.045937	0.203865	0.11794	0	0.00308561	0.0363872	0	0.31164	0.449066	0.107268	0.0131576
TCONS_00000637	2L	14451188	14475690	+	XLOC_000350	AGAP005352|AGAP005352-RA	4.08825	3.94607	3.17861	3.37615	2.52367	2.51345	0.809473	0.491614	0.632043	0.115289	0.165574	0.113653	3.73764	2.80443	0.644377	0.131505
TCONS_00000638	2L	14470082	14472572	+	XLOC_000350	AGAP005352|AGAP005352-RA	0	0.00831632	0	0.00841056	0	0	0	0.00108823	0	0	0	0	0.00277211	0.00280352	0.000362742	0
TCONS_00000639	2L	14470422	14472572	+	XLOC_000350	AGAP005352|AGAP005352-RB	0	0	0	0	0	0	0	0	0	0	0	0	0	0	0	0
TCONS_00000640	2L	14476695	14478104	+	XLOC_000351	-	0.665622	0.562081	0.816004	0.147916	0.103541	0.145451	0.0197221	0.0073958	0.0221874	0.0246527	0.00493054	0.00986107	0.681236	0.132303	0.0164351	0.0131481
TCONS_00000641	2L	14479895	14480535	+	XLOC_000352	AGAP005353|AGAP005353-RA	6.49303	8.15527	8.80883	4.51954	3.52452	4.33852	1.79416	1.7438	2.67784	2.6542	1.77714	1.86352	7.81904	4.12753	2.07193	2.09829
TCONS_00003292	2L	14480406	14481200	-	XLOC_001889	AGAP005353|AGAP005353-RA	3.4509	3.82104	4.13856	2.59162	1.55194	2.20468	0.750671	0.651844	0.766693	0.412515	0.405581	0.281619	3.8035	2.11608	0.72307	0.366572
TCONS_00000642	2L	14531112	14532253	+	XLOC_000353	AGAP005354|AGAP005354-RA	0.196383	0.0981915	0.171835	0.122739	0.0736437	0.0490958	0	0	0	0	0	0	0.15547	0.0818263	0	0
TCONS_00000643	2L	14539242	14543882	+	XLOC_000354	AGAP005355|AGAP005355-RA	0.0996904	0.121844	0.0719986	0.0221534	0.0332301	0.0110767	0	0	0.0221534	0	0.00553836	0.00553836	0.0978443	0.0221534	0.00738447	0.00369224
TCONS_00000644	2L	14600379	14607016	+	XLOC_000355	AGAP005356|AGAP005356-RA	0.0637623	0.0229544	0.0127525	0.0510098	0.0229544	0.0229773	0.0229544	0.0178534	0.0229544	0.00765147	0.00510098	0	0.0331564	0.0323138	0.0212541	0.00425082
TCONS_00000645	2L	14612850	14645237	+	XLOC_000356	AGAP005359|AGAP005359-RA	1.12647	1.15464	1.02521	0.935314	0.75196	0.878575	0.356707	0.184321	0.271503	0.083977	0.133779	0.103887	1.10211	0.855283	0.270844	0.107215
TCONS_00000646	2L	14637577	14642519	+	XLOC_000356	AGAP005359|AGAP005359-RA	0.635957	0.735681	0.30059	0.549732	0.529129	0.456284	0.246945	0.120217	0.0752931	0.0503065	0.0212868	0.013653	0.557409	0.511715	0.147485	0.0284154
TCONS_00000647	2L	14645741	14647433	+	XLOC_000357	AGAP005360|AGAP005360-RA	0.175442	0.0852789	0.108369	0.198677	0.0417053	0.0541847	0.0206418	0.0103209	0.0154813	0	0	0.0154813	0.12303	0.0981891	0.0154813	0.00516045
TCONS_00000648	2L	14645741	14647433	+	XLOC_000357	AGAP005360|AGAP005360-RB	0.0137797	0.021884	0	0	0.0188212	0	0	0	0	0.00275303	0.0137652	0	0.0118879	0.00627374	0	0.00550607
TCONS_00000649	2L	14647712	14649059	+	XLOC_000358	AGAP005361|AGAP005361-RA	0.0720027	0.0720027	0.0556384	0.0490927	0.0065457	0.0163642	0.00981855	0.0065457	0.00327285	0.0130914	0	0	0.0665479	0.0240009	0.0065457	0.0043638
TCONS_00003293	2L	14649450	14652355	-	XLOC_001890	AGAP005362|AGAP005362-RA	4.67684	3.38574	1.79108	10.1099	11.2981	8.83068	17.0464	15.4236	13.9749	21.3091	21.4264	19.0707	3.28456	10.0796	15.4816	20.6021
TCONS_00003294	2L	14649450	14654100	-	XLOC_001890	AGAP005362|AGAP005362-RA	4.99601	5.95181	4.72675	6.5664	5.77632	5.10172	8.1227	6.28383	5.95315	6.58371	6.91099	5.84035	5.22486	5.81481	6.78656	6.44501
TCONS_00003295	2L	14652883	14653803	-	XLOC_001890	AGAP005363|AGAP005363-RA	0.592807	2.43526	1.85008	0.0432279	0	0.0438134	0	0	0	0	0	0	1.62605	0.0290138	0	0
TCONS_00000650	2L	14654367	14658275	+	XLOC_000359	AGAP005364|AGAP005364-RA	5.28747	5.70814	5.45574	3.97449	2.86533	2.82859	2.00502	1.55353	1.84978	2.34511	2.23491	2.16381	5.48378	3.2228	1.80278	2.24794
TCONS_00003296	2L	14658769	14660171	-	XLOC_001891	AGAP005365|AGAP005365-RA	11.2253	14.2513	10.187	7.12174	3.66156	3.43141	0.721851	0.311233	0.460311	0.0784621	0.0967699	0.0549235	11.8879	4.73824	0.497798	0.0767185
TCONS_00000651	2L	14660703	14666613	+	XLOC_000360	AGAP005366|AGAP005366-RA	2.52426	2.78505	1.85426	2.04848	1.42428	1.36199	0.883765	0.623583	0.666946	0.446463	0.429973	0.39577	2.38785	1.61158	0.724765	0.424069
TCONS_00003297	2L	14669471	14698313	-	XLOC_001892	AGAP005368|AGAP005368-RA	1.46192	1.30654	1.01363	2.05864	1.88717	1.69864	0.632718	0.436676	0.553921	0.17816	0.182665	0.171961	1.2607	1.88148	0.541105	0.177595
TCONS_00003298	2L	14670146	14678652	-	XLOC_001892	AGAP005368|AGAP005368-RA	0.266043	0.462029	0.211844	0.535349	0.368221	0.107486	0	0	0	0.0196141	0	0	0.313305	0.337019	0	0.00653804
TCONS_00003299	2L	14695932	14696662	-	XLOC_001892	-	0.401058	0.46171	0.229149	1.00225	1.16138	0.826357	1.7686	1.79829	2.36939	3.07097	2.68076	2.58308	0.363972	0.996662	1.97876	2.77827
TCONS_00003300	2L	14698778	14699995	-	XLOC_001893	AGAP005369|AGAP005369-RA	0.389303	0.406564	0.500917	0.53394	0.344932	0.56742	0.0580841	0.0323612	0.102971	0.0114821	0.037976	0.012623	0.432262	0.482098	0.0644723	0.0206937
TCONS_00003301	2L	14698778	14706996	-	XLOC_001893	AGAP005369|AGAP005369-RA	1.09635	1.33835	1.22909	1.20119	0.983884	0.936859	0.232991	0.144097	0.154855	0.031393	0.0725195	0.0158187	1.22126	1.04065	0.177314	0.0399104
TCONS_00003302	2L	14704094	14706996	-	XLOC_001893	AGAP005369|AGAP005369-RB	7.54408	9.63066	7.39232	4.79869	2.94387	3.01128	0.45147	0.26251	0.269088	0.048178	0.0409285	0.0173781	8.18902	3.58461	0.32769	0.0354949
TCONS_00000652	2L	14709199	14726177	+	XLOC_000361	AGAP005374|AGAP005374-RA	0.494765	0.319421	0.209983	0.344595	0.302863	0.307619	0.141426	0.121671	0.127736	0.163014	0.198145	0.132341	0.34139	0.318359	0.130278	0.1645
TCONS_00000653	2L	14709199	14726177	+	XLOC_000361	AGAP005374|AGAP005374-RA	6.43196	6.69042	5.86778	8.41178	8.1396	8.44928	4.61487	3.24429	3.57241	1.71286	1.74379	1.60262	6.33005	8.33355	3.81053	1.68642
TCONS_00003303	2L	14709900	14711640	-	XLOC_001894	AGAP005370|AGAP005370-RA	0.0241261	0.0160841	0.0120631	0.0180946	0.00804205	0.00804205	0.00201051	0.00402102	0.00402102	0	0.00804205	0	0.0174244	0.0113929	0.00335085	0.00268068
TCONS_00003304	2L	14711919	14713741	-	XLOC_001895	AGAP005371|AGAP005371-RA	0.00569715	0.0037981	0.00569715	0	0.00189905	0.00189905	0	0.0037981	0	0	0	0	0.00506413	0.00126603	0.00126603	0
TCONS_00003305	2L	14714193	14716037	-	XLOC_001896	AGAP005372|AGAP005372-RA	0.0243978	0.0131373	0.00938377	0.00375351	0.00187675	0.00563026	0	0.00750702	0	0.00187675	0.00187675	0	0.0156396	0.00375351	0.00250234	0.00125117
TCONS_00003306	2L	14716580	14718519	-	XLOC_001897	AGAP005373|AGAP005373-RA	0.0117431	0.00782871	0.0195718	0.00587153	0.00978589	0	0	0.00195718	0.0117431	0.00195718	0	0.00587153	0.0130479	0.00521914	0.00456675	0.00260957
TCONS_00000654	2L	14718904	14724339	+	XLOC_000361	AGAP005374|AGAP005374-RA	3.56261	3.39602	3.6907	9.39703	8.92904	10.5294	15.7879	12.6229	15.232	4.4726	4.77975	4.15239	3.54978	9.61849	14.5476	4.46825
TCONS_00000655	2L	14724450	14726177	+	XLOC_000361	AGAP005375|AGAP005375-RA	18.3867	23.3864	17.6747	8.86558	1.54939	0.133317	0	0	0	0	0	0	19.8159	3.5161	0	0
TCONS_00003307	2L	14726207	14728132	-	XLOC_001898	AGAP005376|AGAP005376-RA	29.1752	31.6853	27.2888	27.363	20.9022	21.8904	17.8383	14.9996	18.2008	29.5557	25.7264	21.4897	29.3831	23.3852	17.0129	25.5906
TCONS_00000656	2L	14728293	14728858	+	XLOC_000362	AGAP005377|AGAP005377-RA	35.5315	35.9528	38.2183	33.8808	23.1564	27.2435	10.0982	8.66373	12.1247	12.2044	12.3182	12.1019	36.5675	28.0935	10.2955	12.2082
TCONS_00003308	2L	14738117	14783199	-	XLOC_001899	AGAP005378|AGAP005378-RA	0.0288475	0	0.011539	0	0	0	0	0	0	0	0	0	0.0134622	0	0	0
TCONS_00003309	2L	14738117	14794851	-	XLOC_001899	AGAP005378|AGAP005378-RB	0	0.0387244	0	0	0	0	0	0	0	0	0	0	0.0129081	0	0	0
TCONS_00003310	2L	14738117	14809846	-	XLOC_001899	AGAP005378|AGAP005378-RC	1.97324e-08	0	0	0.0500137	0.0142896	0.0333425	0.0238161	0.0190529	0.0381057	0.00714482	0.00952643	0.0190529	6.57746e-09	0.0325486	0.0269915	0.011908
TCONS_00000657	2L	14829847	14830528	+	XLOC_000363	AGAP005379|AGAP005379-RA	1.99227	2.40765	2.7461	0.861523	0.507683	0.853831	0.092306	0.0153843	0.115383	0.0153843	0.0153843	0.0153843	2.38201	0.741012	0.0743576	0.0153843
TCONS_00000658	2L	14831049	14832574	+	XLOC_000364	AGAP005380|AGAP005380-RA	9.67075	11.1399	10.0949	9.12142	7.1745	6.9471	5.19691	4.53261	4.92097	5.74113	4.77533	4.39974	10.3018	7.74767	4.8835	4.97207
TCONS_00003311	2L	14832803	14835611	-	XLOC_001900	AGAP005381|AGAP005381-RA	0.810586	0.769545	0.350591	0.639178	0.470031	0.455593	0.625575	0.306483	0.532794	0.978446	0.746068	0.778687	0.643574	0.521601	0.488284	0.8344
TCONS_00003312	2L	14832803	14835728	-	XLOC_001900	AGAP005381|AGAP005381-RB	0.941732	1.05154	0.7978	1.23063	0.815841	0.72817	0.831531	0.493271	0.483381	0.833633	0.975026	0.808695	0.930356	0.924881	0.602728	0.872452
TCONS_00003313	2L	14832803	14835786	-	XLOC_001900	AGAP005381|AGAP005381-RC	1.31193	1.35146	0.940707	1.16093	1.23439	1.35385	0.986645	0.89695	1.14118	1.57796	1.58581	1.49024	1.20136	1.24972	1.00826	1.55134
TCONS_00000659	2L	14836158	14837553	+	XLOC_000365	AGAP005382|AGAP005382-RA	10.5278	12.9783	9.19677	8.03171	5.05074	4.24691	2.31058	1.59788	2.19343	2.5514	2.19993	2.42448	10.901	5.77645	2.03396	2.39194
TCONS_00003314	2L	14838156	14839312	-	XLOC_001901	AGAP005383|AGAP005383-RA	0.0136828	0.0307863	0.0102621	0.0034207	0.0136828	0.0068414	0.0136828	0.0205242	0.0068414	0.0034207	0.0068414	0.0102621	0.0182437	0.00798164	0.0136828	0.0068414
TCONS_00003315	2L	14840357	14841421	-	XLOC_001902	AGAP005384|AGAP005384-RA	0.0233869	0.00389781	0.0311825	0.15981	0.132526	0.081854	1.53184	1.85926	1.86705	1.92942	2.26073	2.27242	0.0194891	0.12473	1.75272	2.15419
TCONS_00003316	2L	14842244	14843478	-	XLOC_001903	AGAP005385|AGAP005385-RA	0.207965	0.144946	0.151248	0.671161	0.825559	0.951599	4.25069	5.06679	5.84824	11.1892	10.9844	10.726	0.168053	0.816106	5.05524	10.9665
TCONS_00000660	2L	14844155	14845189	+	XLOC_000366	AGAP005386|AGAP005386-RA	0.0120864	0.0241727	0	0.020144	0.00805758	0.00402879	0.0120864	0.0241727	0.0322303	0.020144	0.0443167	0.0282015	0.0120864	0.0107434	0.0228298	0.0308874
TCONS_00003317	2L	14847109	14848144	-	XLOC_001904	AGAP005387|AGAP005387-RA	0	0	0	0.00391372	0.00391372	0	0.0234823	0.0195686	0.0156549	0.00782743	0.0391372	0	0	0.00260914	0.0195686	0.0156549
TCONS_00003318	2L	14848961	14850181	-	XLOC_001905	AGAP005388|AGAP005388-RA	0	0	0	0	0.00326913	0.0130765	0	0	0	0	0	0	0	0.00544855	0	0
TCONS_00003319	2L	14852353	14853409	-	XLOC_001906	AGAP005389|AGAP005389-RA	0	0	0	0.00392975	0	0.00392975	0	0	0	0	0	0	0	0.00261983	0	0
TCONS_00003320	2L	14856841	14858937	-	XLOC_001907	AGAP005390|AGAP005390-RA	0.113919	0.0509511	0.0186494	0.0694451	0.0556239	0.0555096	0.0108465	0.00365396	0.00742981	0.00369576	0	0.00739313	0.0611732	0.0601929	0.00731008	0.0036963
TCONS_00003321	2L	14856841	14858937	-	XLOC_001907	AGAP005390|AGAP005390-RB	0.0435233	0.0839772	0.0784641	0.345923	0.261733	0.261936	0.112383	0.0879651	0.101286	0.030639	0.0291011	0.0383744	0.0686548	0.289864	0.100545	0.0327048
TCONS_00003322	2L	14856841	14858937	-	XLOC_001907	AGAP005390|AGAP005390-RB	0	0	0	0	0	0	0	0	0	0	0.00522664	0	0	0	0	0.00174221
TCONS_00000661	2L	14897966	14902000	+	XLOC_000367	AGAP005391|AGAP005391-RA	2.29933	2.6416	1.89138	1.55915	1.61864	1.29028	1.20143	0.802755	0.931011	1.10949	1.17825	0.92792	2.27743	1.48936	0.978398	1.07189
TCONS_00003323	2L	14902002	14905285	-	XLOC_001908	AGAP005392|AGAP005392-RA	0.659032	0.68264	0.669842	0.518599	0.252268	0.245614	0.284259	0.223197	0.238252	0.274391	0.247133	0.178297	0.670505	0.338827	0.248569	0.233274
TCONS_00003324	2L	14903720	14905010	-	XLOC_001908	AGAP005392|AGAP005392-RA	0.150324	0.14503	0.081143	0.542827	0.54378	0.38416	2.7013	2.46824	2.0147	3.29158	3.35966	2.35831	0.125499	0.490255	2.39475	3.00318
TCONS_00000662	2L	14905569	14909679	+	XLOC_000368	AGAP005393|AGAP005393-RA	15.5793	17.5735	13.8988	12.83	8.72736	7.7594	1.64912	0.929873	1.08448	0.217344	0.23975	0.150124	15.6839	9.77226	1.22116	0.202406
TCONS_00003325	2L	14913182	14918431	-	XLOC_001909	AGAP005394|AGAP005394-RA	0.367795	0.364303	0.316583	0.246749	0.141997	0.125702	0.0488842	0.0279338	0.025606	0.0151308	0.0139669	0.0139669	0.349561	0.171483	0.0341413	0.0143549
TCONS_00003326	2L	14958086	14959360	-	XLOC_001910	-	0.0704664	0.012255	0.0367651	0.284929	0.38297	0.33395	0.707728	0.542285	0.621943	1.17955	0.719983	0.600497	0.0398289	0.33395	0.623985	0.833342
TCONS_00000663	2L	14966169	14967094	+	XLOC_000369	-	0.101246	0.0252683	0.0548642	0.109795	0.181089	0.168455	0.455318	0.315854	0.564325	1.14128	0.922293	0.825431	0.0604594	0.153113	0.445166	0.963003
TCONS_00000664	2L	14974487	14977568	+	XLOC_000370	AGAP005396|AGAP005396-RA	0.165601	0.151672	0.111432	0.372989	0.348226	0.321915	0.416323	0.29251	0.315725	0.11298	0.0789312	0.0959556	0.142902	0.34771	0.341519	0.0959556
TCONS_00000665	2L	14977679	14999285	+	XLOC_000371	AGAP005397|AGAP005397-RA	9.94525	9.71158	10.5045	8.84028	4.9491	7.1633	1.4966	0.917549	1.45722	2.94107	1.36942	1.55938	10.0538	6.98422	1.29046	1.95662
TCONS_00000666	2L	14977679	15075297	+	XLOC_000371	AGAP005400|AGAP005400-RA	0.03072	0.0513796	0.0120084	0.153211	0.217924	0.187728	0.687201	0.684536	0.469631	0.505508	0.474056	0.375103	0.0313693	0.186288	0.613789	0.451556
TCONS_00000667	2L	14977702	14999285	+	XLOC_000371	AGAP005397|AGAP005397-RA	0.0433213	0.0374436	0.0435115	0.189898	0.216276	0.183048	0.263146	0.216126	0.180457	0.434404	0.421708	0.515767	0.0414255	0.196407	0.21991	0.457293
TCONS_00000668	2L	14977702	15075297	+	XLOC_000371	AGAP005400|AGAP005400-RA	0.0696994	0.0142415	0.0636167	0.707025	1.2709	1.25882	1.95417	1.33186	1.85713	1.72215	1.19753	1.01418	0.0491859	1.07892	1.71439	1.31128
TCONS_00000669	2L	14982298	14984146	+	XLOC_000372	-	2.48057	2.48203	2.79156	1.13303	0.631367	0.706932	0.613102	0.52305	0.517596	0.622961	0.476607	0.350964	2.58472	0.823776	0.551249	0.48351
TCONS_00000670	2L	14986526	15075297	+	XLOC_000371	AGAP005400|AGAP005400-RA	1.54308	1.55504	1.46596	1.32525	0.922525	0.964505	0.267595	0.186725	0.298604	0.264314	0.31692	0.250534	1.52136	1.07076	0.250975	0.277256
TCONS_00000671	2L	14986775	14988637	+	XLOC_000371	AGAP005397|AGAP005397-RA	5.78476	6.90159	4.67407	4.08987	2.03914	2.0272	0.543216	0.238874	0.34072	0.369784	0.353156	0.2597	5.78681	2.71874	0.37427	0.327547
TCONS_00000672	2L	15016928	15020798	+	XLOC_000371	AGAP005398|AGAP005398-RA	0.084561	0.108629	0.0372969	0.461427	0.620363	0.534589	1.68368	1.35372	0.882718	1.28772	1.2976	1.24148	0.0768289	0.538793	1.3067	1.2756
TCONS_00000673	2L	15016928	15075297	+	XLOC_000371	AGAP005400|AGAP005400-RA	0	0	0	0	0.00637171	0	0.00457817	0.00582176	0	0	0	0	0	0.0021239	0.00346664	0
TCONS_00000674	2L	15035025	15038781	+	XLOC_000373	AGAP005399|AGAP005399-RA	0.00590399	0.000983999	0.000983999	0.002952	0.000983999	0.00491999	0.00983999	0.003936	0.00491999	0.002952	0	0.000983999	0.002624	0.002952	0.00623199	0.001312
TCONS_00000675	2L	15054808	15075117	+	XLOC_000371	AGAP005400|AGAP005400-RA	0	0.0185241	0	0	0.00250649	0.00235342	0	0	0	0	0	0	0.0061747	0.00161997	0	0
TCONS_00000676	2L	15065435	15075117	+	XLOC_000371	AGAP005400|AGAP005400-RB	0	0	0.00999024	0	0	0.00234807	0.00257101	0	0.00508751	0.00762155	0.0185828	0.00251319	0.00333008	0.000782691	0.00255284	0.0095725
TCONS_00003327	2L	15080231	15083982	-	XLOC_001911	AGAP005401|AGAP005401-RA	18.4621	21.9019	16.6143	19.6065	16.0964	14.7381	10.1808	7.80257	8.21804	6.24041	5.72418	4.92138	18.9927	16.8137	8.73381	5.62866
TCONS_00003328	2L	15080231	15083982	-	XLOC_001911	AGAP005401|AGAP005401-RA	1.41515	1.61716	1.30978	1.86527	1.42972	1.11638	0.71467	0.659323	0.593881	0.496417	0.460254	0.375045	1.44736	1.47046	0.655958	0.443905
TCONS_00000677	2L	15084467	15085590	+	XLOC_000374	AGAP005402|AGAP005402-RA	12.0049	12.5519	10.6843	10.5518	7.25678	7.57304	3.78652	3.11554	3.32923	0.61969	0.572679	0.478657	11.747	8.46055	3.41043	0.557008
TCONS_00003329	2L	15089290	15089370	-	XLOC_001912	AGAP005403|AGAP005403-RA	0.455752	0.303835	0.151917	0	0.151917	0.455752	0.151917	0	0	0	0	0	0.303835	0.202556	0.0506391	0
TCONS_00003330	2L	15147019	15150154	-	XLOC_001913	AGAP005404|AGAP005404-RA	5.32958	5.45999	4.56934	4.03177	2.93914	3.23496	1.31212	0.981304	1.27395	0.744328	0.799993	0.683891	5.11964	3.40196	1.18912	0.742737
TCONS_00000678	2L	15158503	15159378	+	XLOC_000375	-	22.6148	24.4071	25.0724	81.7173	84.2766	86.8761	158.379	153.253	159.632	300.128	286.247	274.406	24.0314	84.29	157.088	286.927
TCONS_00003331	2L	15158506	15177852	-	XLOC_001914	AGAP005405|AGAP005405-RA	0.465831	0.529939	0.134484	0.787471	0.577913	0.593455	0.670851	0.360644	0.404251	0.58061	0.507583	0.438805	0.376751	0.652947	0.478582	0.508999
TCONS_00003332	2L	15159566	15177852	-	XLOC_001914	AGAP005405|AGAP005405-RA	1.00901	0.898023	1.0609	0.592558	0.510708	0.41055	0.140925	0.0959698	0.112416	0.0453023	0.0237765	0.0228957	0.989309	0.504605	0.116437	0.0306582
TCONS_00003333	2L	15181644	15184076	-	XLOC_001915	AGAP005406|AGAP005406-RA	1.80078	2.97537	2.14047	1.57977	1.18551	0.980878	0.309679	0.215547	0.283759	0.0995884	0.0750324	0.0859462	2.30554	1.24872	0.269662	0.0868556
TCONS_00000679	2L	15185028	15186612	+	XLOC_000376	AGAP005407|AGAP005407-RA	6.38278	6.50492	5.34236	5.68389	4.80857	4.77238	2.30024	1.54028	2.13061	0.762224	0.816507	0.821031	6.07668	5.08828	1.99038	0.799921
TCONS_00003334	2L	15187636	15209204	-	XLOC_001916	AGAP005408|AGAP005408-RA	2.07224	1.94561	1.42264	3.67318	3.9018	3.65168	4.8454	4.35751	4.01041	3.62927	3.5227	2.98677	1.8135	3.74222	4.40444	3.37958
TCONS_00003335	2L	15189217	15208857	-	XLOC_001916	AGAP005408|AGAP005408-RA	2.21107	2.06912	1.43765	3.6935	4.71565	3.22628	4.57156	3.52732	3.75955	3.0503	3.18799	2.35306	1.90595	3.87847	3.95281	2.86378
TCONS_00003336	2L	15210223	15211038	-	XLOC_001917	AGAP005409|AGAP005409-RA	2.50097	3.06216	2.68397	1.64698	1.09799	0.963789	0.469695	0.335496	0.500194	0.353796	0.347696	0.298897	2.74904	1.23625	0.435128	0.333463
TCONS_00000680	2L	15211390	15213382	+	XLOC_000377	AGAP005410|AGAP005410-RC	11.0755	18.858	10.921	9.62875	5.49282	4.49641	1.00682	1.00013	0.818933	0.835771	1.13647	0.750155	13.6182	6.53933	0.94196	0.907466
TCONS_00000681	2L	15211522	15213382	+	XLOC_000377	AGAP005410|AGAP005410-RA	1.95105	1.92224	2.33886	2.78546	2.2771	2.22616	2.90038	2.00446	2.82416	4.26633	3.69565	3.07392	2.07072	2.42957	2.57634	3.67863
TCONS_00000682	2L	15211919	15213382	+	XLOC_000377	AGAP005410|AGAP005410-RA	8.11399	6.82975	5.75153	5.02918	3.25419	2.84689	1.45993	1.08622	1.25821	1.47274	1.36303	1.4409	6.89842	3.71009	1.26812	1.42555
TCONS_00000683	2L	15212100	15213382	+	XLOC_000377	AGAP005410|AGAP005410-RB	0	0	0	0	0	0	0	0	0	0	0	0	0	0	0	0
TCONS_00003337	2L	15214075	15217869	-	XLOC_001918	AGAP005411|AGAP005411-RA	0.0759493	0	0.18583	0	0	0	0	0	0	0	0	0	0.0872598	0	0	0
TCONS_00003338	2L	15214075	15309923	-	XLOC_001918	AGAP005411|AGAP005411-RA	1.0065	0.950039	0.658182	2.0418	2.08475	1.86968	2.01586	1.48743	1.80747	1.75233	1.64	1.47605	0.871573	1.99874	1.77025	1.6228
TCONS_00003339	2L	15214798	15217869	-	XLOC_001918	AGAP005411|AGAP005411-RB	0.282364	0.230717	0.0778506	0.700965	0.434149	0.400596	0.194796	0.119534	0.230857	0.160806	0.138566	0.198021	0.196977	0.511903	0.181729	0.165798
TCONS_00003340	2L	15214798	15270783	-	XLOC_001918	AGAP005411|AGAP005411-RA	0	0.0635288	0	0.0396411	0.0934403	0.0458889	0.0564203	0.0332215	0.0457902	0.00697161	0.011816	0.00939227	0.0211763	0.0596568	0.045144	0.0093933
TCONS_00000684	2L	15318119	15320118	+	XLOC_000378	-	1.21625	0.998536	0.908355	3.13095	3.31826	3.15891	3.38828	3.40823	3.35794	4.82861	3.89632	3.15388	1.04105	3.20271	3.38482	3.95961
TCONS_00000685	2L	15318156	15322041	+	XLOC_000378	-	0.402941	0.374627	0.305303	1.12485	1.13545	0.927461	0.576113	0.617259	0.667445	0.498134	0.513977	0.418093	0.360957	1.06259	0.620272	0.476735
TCONS_00003341	2L	15328288	15331692	-	XLOC_001919	-	0.123358	0.173391	0.205767	1.08563	0.808295	1.2328	1.51038	1.706	1.58937	1.15598	1.21691	1.19045	0.167505	1.04224	1.60191	1.18778
TCONS_00003342	2L	15329165	15329383	-	XLOC_001920	-	0.749973	0.637477	1.38745	1.57494	1.53744	2.99989	2.32492	1.87493	4.34984	5.36231	3.18738	2.47491	0.924967	2.03743	2.8499	3.67487
TCONS_00003343	2L	15329495	15331653	-	XLOC_001919	-	0.180844	3.49256e-06	0	0.298419	0.629757	0.0712254	0.900077	0.540653	0.461395	2.01642	1.29484	0.911397	0.0602826	0.333134	0.634041	1.40755
TCONS_00003344	2L	15329495	15331809	-	XLOC_001919	-	0.2715	0.191418	0.16908	0.855475	0.79107	0.731365	1.64151	1.5814	1.35351	1.16504	1.24063	0.847284	0.210666	0.792637	1.52547	1.08432
TCONS_00003345	2L	15334678	15337038	-	XLOC_001921	AGAP005412|AGAP005412-RA	2.41363	2.44207	1.66416	3.84849	3.63085	2.60374	2.71793	2.45954	2.31086	2.53507	2.39266	2.3982	2.17328	3.36103	2.49611	2.44197
TCONS_00003346	2L	15334739	15336948	-	XLOC_001921	AGAP005412|AGAP005412-RA	8.53854	8.09018	7.21291	14.7303	15.3968	14.9458	12.3732	10.7372	10.6613	10.7452	9.79043	7.98941	7.94721	15.0243	11.2572	9.50834
TCONS_00000686	2L	15337110	15338402	+	XLOC_000379	AGAP005413|AGAP005413-RA	5.76272	6.63712	5.2703	5.64334	4.34517	3.98705	3.72443	3.11264	3.35437	1.82342	1.89504	1.47127	5.89005	4.65852	3.39715	1.72991
TCONS_00000687	2L	15337110	15338402	+	XLOC_000379	AGAP005413|AGAP005413-RB	0	0	0	0	0	0	0	0	0	0	0	0	0	0	0	0
TCONS_00003347	2L	15338664	15340635	-	XLOC_001922	AGAP005414|AGAP005414-RA	6.14025	8.04889	5.82076	3.1267	1.46767	1.06498	0.156418	0.116482	0.0715531	0.0449287	0.0249604	0.0316165	6.66997	1.88645	0.114818	0.0338352
TCONS_00000688	2L	15341217	15343454	+	XLOC_000380	AGAP005415|AGAP005415-RA	0.986016	1.19431	0.882619	0.734267	0.515485	0.572428	0.386614	0.28022	0.314686	0.0989013	0.0644357	0.0779222	1.02098	0.607394	0.327173	0.0804197
TCONS_00000689	2L	15346900	15347753	+	XLOC_000381	AGAP005416|AGAP005416-RA	0	0.0169736	0.0339472	0.0339472	0.00565787	0.0113157	0.0113157	0.0226315	0.084868	0.0226315	0.0226315	0.00565787	0.0169736	0.0169736	0.0396051	0.0169736
TCONS_00000690	2L	15358097	15360794	+	XLOC_000382	AGAP005417|AGAP005417-RA	1.336	1.07445	0.810551	1.19462	0.782276	0.89302	0.412344	0.216775	0.299244	0.214419	0.179075	0.16965	1.07367	0.956639	0.309455	0.187715
TCONS_00003348	2L	15361091	15362969	-	XLOC_001923	AGAP005418|AGAP005418-RA	7.49417	9.85187	6.82816	7.50525	5.7664	4.65045	3.0301	2.3236	2.84983	3.9591	4.08356	3.3463	8.05807	5.97403	2.73451	3.79632
TCONS_00003349	2L	15361091	15362969	-	XLOC_001923	AGAP005418|AGAP005418-RA	1.24653	1.74274	1.42402	1.7559	1.69691	2.25099	3.29605	3.36394	2.87001	0.854022	0.543997	0.417403	1.47109	1.90127	3.17666	0.605141
TCONS_00000691	2L	15363274	15365288	+	XLOC_000383	AGAP005419|AGAP005419-RA	1.07594	0.992109	0.828386	1.18834	0.967596	0.795677	1.24964	1.20075	1.31544	2.37676	2.29912	1.81831	0.965478	0.98387	1.25527	2.16473
TCONS_00003350	2L	15365065	15369678	-	XLOC_001924	AGAP005420|AGAP005420-RA	0.846501	0.160918	7.9928e-07	1.76933	0.786746	1.67015	2.97971	2.7137	2.62832	4.82744	4.85913	3.34783	0.335807	1.40874	2.77391	4.3448
TCONS_00003351	2L	15365065	15369680	-	XLOC_001924	AGAP005420|AGAP005420-RA	15.7658	15.0037	13.1895	44.9489	47.3008	43.5104	64.1995	56.6015	60.5585	118.376	104.691	96.0697	14.653	45.2534	60.4531	106.379
TCONS_00003352	2L	15365542	15369063	-	XLOC_001924	AGAP005420|AGAP005420-RA	0.97804	1.89364	0.160846	8.20191	7.84986	2.13767	17.7729	10.1227	5.89137	12.7777	28.0047	19.2284	1.01084	6.06314	11.2623	20.0036
TCONS_00003353	2L	15365542	15369063	-	XLOC_001924	AGAP005420|AGAP005420-RA	5.32291	4.79935	3.54542	8.16806	6.29117	6.02173	4.98781	3.76639	5.12179	8.84651	7.34845	6.76302	4.55589	6.82699	4.62533	7.65266
TCONS_00000692	2L	15369356	15372729	+	XLOC_000384	-	1.03228	0.794217	0.749509	2.03387	1.95143	1.8866	1.65122	1.33527	1.5378	2.10666	1.7675	1.45448	0.858667	1.9573	1.5081	1.77621
TCONS_00000693	2L	15373100	15374728	+	XLOC_000385	AGAP005421|AGAP005421-RA	6.95547	8.84069	6.51491	6.70984	4.77228	4.12709	3.36314	2.75251	2.71259	2.67971	1.99863	2.19356	7.43702	5.20307	2.94275	2.29063
TCONS_00003354	2L	15374680	15375352	-	XLOC_001925	AGAP005422|AGAP005422-RA	16.7312	19.9383	17.0436	14.8594	10.6172	10.5817	5.15547	4.73359	6.05329	7.13551	7.10488	6.58779	17.9044	12.0194	5.31411	6.94272
TCONS_00000694	2L	15375253	15376556	+	XLOC_000386	AGAP005423|AGAP005423-RA	0.163638	0.402857	0.110528	0	0.241907	0.199422	0.377979	0.212158	0.0802115	0.284795	0.501771	0.0842159	0.225674	0.14711	0.22345	0.290261
TCONS_00000695	2L	15375471	15376556	+	XLOC_000386	AGAP005423|AGAP005423-RA	36.2229	45.4841	31.1931	29.5428	19.3296	15.498	6.02411	4.49661	5.2083	3.46095	3.62113	2.89736	37.6334	21.4568	5.24301	3.32648
TCONS_00003355	2L	15376817	15377709	-	XLOC_001926	AGAP005424|AGAP005424-RA	1.90621	1.95987	1.56858	2.55764	1.91187	1.90249	0.826916	0.791994	1.16556	0.287719	0.306468	0.227281	1.81155	2.124	0.928158	0.273823
TCONS_00000696	2L	15377558	15378097	+	XLOC_000387	AGAP005424|AGAP005424-RA	1.39935	1.53019	1.23066	2.00085	1.29144	1.8486	2.68806	2.57594	2.6273	2.73606	3.28565	1.71364	1.38673	1.71363	2.63043	2.57845
TCONS_00000697	2L	15377558	15378097	+	XLOC_000387	AGAP005424|AGAP005424-RA	0.42157	0.0841516	0.109013	0.912232	0.581165	0.286171	1.46931	0.622814	0.743412	2.05653	0.434648	1.30749	0.204911	0.593189	0.945179	1.26622
TCONS_00003356	2L	15379014	15379475	-	XLOC_001927	AGAP013197|AGAP013197-RA	0.729773	0.865545	0.950402	0.543087	0.203658	0.169715	0.101829	0.152743	0.1188	0.0848573	0.169715	0.152743	0.848573	0.305486	0.124457	0.135772
TCONS_00003357	2L	15382174	15420167	-	XLOC_001928	AGAP005425|AGAP005425-RA	1.18213	1.295	1.17729	1.21151	0.86406	0.897398	0.545328	0.405579	0.461888	0.195058	0.204758	0.174148	1.21814	0.990991	0.470932	0.191321
TCONS_00003358	2L	15383184	15391050	-	XLOC_001928	AGAP005425|AGAP005425-RA	1.20313	1.34772	1.06335	0.895411	0.636801	0.501514	0.241731	0.116175	0.218221	0.121709	0.121861	0.0559524	1.20473	0.677909	0.192042	0.0998408
TCONS_00003359	2L	15386547	15420451	-	XLOC_001928	AGAP005425|AGAP005425-RA	1.3679	1.17367	0.991289	1.1805	0.840129	0.843657	0.521099	0.259428	0.401883	0.306604	0.267217	0.258068	1.17762	0.954763	0.394137	0.277297
TCONS_00000698	2L	15420858	15422462	+	XLOC_000388	AGAP005427|AGAP005427-RA	43.3623	54.3271	54.7108	35.4768	26.1837	22.596	4.69113	3.30015	4.63761	4.54552	3.08494	3.67298	50.8001	28.0855	4.20963	3.76781
TCONS_00000699	2L	15420858	15422462	+	XLOC_000388	AGAP005427|AGAP005427-RA	3.33498	3.62035	3.14587	2.47438	1.98141	1.69466	0.168711	0.0783885	0.112719	0.0403848	0.0138775	0.0522475	3.36706	2.05015	0.11994	0.0355033
TCONS_00003360	2L	15423128	15423703	-	XLOC_001929	AGAP005428|AGAP005428-RA	12.1822	17.9653	15.3023	7.59152	4.96827	4.3522	0.397462	0.0993654	0.317969	0.0397462	0.0794923	0.0397462	15.1499	5.63733	0.271599	0.0529949
TCONS_00000700	2L	15423894	15425229	+	XLOC_000389	AGAP005429|AGAP005429-RA	7.84069	9.70411	7.39511	8.22734	6.81992	6.03253	1.83315	1.19568	1.46531	0.363814	0.440554	0.373252	8.3133	7.0266	1.49804	0.39254
TCONS_00003361	2L	15425105	15426179	-	XLOC_001930	AGAP005430|AGAP005430-RA	6.22018	7.07593	6.5574	5.80298	4.01572	4.3371	2.90936	2.29928	2.73829	3.34453	3.76933	3.54476	6.61784	4.7186	2.64898	3.55287
TCONS_00000701	2L	15426523	15428376	+	XLOC_000390	AGAP005431|AGAP005431-RA	2.16183	2.55692	1.97948	2.82841	2.56908	2.0585	1.4912	1.10827	1.21362	0.293782	0.237052	0.19653	2.23275	2.48533	1.27103	0.242455
TCONS_00003362	2L	15428668	15429457	-	XLOC_001931	AGAP005432|AGAP005432-RA	6.82101	9.68385	6.96208	5.09502	3.26944	2.78815	0.68874	0.622355	0.697038	0.240644	0.381711	0.356817	7.82232	3.71754	0.669378	0.326391
TCONS_00000702	2L	15452768	15457034	+	XLOC_000391	AGAP005433|AGAP005433-RA	1.50105	1.95521	1.35559	1.48045	1.30819	1.208	1.18196	0.783725	0.935934	0.621851	0.719971	0.544329	1.60395	1.33221	0.967207	0.628717
TCONS_00003363	2L	15452920	15454742	-	XLOC_001932	AGAP005434|AGAP005434-RA	0.309582	0.297419	0.164955	0.490276	0.409739	0.34693	0.767584	0.381747	0.511305	0.380469	0.265824	0.257548	0.257319	0.415648	0.553545	0.30128
TCONS_00003364	2L	15459742	15462661	-	XLOC_001933	-	3.59982	4.38281	4.50606	2.54053	1.93008	2.54001	1.7946	1.10849	1.9047	2.8968	2.00147	1.85269	4.1629	2.33687	1.60259	2.25032
TCONS_00003365	2L	15462966	15464745	-	XLOC_001934	AGAP028445|AGAP028445-RA	22.8995	24.5148	27.6894	20.4427	18.7397	19.3172	10.237	9.89405	12.6709	17.452	15.2095	16.5879	25.0346	19.4999	10.934	16.4165
TCONS_00000703	2L	15463068	15463376	+	XLOC_000392	AGAP028445|AGAP028445-RA	0.68507	0.54224	1.37973	1.44	0.688895	0	0.33205	0.158034	0	0.774682	2.97553	0.157397	0.869012	0.709631	0.163362	1.30254
TCONS_00000704	2L	15464742	15467829	+	XLOC_000393	AGAP005435|AGAP005435-RA	1.32532	1.84845	1.44575	1.74773	1.63626	1.49133	1.71751	1.43365	1.6438	2.02009	1.96067	1.55467	1.53984	1.62511	1.59832	1.84514
TCONS_00000705	2L	15466771	15467829	+	XLOC_000393	AGAP005435|AGAP005435-RA	0.446667	0	0	0.585041	0.586239	0.266828	0	0	0	0	0	0	0.148889	0.479369	0	0
TCONS_00003366	2L	15468218	15468290	-	XLOC_001935	AGAP005436|AGAP005436-RA	0.595223	1.0221	1.20247	0.721482	0.360741	0.661359	0.0257672	0.300618	0.240494	0	0.0601235	0.0601235	0.939931	0.581194	0.18896	0.0400823
TCONS_00003367	2L	15468462	15469285	-	XLOC_001936	AGAP005437|AGAP005437-RA	0.311653	0.271254	0.403995	0.236625	0.0923416	0.138512	0.00577135	0.00577135	0.0230854	0	0.0173141	0	0.328967	0.155827	0.0115427	0.00577135
TCONS_00000706	2L	15469592	15472976	+	XLOC_000394	AGAP005438|AGAP005438-RA	1.98962	2.75906	1.74539	1.34329	0.97297	0.884608	0.461664	0.263099	0.330611	0.104247	0.0814118	0.0645337	2.16469	1.06696	0.351792	0.0833974
TCONS_00003368	2L	15473200	15473270	-	XLOC_001937	AGAP005439|AGAP005439-RA	0.0381727	0.229036	0.0763455	0.190864	0.0381727	0.114518	0.114518	0	0.152691	0	0	0.0381727	0.114518	0.114518	0.0890697	0.0127242
TCONS_00003369	2L	15473646	15534318	-	XLOC_001938	AGAP005440|AGAP005440-RA	0.0169429	0	0.00700432	0.0243347	0.0308662	0.0335559	0.0963238	0.128746	0.162021	0.171867	0.22449	0.244249	0.00798242	0.0295856	0.12903	0.213536
TCONS_00003370	2L	15473646	15534318	-	XLOC_001938	AGAP005440|AGAP005440-RA	0.914356	0.706184	0.599199	0.993243	1.13696	1.27122	1.58067	1.28817	1.56416	1.83429	1.7638	1.622	0.739913	1.13381	1.47767	1.74003
TCONS_00003371	2L	15477391	15481944	-	XLOC_001938	AGAP005440|AGAP005440-RA	0	0.0776689	0	0	0	0	0	0	0	0	0	0	0.0258896	0	0	0
TCONS_00003372	2L	15479954	15480024	-	XLOC_001939	AGAP005441|AGAP005441-RA	0.0381727	0.229036	0.0763455	0.190864	0.0381727	0.114518	0.114518	0	0.152691	0	0	0.0381727	0.114518	0.114518	0.0890697	0.0127242
TCONS_00000707	2L	15481054	15481126	+	XLOC_000395	AGAP005442|AGAP005442-RA	0	0	0	0	0	0	0	0	0	0	0	0	0	0	0	0
TCONS_00003373	2L	15482362	15482432	-	XLOC_001940	AGAP005443|AGAP005443-RA	0.0381727	0.229036	0.0763455	0.190864	0.0381727	0.114518	0.114518	0	0.152691	0	0	0.0381727	0.114518	0.114518	0.0890697	0.0127242
TCONS_00003374	2L	15539485	15541344	-	XLOC_001941	AGAP005444|AGAP005444-RA	1.83134	2.99501	4.07283	1.44504	1.1589	1.36397	0.400606	0.295685	0.395837	0.276609	0.233687	0.276609	2.96639	1.32264	0.364043	0.262302
TCONS_00003375	2L	15541967	15546680	-	XLOC_001942	AGAP005445|AGAP005445-RA	21.6655	25.7787	18.4234	20.6996	14.3172	13.0457	8.23697	6.05216	6.78628	7.97704	7.826	6.26642	21.9559	16.0208	7.02514	7.35649
TCONS_00000708	2L	15547381	15548424	+	XLOC_000396	AGAP005446|AGAP005446-RA	0.0310787	0.0333727	0.0180002	0.0385213	0.0390241	0.0192438	0	0	0	0.00880234	0	0.0022913	0.0274839	0.0322631	0	0.00369788
TCONS_00000709	2L	15547381	15550639	+	XLOC_000396	AGAP005447|AGAP005447-RA	0.907808	1.22512	0.999318	0.516466	0.503933	0.456968	0.307645	0.240541	0.306613	0.229752	0.239509	0.193426	1.04408	0.492456	0.284933	0.220896
TCONS_00000710	2L	15548569	15549808	+	XLOC_000396	AGAP005447|AGAP005447-RA	0	0	0	0	0	0	0	0	0	0	0	0	0	0	0	0
TCONS_00003376	2L	15551188	15555494	-	XLOC_001943	AGAP005448|AGAP005448-RA	3.71858	2.78286	2.19616	5.60795	5.11524	4.16765	4.5328	3.36397	3.81222	3.13279	3.45708	3.14163	2.8992	4.96362	3.90299	3.24383
TCONS_00003377	2L	15551188	15556673	-	XLOC_001943	AGAP005448|AGAP005448-RA	0.554539	0.601814	0.445572	1.35786	1.49948	1.49358	1.71791	1.75152	1.54915	0.855166	0.957873	0.705692	0.533975	1.45031	1.67286	0.839577
TCONS_00003378	2L	15558866	15633473	-	XLOC_001944	AGAP005449|AGAP005449-RA	0.110298	0.119396	0.0715621	0.112885	0.105717	0.140239	0.109061	0.0756924	0.0730893	0.038852	0.0269709	0.0263542	0.100419	0.119614	0.0859474	0.0307257
TCONS_00003379	2L	15564530	15637507	-	XLOC_001944	AGAP005449|AGAP005449-RA	0.763681	0.805755	0.766883	0.520302	0.438172	0.417679	0.218879	0.173253	0.20428	0.119351	0.0877653	0.0699463	0.778773	0.458718	0.198804	0.0923542
TCONS_00003380	2L	15567209	15633473	-	XLOC_001944	AGAP005449|AGAP005449-RB	0.0651051	0.0860101	0.0563547	0.172378	0.0719369	0.0479099	0.13046	0.136631	0	0.104193	0.0495789	0.0298079	0.0691566	0.0974083	0.0890304	0.0611932
TCONS_00003381	2L	15632340	15635256	-	XLOC_001944	AGAP005449|AGAP005449-RA	0.425202	0.421866	0.246229	0.742743	0.594992	0.63986	0.684551	0.557585	0.65705	0.864565	0.695256	0.58445	0.364432	0.659198	0.633062	0.714757
TCONS_00003382	2L	15641020	15642923	-	XLOC_001945	AGAP005450|AGAP005450-RA	0	0	0	0	0	0	0	0	0	0	0	0	0	0	0	0
TCONS_00003383	2L	15705523	15708850	-	XLOC_001946	AGAP028446|AGAP028446-RA	0	0	0	0	0	0	0	0	0	0	0	0	0	0	0	0
TCONS_00000711	2L	15722094	15723168	+	XLOC_000397	AGAP005451|AGAP005451-RA	0	0	0	0.0133621	0.0534484	0.0668105	0.0267242	0	0.0400863	0	0	0	0	0.0445404	0.0222702	0
TCONS_00003384	2L	15724263	15724703	-	XLOC_001947	AGAP005453|AGAP005453-RA	0	0	0	0	0	0	0	0	0	0	0	0	0	0	0	0
TCONS_00000712	2L	15728012	15728452	+	XLOC_000398	AGAP005454|AGAP005454-RA	0	0	0	0	0	0	0	0	0	0	0	0	0	0	0	0
TCONS_00000713	2L	15740601	15741127	+	XLOC_000399	AGAP005455|AGAP005455-RA	0	0	0	0	0	0	0	0	0	0	0	0	0	0	0	0
TCONS_00000714	2L	15758476	15760047	+	XLOC_000400	AGAP005456|AGAP005456-RA	0	0	0	0.0171458	0.00428646	0.00428646	0.0385781	0.0428646	0.0300052	0.0214323	0.0728697	0.0685833	0	0.00857291	0.0371493	0.0542951
TCONS_00003385	2L	15767703	15769403	-	XLOC_001948	AGAP005457|AGAP005457-RA	0	0	0	0	0	0	0.0020713	0	0	0	0	0	0	0	0.000690433	0
TCONS_00003386	2L	15771785	15773485	-	XLOC_001949	AGAP005458|AGAP005458-RA	0	0	0	0	0	0	0	0	0	0.00621389	0	0	0	0	0	0.0020713
TCONS_00000715	2L	15797627	15801993	+	XLOC_000401	AGAP005459|AGAP005459-RA	0	0	0.00304109	0.00304109	0	0	0	0.0121644	0	0	0.00304109	0	0.0010137	0.0010137	0.00405479	0.0010137
TCONS_00000716	2L	15808176	15809859	+	XLOC_000402	AGAP005460|AGAP005460-RA	2.2267	2.85598	2.06675	2.73181	2.39717	1.94678	1.94468	1.61004	1.69633	3.0454	2.91702	2.63289	2.38314	2.35859	1.75035	2.8651
TCONS_00003387	2L	15809856	15810956	-	XLOC_001950	AGAP005461|AGAP005461-RA	5.11532	6.3787	5.79074	4.21278	3.56504	3.44646	1.05799	1.04965	1.6193	1.32876	0.882311	0.87088	5.76158	3.74143	1.24231	1.02732
TCONS_00003388	2L	15810013	15810956	-	XLOC_001950	AGAP005461|AGAP005461-RA	5.62702	10.0884	6.61689	5.60415	4.65826	3.43624	1.3036	0.906291	0.914327	0.250999	0.633414	0.370605	7.44411	4.56622	1.04141	0.41834
TCONS_00000717	2L	15814662	15816029	+	XLOC_000403	AGAP005462|AGAP005462-RA	29.4692	37.458	27.8469	28.0833	19.9253	17.3226	5.94927	4.2599	4.87846	4.12277	4.11985	3.29413	31.5914	21.777	5.02921	3.84558
TCONS_00003389	2L	15816589	15820378	-	XLOC_001951	AGAP005463|AGAP005463-RA	0.0541196	0.0404155	0.026458	0.142384	0.16081	0.165606	0.215463	0.134187	0.15568	0.152933	0.231544	0.136066	0.040331	0.156267	0.168443	0.173515
TCONS_00003390	2L	15816589	15820396	-	XLOC_001951	AGAP005463|AGAP005463-RA	0.226166	0.304067	0.314651	1.95844	2.40876	2.41135	9.65212	8.44371	8.32658	13.0688	12.7189	10.4741	0.281628	2.25952	8.80747	12.0873
TCONS_00003391	2L	15817308	15820328	-	XLOC_001951	AGAP005463|AGAP005463-RA	0.266701	0.162441	0.144529	1.11174	1.78111	1.49326	5.26334	5.11727	4.2378	5.61027	5.70252	5.6496	0.191223	1.46204	4.8728	5.65413
TCONS_00000718	2L	15824366	15825108	+	XLOC_000404	-	0	0	0	0.157379	0	0.43041	3.75652	1.95351	6.51605	10.4114	6.35667	8.33773	0	0.195929	4.07536	8.36861
TCONS_00000719	2L	15824366	15825108	+	XLOC_000404	-	0	0	0	0.0622538	0.408014	0.370065	3.69841	4.8561	4.56441	8.5749	7.62235	8.72323	0	0.280111	4.37298	8.30683
TCONS_00000720	2L	15840234	15854251	+	XLOC_000405	AGAP005464|AGAP005464-RA	0	0	0	0	0	0	0	0	0	0	0	0	0	0	0	0
TCONS_00000721	2L	15913994	15948667	+	XLOC_000406	AGAP005465|AGAP005465-RA	0.00190786	0	0.00381573	0	0.00572359	0	0	0	0.00190786	0.00381573	0	0.00381573	0.00190786	0.00190786	0.000635955	0.00254382
TCONS_00003392	2L	15949821	15951369	-	XLOC_001952	AGAP005466|AGAP005466-RA	0	0	0	0	0	0	0	0	0	0	0	0	0	0	0	0
TCONS_00003393	2L	15949821	15952169	-	XLOC_001952	AGAP005466|AGAP005466-RB	0	0	0.0017095	0	0	0	0	0	0	0	0	0	0.000569834	0	0	0
TCONS_00000722	2L	15963587	15976588	+	XLOC_000407	AGAP005467|AGAP005467-RB	5.77257	4.93	3.26899	5.66107	5.84925	4.8791	8.01634	5.56725	5.10002	6.82961	7.68987	6.84309	4.65719	5.46314	6.22787	7.12086
TCONS_00000723	2L	15963587	15980283	+	XLOC_000407	AGAP005467|AGAP005467-RA	0.973636	0.885298	0.963065	1.22631	1.37688	1.52876	1.63171	1.15917	1.8517	1.45875	1.21101	1.17362	0.940666	1.37732	1.54753	1.28113
TCONS_00000724	2L	15982108	15984617	+	XLOC_000408	AGAP005468|AGAP005468-RB	0.358852	0.312698	0.0407363	0.201316	0.188622	0.137815	0.2663	0.039291	0.0903789	0.228001	0.149267	0.23471	0.237429	0.175918	0.13199	0.203993
TCONS_00000725	2L	15982108	15986356	+	XLOC_000408	AGAP005468|AGAP005468-RA	0	0	0	0	0	0	0	0	0	0	0	0	0	0	0	0
TCONS_00000726	2L	15982108	15986488	+	XLOC_000408	AGAP005468|AGAP005468-RA	0.407449	0.534847	0.545736	1.49826	1.4834	1.63781	3.78957	2.89668	3.09458	5.28106	5.70541	5.35144	0.496011	1.53982	3.26027	5.44597
TCONS_00000727	2L	15982108	15986488	+	XLOC_000408	AGAP005468|AGAP005468-RA	0.785314	0.698145	0.438075	1.99996	1.78199	1.98191	4.24456	3.48678	3.85667	6.23334	5.58443	4.92093	0.640511	1.92129	3.86267	5.57957
TCONS_00003394	2L	15994433	15994912	-	XLOC_001953	AGAP005469|AGAP005469-RA	14.0368	12.5421	11.6779	25.5396	14.9477	16.5709	8.54823	7.80084	8.51319	3.69022	2.9078	2.34726	12.7523	19.0194	8.28742	2.98176
TCONS_00000728	2L	16007846	16014206	+	XLOC_000409	AGAP005470|AGAP005470-RA	0.000589727	0.000589727	0	0	0	0	0.00176918	0.000589727	0	0	0	0	0.000393151	0	0.000786303	0
TCONS_00000729	2L	16024036	16057306	+	XLOC_000410	AGAP005471|AGAP005471-RA	0.0522516	0.0254245	0.0362956	0.0650515	0.061194	0.0496215	0.092054	0.0650515	0.0555831	0.0554078	0.0357696	0.0345422	0.0379906	0.0586224	0.0708962	0.0419065
TCONS_00003395	2L	16041729	16067199	-	XLOC_001954	AGAP005472|AGAP005472-RA	0.122684	0.108343	0.0055466	0.255678	0.297442	0.22712	0.379259	0.2517	0.243956	0.127462	0.142468	0.104908	0.0788576	0.26008	0.291639	0.124946
TCONS_00003396	2L	16058234	16067482	-	XLOC_001954	AGAP005472|AGAP005472-RA	0.50133	0.541365	0.428211	0.245568	0.230231	0.265209	0.16205	0.115775	0.148939	0.0394969	0.0396938	0.0336424	0.490302	0.247003	0.142255	0.037611
TCONS_00000730	2L	16067987	16070062	+	XLOC_000411	AGAP005473|AGAP005473-RA	1.58558	1.6002	1.44099	0.995859	0.709935	0.659574	0.183576	0.107221	0.155958	0.0633581	0.086102	0.0812283	1.54225	0.788456	0.148919	0.0768961
TCONS_00000731	2L	16068087	16069792	+	XLOC_000411	AGAP005473|AGAP005473-RA	0	0	0	0	0	0	0	0	0	0	0	0	0	0	0	0
TCONS_00003397	2L	16070116	16071133	-	XLOC_001955	AGAP005474|AGAP005474-RA	8.34321	10.3768	8.15907	6.53872	4.3496	3.96497	1.3994	0.982035	1.00249	0.400998	0.290519	0.27006	8.95971	4.95109	1.12798	0.320525
TCONS_00003398	2L	16071490	16072584	-	XLOC_001956	AGAP005475|AGAP005475-RA	1.49885	2.09253	1.94228	1.29363	1.07741	1.02977	0.560695	0.311497	0.403114	0.480072	0.377461	0.362803	1.84455	1.13361	0.425102	0.406779
TCONS_00003399	2L	16073384	16078327	-	XLOC_001957	AGAP005477|AGAP005477-RA	0.386581	0.321	0.3311	0.58705	0.446002	0.570825	0.986394	0.787158	0.969783	0.749106	0.575687	0.542494	0.346227	0.534626	0.914445	0.622429
TCONS_00003400	2L	16073384	16078327	-	XLOC_001957	AGAP005477|AGAP005477-RA	0	0	0	0	0	0	0	0	0	0	0	0	0	0	0	0
TCONS_00003401	2L	16073384	16078327	-	XLOC_001957	AGAP005477|AGAP005477-RA	1.35588	1.53643	1.53477	2.06553	1.86269	2.10205	2.83865	2.22927	2.75249	2.18123	1.53894	1.65493	1.47569	2.01009	2.6068	1.7917
TCONS_00003402	2L	16073528	16074438	-	XLOC_001957	AGAP005476|AGAP005476-RA	1.66167	1.64031	1.6952	2.70077	1.5963	1.53152	0.99334	0.342913	0.25327	0	0.132449	0.260499	1.66573	1.94287	0.529841	0.130983
TCONS_00003403	2L	16074785	16075897	-	XLOC_001957	AGAP005477|AGAP005477-RA	3.30534	3.16963	2.55632	2.90941	1.99567	2.1438	1.39596	1.71184	1.16309	1.15173	0.934856	0.729885	3.01043	2.34963	1.42363	0.938823
TCONS_00003404	2L	16076847	16078327	-	XLOC_001957	AGAP005478|AGAP005478-RA	2.46511	2.14778	2.84592	2.73613	3.44006	3.9783	2.20779	2.31641	3.05089	0.7576	0.80231	0.74968	2.48627	3.38483	2.52503	0.769864
TCONS_00003405	2L	16077354	16078327	-	XLOC_001957	AGAP005478|AGAP005478-RA	6.64941	6.93938	6.97838	10.2128	9.60244	10.6744	7.099	6.44093	6.88424	4.10662	4.11236	4.05265	6.85572	10.1632	6.80806	4.09054
TCONS_00000732	2L	16078708	16080239	+	XLOC_000412	AGAP005479|AGAP005479-RA	2.7728	2.86514	2.12636	2.86041	2.24239	1.95114	1.44441	1.14606	1.22657	0.805082	0.760092	0.774299	2.5881	2.35131	1.27235	0.779824
TCONS_00000733	2L	16080494	16082326	+	XLOC_000413	AGAP005480|AGAP005480-RA	4.11201	4.3262	3.13948	3.69907	2.18625	2.16503	0.40136	0.20261	0.385923	0.0694661	0.0443811	0.0385923	3.85923	2.68345	0.329964	0.0508132
TCONS_00000734	2L	16082584	16084163	+	XLOC_000414	AGAP005481|AGAP005481-RA	4.42879	4.96665	3.45148	4.8751	3.42402	3.15852	1.03224	0.867448	0.867448	0.11215	0.132749	0.09384	4.28231	3.81921	0.922378	0.112913
TCONS_00000735	2L	16084710	16085888	+	XLOC_000415	AGAP005482|AGAP005482-RA	0.768746	0.694171	0.673183	0.94899	0.880585	0.94403	0.510848	0.483854	0.53992	0.680515	0.613534	0.512368	0.712033	0.924535	0.511541	0.602139
TCONS_00000736	2L	16084710	16128438	+	XLOC_000415	AGAP005485|AGAP005485-RA	1.76517	2.11475	1.51149	2.29224	2.18495	2.14443	1.38126	1.04632	1.12666	1.45365	1.50169	1.21241	1.79714	2.20721	1.18475	1.38925
TCONS_00003406	2L	16086084	16131013	-	XLOC_001958	AGAP005484|AGAP005484-RA	1.63443	1.47667	1.67646	2.09947	1.87229	2.0413	1.87279	1.76009	1.86389	1.04088	1.00428	0.811282	1.59585	2.00435	1.83226	0.952147
TCONS_00003407	2L	16086488	16088224	-	XLOC_001958	AGAP005483|AGAP005483-RA	0.806377	0.705078	0.660988	1.61031	1.54293	1.37077	1.76097	1.48436	1.27069	0.648465	0.685667	0.493932	0.724147	1.508	1.50534	0.609354
TCONS_00003408	2L	16121483	16130916	-	XLOC_001958	AGAP005484|AGAP005484-RA	0.604012	0.641392	0.532056	0.82968	0.998746	0.539192	0.890192	0.75271	0.614908	0.257475	0.439274	0.398293	0.592486	0.789206	0.752603	0.365014
TCONS_00000737	2L	16126998	16128318	+	XLOC_000415	AGAP005485|AGAP005485-RA	0	0	0	0	0	0	1.42978e-10	0.00753273	0	0	0.0819051	0.00273084	0	0	0.00251091	0.028212
TCONS_00003409	2L	16132000	16133180	-	XLOC_001959	AGAP005486|AGAP005486-RA	15.6196	20.5726	18.4431	15.2345	11.5126	10.7759	3.74565	2.83776	3.26556	1.21686	1.44978	1.25013	18.2117	12.5077	3.28299	1.30559
TCONS_00000738	2L	16133177	16143728	+	XLOC_000416	AGAP005486|AGAP005486-RA	3.22714	3.40608	2.98856	2.80962	2.15038	2.30734	0.70476	0.400253	0.679646	0.241722	0.246431	0.215038	3.20726	2.42245	0.594886	0.234397
TCONS_00003410	2L	16148826	16154828	-	XLOC_001960	AGAP005487|AGAP005487-RA	0.128827	0	0.0966204	0	0	0.0322068	0	0	0	0	0	0	0.0751492	0.0107356	0	0
TCONS_00000739	2L	16159745	16174219	+	XLOC_000417	AGAP028605|AGAP028605-RA	0.0476272	0.0525121	0.0671666	0.0476272	0.00732727	0.023203	0.0158757	0	0.00976969	0	0.00488484	0.00488484	0.0557686	0.0260525	0.00854848	0.00325656
TCONS_00003411	2L	16181023	16198973	-	XLOC_001961	AGAP005490|AGAP005490-RA	0.20359	0.320495	0.189431	0.448017	0.559972	0.533788	0.414496	0.354237	0.352975	0.113879	0.098295	0.0994131	0.237839	0.513926	0.373903	0.103862
TCONS_00003412	2L	16181856	16198471	-	XLOC_001961	AGAP005490|AGAP005490-RA	0.135473	0.149943	0.221192	0.73292	0.704877	0.603074	0.860551	0.805581	0.716712	0.198323	0.313226	0.197956	0.168869	0.68029	0.794281	0.236502
TCONS_00003413	2L	16194877	16195488	-	XLOC_001962	AGAP005491|AGAP005491-RA	0.131784	0.0930242	0.11628	0.713185	0.480625	0.403105	0.620161	0.465121	0.527137	0.279073	0.255817	0.1938	0.113696	0.532305	0.537473	0.242897
TCONS_00003414	2L	16199597	16201284	-	XLOC_001963	AGAP005492|AGAP005492-RA	0.70596	0.784252	0.703239	3.49664	3.32174	3.74309	6.45823	6.38995	6.33911	14.2891	14.7485	12.3982	0.73115	3.52049	6.39576	13.8119
TCONS_00003415	2L	16199597	16201284	-	XLOC_001963	AGAP005492|AGAP005492-RA	2.37601	2.16973	2.77702	12.3401	12.6219	13.0746	21.9215	22.505	24.2754	51.9889	50.6496	43.1376	2.44092	12.6789	22.9006	48.592
TCONS_00000740	2L	16200105	16200639	+	XLOC_000418	AGAP005492|AGAP005492-RA	4.451	4.31585	4.54996	13.9626	11.1147	10.6877	13.8079	12.7619	13.7329	33.5515	34.228	24.9109	4.43894	11.9217	13.4342	30.8968
TCONS_00003416	2L	16200636	16202378	-	XLOC_001963	AGAP005492|AGAP005492-RA	0.247068	0.252394	0.171472	0.279934	0.412195	0.319344	0.274316	0.278837	0.238541	0.357101	0.407228	0.333086	0.223645	0.337158	0.263898	0.365805
TCONS_00000741	2L	16202561	16203238	+	XLOC_000419	AGAP005493|AGAP005493-RA	0.223073	0.323071	0.323071	0.669219	0.376916	0.392301	0.346148	0.330763	0.323071	0.330763	0.361532	0.346148	0.289738	0.479478	0.333327	0.346148
TCONS_00003417	2L	16203463	16205530	-	XLOC_001964	AGAP005494|AGAP005494-RA	1.94289	2.18036	1.42776	1.46714	0.853795	0.959144	0.501855	0.397412	0.410552	0.52499	0.28686	0.570488	1.85034	1.09336	0.436606	0.46078
TCONS_00003418	2L	16203463	16205726	-	XLOC_001964	AGAP005494|AGAP005494-RA	1.87029	2.23266	1.60518	1.26756	0.894892	0.724165	0.543008	0.427476	0.50878	0.771471	0.989758	0.675178	1.90271	0.962207	0.493088	0.812136
TCONS_00003419	2L	16208398	16210303	-	XLOC_001965	AGAP005495|AGAP005495-RA	0.00570814	0.0285407	0.0114163	0.0684977	0.0256866	0.0713518	0.291115	0.254012	0.256866	0.325364	0.276845	0.293969	0.0152217	0.0551787	0.267331	0.298726
TCONS_00000742	2L	16215221	16217360	+	XLOC_000420	AGAP005496|AGAP005496-RA	0.00159839	0.00159839	0.00159839	0.00479518	0.0159839	0.00319679	0.0111888	0.0127872	0.00639358	0.00159839	0.00319679	0.0191807	0.00159839	0.00799197	0.0101232	0.00799197
TCONS_00000743	2L	16218360	16219187	+	XLOC_000421	-	0.0546473	0.0655767	0.0765062	0.409854	0.420784	0.453572	1.33339	1.81429	1.68314	3.60125	3.61218	3.12036	0.0655767	0.42807	1.61027	3.4446
TCONS_00003420	2L	16226322	16227236	-	XLOC_001966	AGAP005497|AGAP005497-RA	0.00544405	0	0.00544405	0	0.00544405	0.00544405	0.0163321	0.0272202	0.0163321	0.0108881	0.0163321	0.0217762	0.00362937	0.00362937	0.0199615	0.0163321
TCONS_00003421	2L	16235991	16236819	-	XLOC_001967	AGAP005498|AGAP005498-RB	0.0141728	0.0302918	0.0196772	0.0136665	0	0	0.542443	0.340576	0.539696	0.087978	0.0461701	0.0829015	0.0213806	0.0045555	0.474238	0.0723499
TCONS_00003422	2L	16235991	16237248	-	XLOC_001967	AGAP005498|AGAP005498-RC	0	0.00863925	0	0	0	0	0.0173137	0.0348137	0.0542396	0.00893365	0	0.00921621	0.00287975	0	0.0354557	0.00604995
TCONS_00003423	2L	16235991	16255422	-	XLOC_001967	AGAP005498|AGAP005498-RA	0.0116923	0	0.00600843	0.0057921	0.0122812	0.030703	0.0167997	0	0	0	0.0118509	0.0175294	0.00590024	0.0162587	0.00559991	0.00979343
TCONS_00003424	2L	16238832	16239769	-	XLOC_001968	AGAP005499|AGAP005499-RA	0	0.00955408	0.00477704	0	0	0.00477704	0	0	0.00477704	0	0.00477704	0.00477704	0.00477704	0.00159235	0.00159235	0.00318469
TCONS_00000744	2L	16242561	16243371	+	XLOC_000422	AGAP005500|AGAP005500-RA	0.0116126	0	0.0116126	0.0232252	0	0.0348377	0.15677	0.104513	0.127738	0.0929006	0.040644	0.0638692	0.00774172	0.0193543	0.129674	0.0658046
TCONS_00000745	2L	16245020	16246930	+	XLOC_000423	AGAP005501|AGAP005501-RA	0	0	0.00395134	0	0	0.00395134	0	0.00395134	0.00395134	0	0.00790267	0	0.00131711	0.00131711	0.00263422	0.00263422
TCONS_00000746	2L	16247181	16249286	+	XLOC_000424	AGAP005502|AGAP005502-RA	0	0.0159409	0.0212545	0	0	0.0212545	0.00531362	0.00531362	0.00531362	0	0.00531362	0.00531362	0.0123984	0.00708483	0.00531362	0.00354241
TCONS_00000747	2L	16249592	16250425	+	XLOC_000425	AGAP005503|AGAP005503-RA	0	0.0230854	0.00577135	0.00577135	0	0	0	0	0	0	0	0	0.00961892	0.00192378	0	0
TCONS_00003425	2L	16259340	16262920	-	XLOC_001969	AGAP005504|AGAP005504-RA	0	0.0190604	0	0.01377	0.00331468	0.00332521	0	0	0	0	0	0	0.00635348	0.00680331	0	0
TCONS_00003426	2L	16259340	16271322	-	XLOC_001969	AGAP005504|AGAP005504-RB	1.09016	1.53899	0.988447	0.413373	0.203448	0.221385	0.1071	0.11089	0.176315	0.109603	0.0922767	0.145983	1.20587	0.279402	0.131435	0.115954
TCONS_00003427	2L	16259340	16271322	-	XLOC_001969	AGAP005504|AGAP005504-RD	0.411597	0.1717	0.497819	0.14794	0.110697	0.145603	0.0659638	0.036799	0.0181773	0	0.0121143	0.0127835	0.360372	0.134747	0.0403134	0.00829925
TCONS_00003428	2L	16259340	16281009	-	XLOC_001969	AGAP005504|AGAP005504-RC	0.193394	0.0735913	0.208595	0.063221	0.0497187	0.0689174	0.0311616	0.0175315	0.00867627	0	0.00547638	0.00591864	0.158527	0.060619	0.0191231	0.00379834
TCONS_00005353	2L	16281671	16281875	.	XLOC_003176	-	4.00874	4.41366	5.42597	10.0421	6.92418	10.4875	2.30806	1.29575	2.34855	0.161969	0.202461	0.0404923	4.61612	9.15125	1.98412	0.134974
TCONS_00003429	2L	16284291	16291266	-	XLOC_001970	AGAP005505|AGAP005505-RA	1.31227	1.39081	1.24431	2.3139	1.53739	2.18808	0.946325	0.686997	1.25717	0.188815	0.237472	0.167029	1.3158	2.01312	0.963496	0.197772
TCONS_00003430	2L	16288405	16290707	-	XLOC_001970	AGAP005505|AGAP005505-RA	0	0	0.00349898	0.00387302	0	0	0	0	0	0	0	0	0.00116633	0.00129101	0	0
TCONS_00000748	2L	16294676	16346960	+	XLOC_000426	AGAP005506|AGAP005506-RA	0.854877	0.935468	0.926246	0.682507	0.643359	0.681002	0.533265	0.348799	0.466835	0.362815	0.3926	0.358004	0.905531	0.668956	0.449633	0.37114
TCONS_00000749	2L	16333403	16343670	+	XLOC_000426	AGAP005506|AGAP005506-RA	0.432457	0.683834	0.587738	0.447763	0.394653	0.407323	0.279856	0.225109	0.320423	0.294999	0.272171	0.192584	0.56801	0.41658	0.27513	0.253251
TCONS_00000750	2L	16359842	16376755	+	XLOC_000427	AGAP005507|AGAP005507-RC	0.208157	0.354171	0.312129	0.378381	0.365316	0.1684	1.12104	0.829372	1.61059	2.13063	1.84734	1.55023	0.291486	0.304032	1.187	1.84274
TCONS_00000751	2L	16359842	16382143	+	XLOC_000427	AGAP005507|AGAP005507-RB	0.0646634	0.0962556	0.0716175	0.0973225	0.11112	0.0976134	0.239417	0.25616	0.478542	0.333009	0.388288	0.334835	0.0775122	0.102019	0.324706	0.352044
TCONS_00000752	2L	16359857	16376755	+	XLOC_000427	AGAP005507|AGAP005507-RC	0.304001	0.116217	0.134781	0.412402	0.235746	0.586424	0.0862609	0.124435	0.0149126	0.081598	0.154565	0.479933	0.185	0.411524	0.0752029	0.238699
TCONS_00000753	2L	16359857	16382143	+	XLOC_000427	AGAP005507|AGAP005507-RA	0.0753598	0.0627273	0.0515182	0.101263	0.0937228	0.158969	0.0899954	0.123093	0.0758626	0.0930356	0.146958	0.212241	0.0632018	0.117985	0.0963172	0.150745
TCONS_00000754	2L	16373430	16375245	+	XLOC_000427	AGAP005507|AGAP005507-RC	0.538918	0.453829	0.373617	0.977646	0.764828	1.49654	3.25053	3.33259	3.93638	6.15863	5.66482	5.6502	0.455455	1.07967	3.5065	5.82455
TCONS_00003431	2L	16387861	16444148	-	XLOC_001971	AGAP005508|AGAP005508-RA	1.14903	1.1565	0.977623	1.18433	1.19358	1.31905	1.19016	0.968304	1.22891	0.361466	0.359127	0.292135	1.09439	1.23232	1.12912	0.337576
TCONS_00003432	2L	16389028	16444137	-	XLOC_001971	AGAP005508|AGAP005508-RA	0.0635211	0.141552	0.0722254	0.0657424	0.0489963	0.049131	0.0331725	0.0290625	0.0316721	0.00421223	0.00676199	0.0107878	0.0924329	0.0546232	0.0313024	0.00725401
TCONS_00003433	2L	16389028	16444137	-	XLOC_001971	AGAP005508|AGAP005508-RB	0	0	0	0	0	0	0	0	0	0	0	0	0	0	0	0
TCONS_00003434	2L	16389028	16444137	-	XLOC_001971	AGAP005508|AGAP005508-RC	0.0161006	0	0.016866	0.00322407	0	0	0	0.00146161	0	0	0	0	0.0109889	0.00107469	0.000487202	0
TCONS_00003435	2L	16444225	16465250	-	XLOC_001972	-	1.94465	1.93734	1.68147	1.72899	1.67781	1.72899	1.60836	0.946739	1.14413	0.434988	0.383813	0.434988	1.85449	1.71193	1.23308	0.41793
TCONS_00003436	2L	16445169	16463680	-	XLOC_001973	-	0.701872	0.488642	0.411066	1.14022	0.970238	1.11028	1.46343	1.25918	1.26415	0.427466	0.493409	0.439315	0.53386	1.07358	1.32892	0.453396
TCONS_00000755	2L	16467657	16485321	+	XLOC_000428	AGAP005509|AGAP005509-RA	0.535232	0.526109	0.325397	0.228082	0.0942738	0.100356	0.0182465	0.0243287	0.0152055	0.0304109	0.0638629	0.0304109	0.462246	0.140904	0.0192602	0.0415616
TCONS_00003437	2L	16488683	16537477	-	XLOC_001974	AGAP005510|AGAP005510-RA	1.25223	1.44076	1.14861	0.582115	0.285176	0.301313	0.0462624	0.0315057	0.0163208	0.00351868	0	0.00306874	1.28053	0.389535	0.031363	0.0021958
TCONS_00003438	2L	16489972	16537364	-	XLOC_001974	AGAP005510|AGAP005510-RA	0.0295853	0.0159748	0	0	0.0179801	0.0239751	0	0	0.00557276	0	0.00560152	0.00562229	0.0151867	0.0139851	0.00185759	0.00374127
TCONS_00003439	2L	16505165	16537477	-	XLOC_001974	AGAP005510|AGAP005510-RA	0.812283	0.805568	0.649596	1.02314	0.842474	0.837286	0.207513	0.104662	0.199107	0.0317488	0.0239819	0.0309666	0.755816	0.900967	0.170428	0.0288991
TCONS_00000756	2L	16511399	16512629	+	XLOC_000429	AGAP005511|AGAP005511-RA	0.0314176	0.00523626	0.0104725	0.0523626	0.00523626	0.00523626	0	0.00523626	0.00523626	0.00523626	0.0104725	0	0.0157088	0.020945	0.00349084	0.00523626
TCONS_00000757	2L	16517508	16518862	+	XLOC_000430	AGAP005512|AGAP005512-RA	0.00369764	0.0184882	0	0	0	0	0	0	0	0	0	0	0.00739528	0	0	0
TCONS_00000758	2L	16523133	16535141	+	XLOC_000431	AGAP005513|AGAP005513-RA	0.285384	0.38916	0.34592	0.181608	0.115307	0.18449	0.0576533	0.0230613	0.034592	0.00864799	0	0.00864799	0.340154	0.160468	0.0384355	0.00576533
TCONS_00003440	2L	16537983	16539929	-	XLOC_001975	AGAP005514|AGAP005514-RA	0.0162149	0.00694926	0.00463284	0.0138985	0.0208478	0.0231642	0.0416955	0.0231642	0.027797	0.099606	0.0532776	0.0370627	0.00926568	0.0193035	0.0308856	0.0633154
TCONS_00003441	2L	16540091	16543132	-	XLOC_001976	AGAP005515|AGAP005515-RA	0.580498	0.521514	0.468918	1.01059	1.29617	1.53519	1.15785	0.969528	1.42339	0.597516	0.507307	0.466535	0.523643	1.28065	1.18359	0.523786
TCONS_00003442	2L	16540374	16544817	-	XLOC_001976	AGAP005515|AGAP005515-RA	0.0325798	0.0472574	0.0204021	0.322744	0.34924	0.208518	0.660186	0.516193	0.321258	0.54856	0.560381	0.375952	0.0334131	0.293501	0.499212	0.494964
TCONS_00003443	2L	16554936	16558482	-	XLOC_001977	AGAP005516|AGAP005516-RA	0.0373975	0.0186987	0.0160275	0.0747949	0.0747949	0.0828087	0.0614387	0.0400687	0.0400687	0.0267125	0.0373975	0.0347262	0.0240412	0.0774662	0.047192	0.0329454
TCONS_00000759	2L	16557453	16557534	+	XLOC_000432	AGAP005517|AGAP005517-RA	0.0742925	0	0.148585	0	0	0	0	0	0	0	0	0	0.0742925	0	0	0
TCONS_00000760	2L	16560651	16585936	+	XLOC_000433	AGAP005518|AGAP005518-RA	0.1402	0.151416	0.103748	0.190672	0.215909	0.213105	0.322461	0.288813	0.263577	0.162632	0.224321	0.204693	0.131788	0.206562	0.291617	0.197215
TCONS_00000761	2L	16587327	16589130	+	XLOC_000434	AGAP005519|AGAP005519-RA	4.16843	3.98249	3.56565	23.3065	27.0131	24.5386	74.4147	66.9259	64.2429	136.392	131.847	116.804	3.90552	24.9527	68.5278	128.348
TCONS_00003444	2L	16590603	16598032	-	XLOC_001978	AGAP005520|AGAP005520-RA	0.123342	0.177758	0.116087	0.333749	0.239429	0.275706	0.246684	0.159619	0.170502	0.166875	0.148736	0.203152	0.139062	0.282961	0.192269	0.172921
TCONS_00003445	2L	16601967	16608544	-	XLOC_001979	AGAP005521|AGAP005521-RA	0.0508287	0.0589071	0.024675	0.166936	0.378817	0.186413	0.369738	0.429791	0.226041	0.257781	0.564001	0.354537	0.0448036	0.244055	0.341857	0.392106
TCONS_00003446	2L	16601967	16608563	-	XLOC_001979	AGAP005521|AGAP005521-RA	2.66928	2.49361	2.49906	1.92928	1.29319	1.53045	0.78335	0.598924	0.796221	1.16769	0.767337	0.814733	2.55398	1.58431	0.726165	0.916587
TCONS_00003447	2L	16604150	16605748	-	XLOC_001979	AGAP005521|AGAP005521-RA	4.35811	3.90446	2.43116	4.71067	3.92564	2.97319	2.46983	1.93568	2.0048	3.05346	2.78377	2.67183	3.56458	3.86983	2.13677	2.83636
TCONS_00000762	2L	16605745	16606121	+	XLOC_000435	AGAP005521|AGAP005521-RA	1.3073	1.05553	0.903896	0.999279	0.744352	0.633351	0.420834	0.37718	0.420399	0.577905	0.666321	0.494794	1.08891	0.792328	0.406138	0.579673
TCONS_00000763	2L	16608014	16608563	+	XLOC_000436	-	0	0	0	0.505225	0.257393	0	0.270624	0.176801	0.129449	0.647336	0.73005	0.245007	0	0.254206	0.192291	0.540798
TCONS_00000764	2L	16608769	16609635	+	XLOC_000437	AGAP005522|AGAP005522-RA	5.01686	6.79238	6.00785	3.84523	2.49811	2.32262	0.841305	0.624527	0.851628	0.800014	0.763884	0.640011	5.93903	2.88865	0.772487	0.734636
TCONS_00000765	2L	16609746	16610893	+	XLOC_000438	AGAP005523|AGAP005523-RA	10.5604	17.0317	12.9775	5.00025	2.54839	2.54453	0.370675	0.223949	0.467205	0.0270284	0.0463344	0.0347508	13.5232	3.36439	0.353943	0.0360378
TCONS_00003448	2L	16610937	16612116	-	XLOC_001980	AGAP013280|AGAP013280-RA	0	0.0933248	0	0.0321828	0	0.0281592	0.00796932	0.0404323	0.016197	0	0.0322446	0	0.0311083	0.020114	0.0215329	0.0107482
TCONS_00003449	2L	16610937	16613808	-	XLOC_001980	AGAP005524|AGAP005524-RA	0.0202893	0.023024	0.028119	0	0.0479371	0	0	0	0	0.0551363	0	0.0257356	0.0238108	0.015979	0	0.0269573
TCONS_00003450	2L	16610937	16613808	-	XLOC_001980	AGAP005524|AGAP005524-RA	0.0162721	0.00894307	0.00895662	0	4.10101e-09	0	0	0	0	1.21986e-08	0	4.1263e-09	0.0113906	1.367e-09	0	5.44162e-09
TCONS_00003451	2L	16611929	16613808	-	XLOC_001980	AGAP005524|AGAP005524-RA	0.830654	0.557859	0.327228	0	0	0.116367	0.112174	0.114068	0.11707	0	0	0	0.571913	0.038789	0.114437	0
TCONS_00003452	2L	16611929	16613808	-	XLOC_001980	AGAP005524|AGAP005524-RB	1.29992	2.93801	2.28223	1.50266	0.877986	0.700726	1.03653	1.11153	0.922619	0.666479	0.904983	0.706336	2.17339	1.02712	1.02356	0.759266
TCONS_00000766	2L	16614013	16617183	+	XLOC_000439	AGAP005525|AGAP005525-RA	3.91002	4.50318	3.71048	4.08873	3.62378	3.25887	2.01775	1.47399	1.44637	0.652068	0.649378	0.426592	4.04123	3.65713	1.64604	0.576013
TCONS_00000767	2L	16614051	16648658	+	XLOC_000439	AGAP005525|AGAP005525-RA	0.126257	0.146648	0.129331	0.0581864	6.58908e-10	0.00248659	0.092231	0.0372376	0	0	0	0	0.134079	0.0202243	0.0431562	0
TCONS_00000768	2L	16614051	16651754	+	XLOC_000439	AGAP005525|AGAP005525-RA	0.0714827	0.0647234	0.0769144	0.0949162	0.112763	0.153751	0.184363	0.191526	0.24393	0.2973	0.311574	0.401198	0.0710402	0.120477	0.206606	0.33669
TCONS_00003453	2L	16617187	16634182	-	XLOC_001981	AGAP005526|AGAP005526-RA	0.0321884	0.0392542	0.028263	0.0628067	0.0468433	0.0562643	0.0693491	0.0536474	0.049722	0.0536474	0.0518155	0.0507688	0.0332352	0.0553048	0.0575728	0.0520772
TCONS_00003454	2L	16639642	16647151	-	XLOC_001982	AGAP005527|AGAP005527-RA	0.0182467	0.0296509	0.0228084	0.067855	0.0513189	0.057021	0.057021	0.0267999	0.035353	0.0273701	0.0404849	0.0456168	0.0235687	0.0587317	0.0397247	0.0378239
TCONS_00000769	2L	16649975	16651730	+	XLOC_000439	AGAP005528|AGAP005528-RB	0	0.0066722	0	0	0	0	0	0	0	0	0	0	0.00222407	0	0	0
TCONS_00000770	2L	16649975	16651754	+	XLOC_000439	AGAP005528|AGAP005528-RA	15.7793	17.2798	13.6827	11.346	6.64271	6.57377	3.6029	2.39748	2.785	3.61215	2.90571	2.63519	15.5806	8.18749	2.92846	3.05102
TCONS_00000771	2L	16652874	16657264	+	XLOC_000440	AGAP005529|AGAP005529-RA	6.13795	6.31567	5.07044	8.91279	8.50334	8.25221	2.9468	2.2395	2.76825	1.19801	0.870113	0.915191	5.84135	8.55611	2.65152	0.994438
TCONS_00000772	2L	16652874	16657264	+	XLOC_000440	AGAP005529|AGAP005529-RA	2.05144	1.9739	1.8283	2.98989	2.30848	1.94216	1.16956	1.21184	1.06496	0.331073	0.584828	0.473824	1.95121	2.41351	1.14879	0.463242
TCONS_00000773	2L	16652874	16657264	+	XLOC_000440	AGAP005529|AGAP005529-RA	1.56588	1.68979	1.18016	1.95862	1.31347	1.61985	0.819907	0.393997	0.420388	0.677859	0.169004	0.108354	1.47861	1.63065	0.544764	0.318406
TCONS_00000774	2L	16652976	16656903	+	XLOC_000440	AGAP005529|AGAP005529-RA	1.84531	2.72228	1.64383	4.77369	4.55139	3.7594	1.69695	1.22848	1.4694	0.250102	0.449649	0.328218	2.07047	4.3615	1.46494	0.342656
TCONS_00000775	2L	16652976	16656903	+	XLOC_000440	AGAP005529|AGAP005529-RB	0.632375	0.749495	0.399944	1.13314	1.51259	0.885338	0.497218	0.49267	0.536267	0.0703933	0.0265992	0.0487616	0.593938	1.17702	0.508718	0.0485847
TCONS_00000776	2L	16655549	16656903	+	XLOC_000440	AGAP005529|AGAP005529-RC	0.55898	0.333706	0.376074	0.811911	0.481023	0.32997	0.667818	0.599505	0.540735	0.63368	0.80383	0.565902	0.42292	0.540968	0.602686	0.667804
TCONS_00003455	2L	16659015	16662939	-	XLOC_001983	AGAP005530|AGAP005530-RA	0.158856	0.202002	0.103943	0.264759	0.196118	0.225536	0.198079	0.188273	0.229458	0.264759	0.280449	0.245147	0.154933	0.228804	0.20527	0.263452
TCONS_00003456	2L	16664221	16667464	-	XLOC_001984	AGAP005531|AGAP005531-RA	5.92537	5.56885	4.08646	5.34472	4.32206	3.72577	1.46466	0.887138	1.21343	0.508723	0.506638	0.455557	5.19356	4.46418	1.18841	0.490306
TCONS_00000777	2L	16667876	16669304	+	XLOC_000441	AGAP005532|AGAP005532-RA	5.82792	6.29059	4.68013	6.99646	4.99451	4.85808	3.26245	2.74639	3.22092	3.73698	3.87935	3.40481	5.59954	5.61635	3.07659	3.67371
TCONS_00003457	2L	16670706	16684457	-	XLOC_001985	AGAP005533|AGAP005533-RA	0.42014	0.557055	0.440806	0.323383	0.234846	0.270697	0.219368	0.140673	0.190695	0.0239543	0.0187877	0.0150302	0.472667	0.276309	0.183579	0.0192574
TCONS_00003458	2L	16670854	16684143	-	XLOC_001985	AGAP005533|AGAP005533-RA	0	0	0	0	0	0.00163301	0.00203644	0	0	0	0	0	0	0.000544338	0.000678812	0
TCONS_00000778	2L	16684914	16686971	+	XLOC_000442	-	1.77659	1.47264	1.53328	1.32238	1.0068	1.45182	1.054	0.927669	1.27868	0.666517	0.527619	0.527601	1.59417	1.26033	1.08678	0.573912
TCONS_00000779	2L	16684914	16839731	+	XLOC_000442	AGAP005536|AGAP005536-RA	1.20948	1.05712	0.943149	0.704831	0.493731	0.538094	0.301836	0.228085	0.328059	0.32604	0.283078	0.302865	1.06991	0.578885	0.285993	0.303994
TCONS_00000780	2L	16691245	16692514	+	XLOC_000443	AGAP005534|AGAP005534-RA	3.19187	3.48885	2.86788	2.83188	1.79392	1.81492	1.03796	0.662972	0.887963	0.284988	0.24899	0.341986	3.18287	2.14691	0.862964	0.291988
TCONS_00003459	2L	16692761	16694754	-	XLOC_001986	AGAP005535|AGAP005535-RA	17.2014	20.0049	16.1605	14.1557	9.40659	9.32762	7.94382	5.62493	6.11312	6.57797	5.72365	5.2911	17.7889	10.9633	6.56062	5.86424
TCONS_00000781	2L	16799714	16839731	+	XLOC_000442	AGAP005536|AGAP005536-RA	0.00822027	0	0	0	0	0	0	0	0	0.130117	0.162022	0.108333	0.00274009	0	0	0.133491
TCONS_00003460	2L	16847222	16854540	-	XLOC_001987	AGAP005537|AGAP005537-RA	2.90047	2.14232	2.53873	1.6913	1.59432	1.75729	0.372823	0.41375	0.656784	0.407643	0.398371	0.329305	2.52717	1.68097	0.481119	0.378439
TCONS_00003461	2L	16847687	16852359	-	XLOC_001987	AGAP005537|AGAP005537-RA	1.10418	1.60663	0.721227	1.62945	0.88103	0.716247	0.503933	0.336594	0.253678	0.0369447	0.0774611	0.116847	1.14401	1.07558	0.364735	0.0770843
TCONS_00000782	2L	16849765	16851074	+	XLOC_000444	AGAP005538|AGAP005538-RA	12.1373	16.2161	14.6741	6.61502	3.28677	3.4024	1.0477	0.693795	0.830451	0.154177	0.192721	0.157681	14.3425	4.43473	0.857315	0.168193
TCONS_00003462	2L	16850646	16853388	-	XLOC_001987	AGAP005537|AGAP005537-RA	1.15644	1.2024	0.985246	1.26303	0.811063	0.801461	0.598636	0.497623	0.274582	0.0302509	0.0112869	0.00948478	1.11469	0.958517	0.456947	0.0170075
TCONS_00003463	2L	16853514	16854540	-	XLOC_001987	AGAP005539|AGAP005539-RA	0.614421	1.82657	0.587975	1.63164	0.836617	0.738441	0.807106	0.528359	0.451748	0.589572	0.589744	0.486886	1.00965	1.0689	0.595738	0.555401
TCONS_00003464	2L	16854743	16859083	-	XLOC_001988	AGAP005540|AGAP005540-RA	29.0452	35.783	26.6463	23.6594	14.8402	13.7114	4.89537	3.32646	4.05275	4.76017	4.95511	4.01502	30.4915	17.4037	4.09153	4.57677
TCONS_00000783	2L	16860344	16868999	+	XLOC_000445	AGAP005541|AGAP005541-RA	1.07162	1.15874	0.754391	0.78291	0.582885	0.746968	0.409426	0.193383	0.252766	0.0656332	0.0683679	0.0648518	0.994915	0.704254	0.285192	0.0662843
TCONS_00003465	2L	16871785	16877327	-	XLOC_001989	AGAP005543|AGAP005543-RA	0.820513	1.03727	1.1682	0.762644	0.389925	0.526759	1.11779e-08	0.0522308	0.0257482	0	0	0	1.00866	0.559776	0.025993	0
TCONS_00003466	2L	16871785	16877327	-	XLOC_001989	AGAP005543|AGAP005543-RA	0.44744	0.309166	0.214258	0.374213	0.433846	0.585202	0.502243	0.367264	0.466951	0.354772	0.321475	0.30643	0.323621	0.46442	0.445486	0.327559
TCONS_00003467	2L	16872047	16873740	-	XLOC_001989	AGAP005542|AGAP005542-RA	1.77776	2.37803	1.42691	1.70576	1.12351	0.891234	0.419253	0.302719	0.318443	0	0.101368	0.0404026	1.8609	1.24017	0.346805	0.0472568
TCONS_00003468	2L	16875156	16877327	-	XLOC_001989	AGAP005543|AGAP005543-RA	4.98628	5.74659	4.26855	5.21545	4.40606	4.38979	2.71086	2.52726	2.43375	1.15633	1.32952	0.941804	5.00047	4.67043	2.55729	1.14255
TCONS_00003469	2L	16878346	16880345	-	XLOC_001990	AGAP005544|AGAP005544-RA	8.2953	10.1014	7.61441	5.65663	4.18829	3.89751	1.27689	0.762163	1.04933	0.901231	0.949995	0.675472	8.67036	4.58081	1.02946	0.842233
TCONS_00000784	2L	16882709	16886744	+	XLOC_000446	AGAP005545|AGAP005545-RA	5.27569	4.92322	3.87902	4.95621	4.0609	3.76969	2.32402	1.68223	1.92443	1.37028	1.31468	1.13185	4.69264	4.26227	1.97689	1.27227
TCONS_00000785	2L	16906934	16948626	+	XLOC_000447	AGAP005546|AGAP005546-RA	0.160876	0.100419	0.117497	0.606273	0.78286	0.834095	1.18215	0.86586	1.06806	1.07763	1.04108	1.00078	0.126264	0.741076	1.03869	1.03983
TCONS_00000786	2L	16925109	16947167	+	XLOC_000447	AGAP005546|AGAP005546-RA	0	0	0	0	0	0	0	0	0	0	0	0	0	0	0	0
TCONS_00000787	2L	16952069	16952914	+	XLOC_000448	AGAP005547|AGAP005547-RA	1.48357	1.791	2.77161	3.73975	4.72997	5.07879	2.76702	2.70315	3.46481	0.939904	1.06966	1.00858	2.01539	4.51617	2.97833	1.00605
TCONS_00003470	2L	16955265	16956127	-	XLOC_001991	AGAP005548|AGAP005548-RA	0.788208	0.980881	1.07544	1.29809	1.89818	2.55621	0.843329	0.821956	1.25936	0.324329	0.263061	0.354943	0.948177	1.91749	0.97488	0.314111
TCONS_00000788	2L	16957543	16966306	+	XLOC_000449	AGAP005549|AGAP005549-RA	1.34754	1.29768	1.34266	1.35136	1.04696	0.97361	0.314419	0.209501	0.166728	0.0307825	0.0251761	0.021979	1.32929	1.12398	0.230216	0.0259792
TCONS_00000789	2L	16957543	16966306	+	XLOC_000449	AGAP005549|AGAP005549-RA	0.839583	1.06407	0.868829	0.664036	0.42039	0.466656	0.175512	0.196327	0.334229	0.0105489	0.00915329	0.0248304	0.924161	0.517027	0.235356	0.0148442
TCONS_00003471	2L	16968562	16971024	-	XLOC_001992	AGAP005550|AGAP005550-RA	21.0881	22.3841	17.3889	27.6677	23.203	22.0174	18.3431	15.7298	14.6047	23.9364	22.5194	20.2408	20.287	24.296	16.2258	22.2322
TCONS_00000790	2L	16972286	16975854	+	XLOC_000450	AGAP005551|AGAP005551-RA	5.45145	5.55012	4.24057	6.80072	7.04104	6.31352	11.3135	9.84251	8.72133	15.2986	16.4012	13.9236	5.08071	6.71843	9.95912	15.2078
TCONS_00000791	2L	16972792	16975845	+	XLOC_000450	AGAP005551|AGAP005551-RA	0	2.68301e-10	0	0.319178	1.38968e-11	3.3844e-10	5.19024e-09	0	2.30634e-08	0.000461133	3.50386e-08	0	8.94336e-11	0.106393	9.41789e-09	0.000153723
TCONS_00000792	2L	16977124	16983609	+	XLOC_000451	AGAP005552|AGAP005552-RA	0.252158	0.196815	0.119965	0.348352	0.188915	0.159233	0.0649901	0.0475876	0.0164584	0.063313	0.0880524	0.0444794	0.189646	0.232167	0.043012	0.0652816
TCONS_00000793	2L	16978248	16983609	+	XLOC_000451	AGAP005552|AGAP005552-RB	0.333843	0.406126	0.386027	0.781286	0.747424	0.93712	0.295842	0.264772	0.383051	0.143514	0.0713143	0.09672	0.375332	0.821943	0.314555	0.103849
TCONS_00003472	2L	16983297	16994592	-	XLOC_001993	AGAP005553|AGAP005553-RA	2.32475	3.16064	2.186	6.42842	6.31675	6.04401	1.55321	1.15269	1.34217	0.0310404	0.0408034	0.0341117	2.55713	6.26306	1.34936	0.0353185
TCONS_00000794	2L	16997688	16997759	+	XLOC_000452	AGAP005554|AGAP005554-RA	0.10316	0.165056	0.144424	0.123792	0.123792	0.123792	0.20632	0.0825281	0.309481	0	0.0412641	0.020632	0.137547	0.123792	0.199443	0.020632
TCONS_00003473	2L	17000992	17003289	-	XLOC_001994	AGAP005555|AGAP005555-RA	4.23849	4.73906	3.61472	2.40306	1.46741	1.46117	0.165298	0.0935648	0.090446	0.0358665	0.0358665	0.0280694	4.19742	1.77721	0.116436	0.0332675
TCONS_00003474	2L	17004984	17008221	-	XLOC_001995	AGAP005556|AGAP005556-RA	5.4378	5.00467	5.44362	3.24554	2.4515	2.38746	0.842258	0.677826	1.10249	0.62821	0.472416	0.563977	5.29536	2.69483	0.874191	0.554868
TCONS_00003475	2L	17004984	17008390	-	XLOC_001995	AGAP005556|AGAP005556-RA	13.4372	13.5972	12.518	16.178	14.7477	15.3348	16.6998	13.7812	16.4822	29.6169	24.9498	22.8475	13.1841	15.4202	15.6544	25.8047
TCONS_00003476	2L	17004984	17008392	-	XLOC_001995	AGAP005556|AGAP005556-RA	6.03457	6.27162	6.96082	2.21174	0.920289	1.31183	0.182469	0.117367	0.147064	0.158244	0.0864829	0.150432	6.42234	1.48129	0.148967	0.13172
TCONS_00003477	2L	17005434	17007481	-	XLOC_001995	AGAP005556|AGAP005556-RB	30.2864	35.4302	24.1618	50.9156	42.5671	37.8332	56.4341	46.5319	45.0591	83.9977	80.2031	68.6496	29.9595	43.772	49.3417	77.6168
TCONS_00003478	2L	17005434	17017978	-	XLOC_001995	AGAP005556|AGAP005556-RA	6.56074	6.70352	5.48541	8.51041	8.26518	7.87757	5.05803	4.44644	4.67708	0.812279	0.923826	0.929721	6.24989	8.21772	4.72718	0.888609
TCONS_00000795	2L	17017975	17019806	+	XLOC_000453	AGAP005556|AGAP005556-RA	0.645012	0.527053	0.346466	1.80466	1.27486	0.965442	1.04888	1.1985	1.0817	2.10293	2.22416	2.1797	0.506177	1.34832	1.1097	2.16893
TCONS_00000796	2L	17017975	17019806	+	XLOC_000453	AGAP005556|AGAP005556-RA	0.845698	0.954154	0.455894	2.28029	1.90814	1.36438	1.38687	1.15625	1.14497	1.82875	1.32373	1.24649	0.751915	1.85094	1.22936	1.46632
TCONS_00000797	2L	17017975	17019806	+	XLOC_000453	AGAP005556|AGAP005556-RA	1.58796	1.29541	1.63188	1.88309	2.17397	2.03339	1.03751	0.828812	1.02069	0.742369	0.806345	0.554254	1.50508	2.03015	0.962339	0.700989
TCONS_00000798	2L	17023367	17025365	+	XLOC_000454	-	0.444531	0.42688	0.317977	0.427231	0.475692	0.11631	0.195596	0.127865	0.0175803	0.290479	0.421299	0.300146	0.396463	0.339744	0.11368	0.337308
TCONS_00000799	2L	17023367	17030052	+	XLOC_000454	AGAP005557|AGAP005557-RA	0.000270713	0.465153	0.321238	0.146979	6.65783e-06	0.0952151	0.113918	4.92628e-06	0.191053	0.000129532	4.52908e-05	0.0466198	0.262221	0.0807336	0.101659	0.0155982
TCONS_00000800	2L	17023437	17030052	+	XLOC_000454	AGAP005557|AGAP005557-RA	2.69453	2.92811	3.16662	2.06053	2.21083	1.40487	1.20072	0.590626	0.809648	1.80057	1.39877	1.14946	2.92975	1.89208	0.866999	1.4496
TCONS_00000801	2L	17023437	17030052	+	XLOC_000454	AGAP005557|AGAP005557-RA	2.45755	3.52002	1.58212	5.85816	4.70445	3.20535	2.13368	1.57045	1.24892	1.11808	1.46589	1.25647	2.51989	4.58932	1.65102	1.28015
TCONS_00000802	2L	17023440	17030052	+	XLOC_000454	AGAP005557|AGAP005557-RA	1.51872	0.337517	0.533111	1.98003	0.758096	2.36737	0.188971	0.415741	0.541464	0.144593	0.0764802	0.218004	0.796449	1.70183	0.382059	0.146359
TCONS_00003479	2L	17025123	17027170	-	XLOC_001996	AGAP005557|AGAP005557-RA	0.076597	0	0.0407622	0.0855649	0.0903169	0.0833077	0	0.0341633	0.0428305	0	0	0	0.0391197	0.0863965	0.0256646	0
TCONS_00000803	2L	17025733	17030052	+	XLOC_000454	AGAP005557|AGAP005557-RA	7.87725e-05	4.08988e-05	1.44117e-06	7.79025e-06	2.62806e-07	1.04031e-05	9.03993e-10	2.08647e-08	5.29012e-10	0	3.36749e-08	1.28836e-06	4.03708e-05	6.15206e-06	7.43257e-09	4.40679e-07
TCONS_00000804	2L	17030571	17032220	+	XLOC_000455	AGAP005558|AGAP005558-RA	20.63	24.1103	16.0272	18.0352	14.2114	10.5982	7.88476	5.97082	6.82555	12.4079	11.0644	9.89275	20.2558	14.2816	6.89371	11.1217
TCONS_00000805	2L	17032428	17034254	+	XLOC_000456	AGAP005559|AGAP005559-RA	10.0617	10.4149	8.59793	8.61903	8.55375	7.33502	5.15918	5.13406	4.58849	6.2421	6.45322	6.72987	9.69153	8.16927	4.96058	6.47506
TCONS_00000806	2L	17032428	17034254	+	XLOC_000456	AGAP005559|AGAP005559-RA	2.65992	3.00776	1.94173	4.89612	4.10999	3.15698	4.86035	3.39484	4.43987	6.18137	5.39781	4.24817	2.53647	4.05436	4.23169	5.27578
TCONS_00003480	2L	17034494	17036297	-	XLOC_001997	AGAP005560|AGAP005560-RA	4.94419	5.58215	4.28966	3.6227	2.59326	2.27014	0.544751	0.298267	0.43083	0.0807806	0.0911371	0.076638	4.93866	2.8287	0.424616	0.0828519
TCONS_00000807	2L	17045942	17047716	+	XLOC_000457	AGAP005561|AGAP005561-RA	4.79944	5.69436	4.16084	4.62819	2.94993	3.03169	1.94452	1.56888	1.59539	2.06385	1.85614	1.58213	4.88488	3.5366	1.70293	1.83404
TCONS_00003481	2L	17047662	17082946	-	XLOC_001998	AGAP005562|AGAP005562-RA	7.98908	9.23314	8.49686	4.50654	2.2427	1.98881	0.930931	0.990172	1.02402	1.28638	1.3033	1.04941	8.57303	2.91268	0.981709	1.21303
TCONS_00000808	2L	17069971	17082025	+	XLOC_000458	AGAP005563|AGAP005563-RA	0.0151014	0.0140901	0.00836653	0.00588004	0.00695089	0.00202861	0.0312472	0.0247967	0.0360164	0.0193233	0.0118017	0.00711749	0.0125193	0.00495318	0.0306868	0.0127475
TCONS_00000809	2L	17074321	17082025	+	XLOC_000458	AGAP005563|AGAP005563-RB	0.0625071	0.0773739	0.091487	0.19702	0.171365	0.216792	0.873914	0.76378	0.839378	0.601789	0.538151	0.543116	0.0771227	0.195059	0.825691	0.561019
TCONS_00000810	2L	17074324	17082025	+	XLOC_000458	AGAP005563|AGAP005563-RC	0.020388	0.0272662	0	0.0357441	0.0586565	0.0509736	0.34327	0.141733	0.215707	0.164646	0.213829	0.140504	0.0158847	0.0484581	0.23357	0.172993
TCONS_00003482	2L	17100282	17146196	-	XLOC_001999	AGAP005564|AGAP005564-RD	0.537431	0.813135	0.620455	0.490517	0.22965	0.27778	0.0720853	0.073427	0.0661153	0.0732552	0.0703812	0.0574271	0.657007	0.332649	0.0705425	0.0670212
TCONS_00003483	2L	17100282	17147936	-	XLOC_001999	AGAP005564|AGAP005564-RD	0.00680342	0	0	0	0	0	0	0	0	0	0	0	0.00226781	0	0	0
TCONS_00003484	2L	17101402	17147936	-	XLOC_001999	AGAP005564|AGAP005564-RB	0.356286	0.316224	0.314008	0.322561	0.199701	0.183171	0.112875	0.0754648	0.0916774	0.0889708	0.103412	0.0948718	0.328839	0.235144	0.093339	0.0957516
TCONS_00003485	2L	17101402	17174924	-	XLOC_001999	AGAP005564|AGAP005564-RD	0.00554523	0	0.0106358	0	0	0	0	0	0	0	0	0	0.00539368	0	0	0
TCONS_00003486	2L	17101402	17247167	-	XLOC_001999	AGAP005564|AGAP005564-RA	0.205218	0.201606	0.12658	0.25233	0.237484	0.145785	0.138022	0.0925871	0.115823	0.109052	0.0729296	0.0529373	0.177802	0.211866	0.115478	0.0783062
TCONS_00003487	2L	17101411	17104645	-	XLOC_001999	AGAP005564|AGAP005564-RC	0.176465	0.0426143	0	0	0	0	0	0	0	0	0	0	0.0730264	0	0	0
TCONS_00003488	2L	17300427	17308481	-	XLOC_002000	AGAP005565|AGAP005565-RA	3.39978	2.84476	2.95882	2.98989	2.82619	2.80157	0.908441	0.707707	1.04624	0.306064	0.269436	0.240126	3.06778	2.87255	0.887463	0.271875
TCONS_00003489	2L	17302743	17304872	-	XLOC_002000	AGAP005565|AGAP005565-RA	0	0	0	0	0	0	0	0	0	0.162222	0.198721	0.118005	0	0	0	0.15965
TCONS_00003490	2L	17306920	17308326	-	XLOC_002000	AGAP005566|AGAP005566-RA	12.2461	13.8535	9.14753	19.9269	17.4541	14.9886	5.74157	4.83459	5.09868	0.881423	1.19871	0.84204	11.749	17.4565	5.22495	0.974058
TCONS_00000811	2L	17309027	17316195	+	XLOC_000459	AGAP005567|AGAP005567-RA	0.253106	0.344955	0.14761	0.329734	0.41317	0.265949	0.159959	0.166644	0.126528	0.0285903	0.125252	0.28545	0.248557	0.336284	0.151043	0.146431
TCONS_00000812	2L	17309328	17317243	+	XLOC_000459	AGAP005567|AGAP005567-RA	1.71567	1.45663	1.19198	2.18871	2.18338	1.91635	2.02903	1.33275	1.48488	2.10245	1.93607	1.61088	1.45476	2.09615	1.61555	1.88313
TCONS_00000813	2L	17312841	17316195	+	XLOC_000459	AGAP005567|AGAP005567-RB	0.00747047	0	0	0	0	0	3.67287e-06	0.133269	0	0.0716144	0.0678649	3.11586e-07	0.00249016	0	0.0444241	0.0464932
TCONS_00003491	2L	17317911	17319877	-	XLOC_002001	AGAP005568|AGAP005568-RA	0.997096	1.29079	1.09499	0.668961	0.471355	0.375271	0.253806	0.319071	0.210297	0.074329	0.175851	0.0997096	1.12763	0.505195	0.261058	0.11663
TCONS_00000814	2L	17320615	17321803	+	XLOC_000460	AGAP005569|AGAP005569-RA	27.4002	31.378	21.8046	36.0126	27.8625	24.7149	20.8953	16.5101	16.1026	10.3975	10.6803	8.65495	26.8609	29.53	17.836	9.91092
TCONS_00000815	2L	17324463	17325485	+	XLOC_000461	-	0.815083	0.638052	0.759761	1.56378	1.44576	1.81826	2.13176	2.15757	2.51533	2.31248	2.25347	1.88096	0.737632	1.60927	2.26822	2.14897
TCONS_00003492	2L	17326581	17327606	-	XLOC_002002	AGAP005570|AGAP005570-RA	2.80718	3.21112	2.33388	1.95442	1.2159	1.20774	0.371299	0.232572	0.232572	0.0367219	0.0571229	0.0163208	2.78406	1.45935	0.278814	0.0367219
TCONS_00003493	2L	17328670	17333092	-	XLOC_002003	AGAP005572|AGAP005572-RA	0.0741101	1.00585e-08	0.254538	1.09223	1.56241	2.06277	4.45184	3.82689	4.03164	3.43169	3.22074	2.56266	0.109549	1.57247	4.10346	3.0717
TCONS_00003494	2L	17328670	17336622	-	XLOC_002003	AGAP005573|AGAP005573-RA	1.80121	1.75568	1.59735	1.58428	1.15566	1.32194	0.80352	0.686246	0.763574	0.458502	0.453213	0.426726	1.71808	1.35396	0.751113	0.446147
TCONS_00003495	2L	17328861	17330699	-	XLOC_002003	AGAP005571|AGAP005571-RA	0.380214	0.839242	0.490258	1.02099	0.756443	0.0680861	1.62403	1.46873	0.23849	1.824	2.18426	1.66323	0.569905	0.615172	1.11042	1.8905
TCONS_00003496	2L	17331178	17333092	-	XLOC_002003	AGAP005572|AGAP005572-RA	6.73933	7.25499	5.00859	6.55564	3.88436	3.14643	1.29224	0.566545	0.594542	0.0744163	0.0893389	0.0857121	6.3343	4.52881	0.817775	0.0831557
TCONS_00003497	2L	17334218	17336622	-	XLOC_002003	AGAP005573|AGAP005573-RA	0	6.70165e-10	0	0	0	0	0	0	0	0	0	0	2.23388e-10	0	0	0
TCONS_00003498	2L	17337185	17339341	-	XLOC_002004	AGAP005574|AGAP005574-RA	5.53368	5.6384	5.09826	6.20977	5.25626	5.5594	2.40123	2.16056	2.15872	1.01047	0.942489	0.920442	5.42345	5.67514	2.24017	0.957799
TCONS_00003499	2L	17339766	17343861	-	XLOC_002005	AGAP005575|AGAP005575-RA	4.23783	4.36965	3.15803	3.71856	3.51223	3.31965	4.85224	3.51452	3.86529	2.98264	3.07549	2.40148	3.92184	3.51682	4.07735	2.81987
TCONS_00000816	2L	17345840	17348553	+	XLOC_000462	AGAP005576|AGAP005576-RA	13.6533	16.644	11.5628	11.4986	7.25103	6.38054	2.41274	2.00606	1.97219	1.41212	0.710448	0.517315	13.9534	8.37674	2.13033	0.879962
TCONS_00000817	2L	17346100	17348553	+	XLOC_000462	AGAP005576|AGAP005576-RA	0.279124	0.40595	0.224841	1.05923	1.3111	0.82926	2.7171	2.40531	2.20056	1.41685	2.5316	1.88286	0.303305	1.06653	2.44099	1.94377
TCONS_00000818	2L	17346100	17348553	+	XLOC_000462	AGAP005576|AGAP005576-RA	0.449891	0.439304	0.266887	0.682244	0.618155	0.725303	0.922094	0.929289	1.15306	0.906394	0.617287	0.698232	0.385361	0.675234	1.00148	0.740638
TCONS_00000819	2L	17349144	17361462	+	XLOC_000463	AGAP005577|AGAP005577-RA	1.47059	1.24375	0.983667	1.37807	0.949465	0.821957	1.23111	0.828102	1.07299	1.69474	1.60888	1.49034	1.23267	1.04983	1.04407	1.59799
TCONS_00003500	2L	17351063	17353474	-	XLOC_002006	AGAP005578|AGAP005578-RA	3.23337	3.83142	2.59728	2.25083	1.42899	1.30241	0.552139	0.395909	0.364112	0.311125	0.282235	0.253862	3.22069	1.66074	0.437386	0.282407
TCONS_00003501	2L	17362421	17362522	-	XLOC_002007	AGAP005579|AGAP005579-RA	0	0	0	0	0	0	0	0	0	0	0	0	0	0	0	0
TCONS_00000820	2L	17368092	17368686	+	XLOC_000464	AGAP005580|AGAP005580-RA	1.72857	1.30657	1.63119	11.3372	10.9152	10.8259	47.7671	42.7599	43.7418	92.8642	91.3791	77.7858	1.55545	11.0261	44.7563	87.343
TCONS_00000821	2L	17369416	17371537	+	XLOC_000465	AGAP005581|AGAP005581-RA	3.49896	3.19896	2.18843	1.45579	0.404212	0.315791	0.293685	0.25579	0.180001	0.138948	0.113685	0.0978951	2.96212	0.725266	0.243159	0.116843
TCONS_00003502	2L	17371656	17373292	-	XLOC_002008	AGAP005582|AGAP005582-RA	6.1078	7.67265	6.23651	4.72742	2.83452	2.02884	0.927193	0.758611	0.751981	0.592432	0.592117	0.528959	6.67232	3.19693	0.812595	0.571169
TCONS_00003503	2L	17371656	17373780	-	XLOC_002008	AGAP005582|AGAP005582-RA	0.434018	0.40509	0.409204	0.327369	0.186909	0.251291	0.102432	0.143673	0.09773	0.0890247	0.0324274	0.0566672	0.416104	0.25519	0.114611	0.0593731
TCONS_00000822	2L	17374619	17413681	+	XLOC_000466	AGAP005583|AGAP005583-RA	1.83332	1.91052	1.43672	1.41712	0.995305	1.05785	0.507498	0.30287	0.438017	0.347066	0.314967	0.293179	1.72685	1.15676	0.416129	0.318404
TCONS_00000823	2L	17374843	17413681	+	XLOC_000466	AGAP005583|AGAP005583-RA	1.08972	1.24876	1.04854	0.932182	0.674589	0.704203	0.196509	0.128655	0.120636	0.0539122	0.0564988	0.0418599	1.12901	0.770324	0.1486	0.050757
TCONS_00000824	2L	17408031	17411022	+	XLOC_000466	AGAP005583|AGAP005583-RA	0	0	0	0	0	0	0	0	0	0	0	0	0	0	0	0
TCONS_00000825	2L	17409194	17411022	+	XLOC_000466	AGAP005583|AGAP005583-RB	0	0	0	0.0634142	0	0	0	0	0	0	0	0	0	0.0211381	0	0
TCONS_00003504	2L	17416619	17423500	-	XLOC_002009	AGAP005584|AGAP005584-RA	0.402929	0.350588	0.425258	0.35169	0.403952	0.492977	0.375046	0.32143	0.483742	0.461734	0.326088	0.375495	0.392925	0.416206	0.393406	0.387772
TCONS_00003505	2L	17420791	17423473	-	XLOC_002009	AGAP005584|AGAP005584-RA	3.01916	3.50611	2.80443	2.0702	1.20411	0.941811	0	0.000484812	0	0	1.37816e-09	0	3.1099	1.40537	0.000161604	4.59385e-10
TCONS_00000826	2L	17424809	17441217	+	XLOC_000467	AGAP005585|AGAP005585-RB	0	0	0.0274742	0	0.0184719	0	0	0	0	0	0	0	0.00915807	0.00615729	0	0
TCONS_00000827	2L	17429154	17441217	+	XLOC_000467	AGAP005585|AGAP005585-RA	0.0157664	0	0.00778832	0	0	0	0.0113943	0	0.00798473	0.0170915	0.0113943	0.0113943	0.00785159	0	0.00645968	0.0132934
TCONS_00000828	2L	17429154	17441217	+	XLOC_000467	AGAP005585|AGAP005585-RC	0.031766	0.0600409	7.68872e-09	0.0275188	0	0.0100068	0	0.00750512	0.009495	0	0	0	0.0306023	0.0125085	0.00566671	0
TCONS_00003506	2L	17443366	17446411	-	XLOC_002010	AGAP005586|AGAP005586-RA	0	0	0	0.00398759	0	0.00199379	0.0119628	0	0	0	0.00199379	0.0119628	0	0.00199379	0.00398759	0.00465219
TCONS_00000829	2L	17456730	17457620	+	XLOC_000468	AGAP005587|AGAP005587-RA	0	0	0	0	0	0	0	0	0	0	0	0	0	0	0	0
TCONS_00003507	2L	17464048	17474311	-	XLOC_002011	AGAP005588|AGAP005588-RA	0	0.00500777	0	0	0.00250388	0	0.00500777	0.00500777	0.00250388	0	0	0	0.00166926	0.000834628	0.00417314	0
TCONS_00003508	2L	17484834	17486338	-	XLOC_002012	AGAP005589|AGAP005589-RA	0.00241763	0.00725288	0.00241763	0.00241763	0	0	0	0	0	0	0	0	0.00402938	0.000805875	0	0
TCONS_00003509	2L	17496155	17496247	-	XLOC_002013	AGAP028756|AGAP028756-RA	0	0	0	0	0	0	0	0	0	0	0	0	0	0	0	0
TCONS_00003510	2L	17502197	17503018	-	XLOC_002014	AGAP005591|AGAP005591-RA	0	0	0	0	0	0	0	0	0	0	0	0	0	0	0	0
TCONS_00003511	2L	17504143	17505076	-	XLOC_002015	AGAP005592|AGAP005592-RA	0	0	0	0	0	0	0	0	0	0	0	0	0	0	0	0
TCONS_00003512	2L	17505484	17506353	-	XLOC_002016	AGAP005593|AGAP005593-RA	0	0	0	0	0	0	0	0	0	0	0	0	0	0	0	0
TCONS_00000830	2L	17538629	17609597	+	XLOC_000469	AGAP005595|AGAP005595-RA	0.51609	0.558807	0.540577	0.341967	0.178933	0.198069	0.0424594	0.0172668	0.0399433	0.013381	0.0206064	0.00880155	0.538491	0.239656	0.0332231	0.014263
TCONS_00000831	2L	17564327	17565211	+	XLOC_000470	AGAP005594|AGAP005594-RA	0.00895954	0.00447977	0.0313584	0.00895954	0	0.00447977	0	0	0	0	0	0	0.0149326	0.00447977	0	0
TCONS_00000832	2L	17595470	17607151	+	XLOC_000469	AGAP005595|AGAP005595-RA	0.276532	0.281741	0.20787	0.0393654	0.00870389	0.0259759	0	0	0.00632408	0.00984227	0.000876432	0.00434083	0.255381	0.0246817	0.00210803	0.00501985
TCONS_00003513	2L	17699011	17699845	-	XLOC_002017	AGAP005596|AGAP005596-RA	0	0.00485696	0	0	0	0.0145709	0.0874252	0.0194278	0.155423	0.0485696	0.0631404	0.0922822	0.00161899	0.00485696	0.0874252	0.0679974
TCONS_00003514	2L	17701863	17702692	-	XLOC_002018	AGAP005597|AGAP005597-RA	0	0.0048983	0	0	0	0	0	0	0.0048983	0.00979659	0	0	0.00163277	0	0.00163277	0.00326553
TCONS_00003515	2L	17703580	17704386	-	XLOC_002019	AGAP005598|AGAP005598-RA	0	0	0	0	0	0	0	0	0.00509738	0	0	0	0	0	0.00169913	0
TCONS_00000833	2L	17708774	17714263	+	XLOC_000471	AGAP005599|AGAP005599-RK	0	0	0	0	0.00410079	0.0136964	0.0267324	0.00457317	0.00734367	0.00017292	0	0.0087516	0	0.0059324	0.0128831	0.00297484
TCONS_00000834	2L	17708774	17722411	+	XLOC_000471	AGAP005599|AGAP005599-RI	0	0	0	0	0	0	0	0	0	0	0	0	0	0	0	0
TCONS_00000835	2L	17708774	17740450	+	XLOC_000471	AGAP005599|AGAP005599-RA	0	0	0.0279413	0.023725	0	0	0	0	0.00568325	0.00638548	0	0	0.00931377	0.00790834	0.00189442	0.00212849
TCONS_00000836	2L	17708774	17740450	+	XLOC_000471	AGAP005599|AGAP005599-RB	0	0	0.00298715	0	0	0	0	0	0	9.43056e-10	0	0	0.000995717	0	0	3.14352e-10
TCONS_00000837	2L	17708774	17740450	+	XLOC_000471	AGAP005599|AGAP005599-RC	0	0	0	0	0	0	0	0	0	0	0	0	0	0	0	0
TCONS_00000838	2L	17708774	17740450	+	XLOC_000471	AGAP005599|AGAP005599-RE	0.0384799	0.028585	0.0135041	0	0.0177352	0.0217233	0.021789	0.0482824	0.0432993	0	0.0043977	0.00221211	0.0268563	0.0131528	0.0377902	0.00220327
TCONS_00000839	2L	17708774	17740450	+	XLOC_000471	AGAP005599|AGAP005599-RG	0	0	0	0	0	0	0	0	0	0	0	0	0	0	0	0
TCONS_00003516	2L	17749157	17750909	-	XLOC_002020	AGAP005600|AGAP005600-RA	0.00952669	0.011432	0.00952669	0.0323907	0.0476334	0.0285801	0.0209587	0.0247694	0.0228641	0.0323907	0.00381068	0.0285801	0.0101618	0.0362014	0.0228641	0.0215938
TCONS_00003517	2L	17763924	17764724	-	XLOC_002021	-	0.035625	0.0178125	0.011875	0.397812	0.415625	0.338437	1.70406	1.59719	1.71	3.35469	2.30969	2.20875	0.0217708	0.383958	1.67042	2.62437
TCONS_00000840	2L	17784444	17784539	+	XLOC_000472	AGAP028757|AGAP028757-RA	0	0	0	0	0	0	0	0	0	0	0	0	0	0	0	0
TCONS_00000841	2L	17792416	17797332	+	XLOC_000473	AGAP005601|AGAP005601-RA	0.513181	0.484337	0.259595	1.03357	1.22226	0.746335	0.3942	0.245173	0.270411	0.134605	0.133403	0.143018	0.419037	1.00072	0.303261	0.137008
TCONS_00000842	2L	17801168	17802186	+	XLOC_000474	AGAP005602|AGAP005602-RA	14.2923	16.9085	14.9071	10.589	6.51017	7.91289	5.34325	4.18236	5.67193	8.88634	7.65003	7.18783	15.3693	8.33734	5.06585	7.90806
TCONS_00003518	2L	17802271	17803028	-	XLOC_002022	AGAP005603|AGAP005603-RA	26.0766	26.8153	23.6694	29.8802	23.3856	24.0468	22.9008	20.2666	23.361	43.7093	40.0647	35.7003	25.5204	25.7709	22.1761	39.8248
TCONS_00000843	2L	17803558	17804284	+	XLOC_000475	AGAP005604|AGAP005604-RA	2.16719	3.15875	2.28	1.60312	0.849062	1.02719	0.57	0.635312	0.718437	0.362187	0.6175	0.35625	2.53531	1.15979	0.64125	0.445312
TCONS_00003519	2L	17804323	17805414	-	XLOC_002023	AGAP005605|AGAP005605-RA	3.38618	4.16156	3.27006	3.67086	2.63703	2.80559	2.73067	2.10513	2.32238	1.31851	1.42714	1.60319	3.60593	3.03782	2.38606	1.44962
TCONS_00000844	2L	17805981	17828596	+	XLOC_000476	AGAP005606|AGAP005606-RA	1.01294	0.859627	0.476961	0.766208	0.758426	0.498523	0.461288	0.170367	0.234636	0.0273509	0.0888135	0.0366913	0.783177	0.674386	0.288764	0.0509519
TCONS_00000845	2L	17805981	17830355	+	XLOC_000476	AGAP005606|AGAP005606-RA	1.70882	1.31858	1.24671	1.17948	0.923269	0.908627	0.34626	0.257036	0.362809	0.095989	0.056436	0.0732725	1.4247	1.00379	0.322035	0.0752325
TCONS_00000846	2L	17826153	17830355	+	XLOC_000476	AGAP005606|AGAP005606-RA	0.699011	0.551325	0.654901	0.80972	0.655898	0.6836	0.442152	0.24331	0.349536	0.332105	0.270667	0.227087	0.635079	0.716406	0.344999	0.27662
TCONS_00003520	2L	17830520	17833666	-	XLOC_002024	AGAP005608|AGAP005608-RA	9.6164	10.9266	8.69537	11.6934	10.2728	10.4771	6.20048	5.05362	5.15126	9.00921	8.93091	8.19435	9.74612	10.8144	5.46845	8.71149
TCONS_00003521	2L	17830520	17833666	-	XLOC_002024	AGAP005608|AGAP005608-RA	1.38326	1.17041	1.09644	1.25102	1.66562	1.41638	1.0734	0.818037	0.924013	1.31796	1.25865	1.05708	1.21671	1.44434	0.938483	1.21123
TCONS_00000847	2L	17833846	17837159	+	XLOC_000477	AGAP005609|AGAP005609-RA	0.0814626	0.04908	0	0.0198528	0	0	0	0	0	0	0	0	0.0435142	0.0066176	0	0
TCONS_00000848	2L	17833846	17837159	+	XLOC_000477	AGAP005609|AGAP005609-RB	3.65232	4.01323	3.13465	3.26147	2.7811	2.23268	0.320147	0.179561	0.219927	0.0751649	0.0821246	0.0793407	3.60007	2.75842	0.239878	0.0788767
TCONS_00000849	2L	17839133	17841156	+	XLOC_000478	AGAP005610|AGAP005610-RA	0.690818	1.11356	0.598021	0.742371	0.649575	0.525846	0.340253	0.247457	0.494914	0.226836	0.123729	0.319632	0.800799	0.639264	0.360875	0.223399
TCONS_00000850	2L	17843368	17844428	+	XLOC_000479	AGAP005611|AGAP005611-RA	0.0320955	0.0601791	0.0280836	0.0521552	0	0.0320955	0	0	0.00401194	0	0.0120358	0	0.0401194	0.0280836	0.00133731	0.00401194
TCONS_00000851	2L	17845652	17848220	+	XLOC_000480	AGAP005612|AGAP005612-RA	0	0.0276386	0.00552772	0	0	0	0	0	0	0	0	0	0.0110554	0	0	0
TCONS_00000852	2L	17851787	17853008	+	XLOC_000481	AGAP005613|AGAP005613-RA	0	0	0	0	0	0	0	0	0	0	0	0	0	0	0	0
TCONS_00000853	2L	17851787	17853008	+	XLOC_000481	AGAP005613|AGAP005613-RB	0	0	0	0	0	0	0	0	0	0	0	0	0	0	0	0
TCONS_00003522	2L	17864589	17867076	-	XLOC_002025	AGAP005614|AGAP005614-RA	0.087299	0.128252	0.109738	0.306447	0.326688	0.48985	1.88753	2.02568	2.00635	3.24469	3.89835	2.30798	0.10843	0.374328	1.97319	3.15034
TCONS_00003523	2L	17864589	17867090	-	XLOC_002025	AGAP005614|AGAP005614-RA	0.0590562	0.0195855	0.0344461	0.219066	0.209877	0.25213	0.820589	0.859665	1.06783	1.87937	1.77327	1.73976	0.0376959	0.227024	0.916028	1.79746
TCONS_00003524	2L	17864667	17867404	-	XLOC_002025	AGAP005614|AGAP005614-RA	0.0128237	0	0.0213326	0.0120059	0.0703539	0.0613519	0.0807855	0.103125	0.0601568	0.0528307	0.151234	0.17167	0.0113854	0.0479039	0.0813558	0.125245
TCONS_00000854	2L	17874129	17875269	+	XLOC_000482	AGAP005615|AGAP005615-RA	3.1346	4.41694	3.62366	3.27708	2.49536	2.44915	0.723962	0.593033	0.897251	0.146333	0.273411	0.211797	3.72507	2.74053	0.738082	0.210514
TCONS_00003525	2L	17875650	17877259	-	XLOC_002026	AGAP005616|AGAP005616-RA	1.13677	1.78454	1.0034	1.77501	2.01634	1.44478	0.774781	0.631891	0.755729	0.038104	0.057156	0.0158767	1.30824	1.74537	0.7208	0.0370455
TCONS_00000855	2L	17878796	17914776	+	XLOC_000483	AGAP005617|AGAP005617-RB	0.863874	0.702191	0.72109	0.770617	0.819369	0.803357	0.642136	0.434419	0.551214	0.165527	0.151123	0.127786	0.762385	0.797781	0.54259	0.148145
TCONS_00000856	2L	17908755	17918400	+	XLOC_000483	AGAP005617|AGAP005617-RB	0.72822	0.638661	0.549477	0.792238	0.658991	0.728714	0.413828	0.365594	0.566444	0.17907	0.110835	0.114808	0.638786	0.726648	0.448622	0.134905
TCONS_00000857	2L	17912232	17917502	+	XLOC_000483	AGAP005617|AGAP005617-RA	0	0.0282676	0	0.0982421	0.0140658	0	0.192525	0.0781818	0	2.36018e-05	0.0904073	0.0425562	0.00942255	0.037436	0.0902357	0.044329
TCONS_00003526	2L	17919178	17921262	-	XLOC_002027	AGAP005618|AGAP005618-RA	0.854106	1.28558	0.99911	0.625991	0.532269	0.512817	0.373119	0.272324	0.401412	0.427937	0.357204	0.348362	1.04627	0.557026	0.348952	0.377834
TCONS_00000858	2L	17922357	17933797	+	XLOC_000484	AGAP005619|AGAP005619-RA	1.03479	1.11726	1.01904	0.858756	0.902645	0.857735	0.465408	0.345204	0.473196	0.0790231	0.0821134	0.0679581	1.05703	0.873045	0.427936	0.0763649
TCONS_00000859	2L	17923835	17928180	+	XLOC_000484	AGAP005619|AGAP005619-RA	0.626614	0.639535	0.225631	0.703836	0.814265	0.355125	0.17057	0.137278	0.117024	0.0301593	0.029526	0.0314143	0.49726	0.624409	0.141624	0.0303665
TCONS_00000860	2L	17932982	17933710	+	XLOC_000484	AGAP005620|AGAP005620-RA	0	0	0	0	0	0	0	0	0	0.0462829	0.0355641	0	0	0	0	0.0272823
TCONS_00003527	2L	17933699	17934601	-	XLOC_002028	AGAP005621|AGAP005621-RA	15.601	19.7151	16.1173	16.7783	11.9003	11.7241	7.97523	7.2845	8.32043	13.4023	12.9838	12.8598	17.1445	13.4676	7.86006	13.0819
TCONS_00000861	2L	17935918	17938174	+	XLOC_000485	AGAP005622|AGAP005622-RA	3.57651	3.11644	2.57934	4.72566	3.60566	3.2122	4.05324	2.70841	2.52729	3.2351	3.22261	2.88744	3.09076	3.84784	3.09631	3.11505
TCONS_00003528	2L	17945420	17947123	-	XLOC_002029	AGAP005623|AGAP005623-RA	4.12189	4.7945	4.34221	2.60599	1.77189	2.11935	0.610979	0.535784	0.646262	0.476339	0.442763	0.371595	4.41954	2.16574	0.597675	0.430232
TCONS_00000862	2L	17947266	17949488	+	XLOC_000486	AGAP005624|AGAP005624-RA	0.85388	1.06224	1.00993	0.378772	0.234171	0.112501	0	0.0134059	0.0207213	0.0163014	0.0179593	0	0.975351	0.241815	0.0113757	0.0114202
TCONS_00000863	2L	17947482	17949488	+	XLOC_000486	AGAP005624|AGAP005624-RB	3.01136	3.69358	3.09984	1.58304	0.520673	0.677011	0.256587	0.15295	0.246749	0.30398	0.218802	0.253305	3.26826	0.926909	0.218762	0.258696
TCONS_00003529	2L	17948974	17955192	-	XLOC_002030	AGAP005625|AGAP005625-RA	0.261495	0.280677	0.139902	0.0780986	0.100738	0.160684	0.158847	0.135242	0.137989	0.0546129	0.0816084	0.0778481	0.227358	0.113174	0.144026	0.0713564
TCONS_00003530	2L	17948974	17955192	-	XLOC_002030	AGAP005625|AGAP005625-RB	0.101425	0.108721	0.0960361	0.050139	0.0358636	0.00648114	0.0184403	0.0191899	0.0325454	0.0255434	0.00723681	0.00468155	0.102061	0.0308279	0.0233918	0.0124873
TCONS_00000864	2L	17959301	18000159	+	XLOC_000487	AGAP005627|AGAP005627-RE	0.329748	0.467395	0.365601	0.326908	0.17568	0.187138	0.0697543	0.060526	0.108374	0.0433734	0.0727936	0.0260151	0.387582	0.229909	0.0795514	0.047394
TCONS_00000865	2L	17959301	18000159	+	XLOC_000487	AGAP005627|AGAP005627-RG	0.082433	0.0172683	0.00656155	0	0.0735092	0.114709	0.0253313	0.00791744	0.0138205	0.0190312	0	0.056141	0.035421	0.0627393	0.0156898	0.0250574
TCONS_00000866	2L	17980924	18000152	+	XLOC_000487	AGAP005627|AGAP005627-RD	2.83822	6.08746	6.09452	0.936717	0.350812	0.170709	0.0638972	0.0436142	0.0461972	0.0273414	0.0293068	0.0235628	5.00674	0.486079	0.0512362	0.026737
TCONS_00000867	2L	17989786	18000152	+	XLOC_000487	AGAP005627|AGAP005627-RC	0.0541596	0	0.0833883	0.0149686	0	0.0143295	0.0133918	0.00306866	0.00377941	0	0.00263025	0	0.0458493	0.00976604	0.00674663	0.000876751
TCONS_00000868	2L	17990853	18000152	+	XLOC_000487	AGAP005627|AGAP005627-RA	0.163096	0.208308	0.132735	0.145815	0.0890562	0.0771838	0.0579371	0.0432644	0.0390362	0.00440311	0	0	0.168046	0.104018	0.0467459	0.0014677
TCONS_00000869	2L	17996824	18000152	+	XLOC_000487	AGAP005627|AGAP005627-RB	0	5.1292e-06	5.78265e-06	0	0	0	0	0	0	0	0	0	3.63728e-06	0	0	0
TCONS_00003531	2L	18000156	18001839	-	XLOC_002031	AGAP005627|AGAP005627-RE	0.40889	0.405159	0.258093	0.788165	0.872145	0.907191	1.21387	0.918849	1.21801	1.55076	1.45811	1.15581	0.357381	0.855834	1.11691	1.38823
TCONS_00003532	2L	18000156	18001841	-	XLOC_002031	AGAP005627|AGAP005627-RE	0.368007	0.337883	0.24654	0.577084	0.785292	1.06274	1.75739	1.40492	2.1945	2.82271	2.12023	2.6898	0.317477	0.808373	1.7856	2.54425
TCONS_00003533	2L	18000156	18001841	-	XLOC_002031	AGAP005627|AGAP005627-RE	1.09229	0.987611	1.04518	2.03967	1.37833	1.31226	1.33282	1.32824	0.70882	0.689097	0.760915	0.139143	1.0417	1.57676	1.12329	0.529719
TCONS_00000870	2L	18000914	18003103	+	XLOC_000488	AGAP005628|AGAP005628-RA	0.687457	0.743914	0.708475	1.13584	1.19944	1.27211	1.36538	1.40661	1.67449	2.49867	2.1738	1.49601	0.713282	1.20246	1.48216	2.05616
TCONS_00000871	2L	18001839	18002873	+	XLOC_000488	AGAP005628|AGAP005628-RA	0	0.0472214	0.0484629	0.0337783	0.0536698	0.104079	0.0863509	0.0391104	0.127137	0.144931	0.13306	0.0793602	0.0318948	0.0638425	0.0841994	0.119117
TCONS_00000872	2L	18004772	18006954	+	XLOC_000489	AGAP005629|AGAP005629-RA	1.99197	2.62312	2.00275	1.04371	0.55572	0.440266	0.120072	0.070812	0.113915	0.0461817	0.0785089	0.0538787	2.20595	0.679897	0.1016	0.0595231
TCONS_00003534	2L	18009937	18015089	-	XLOC_002032	AGAP005630|AGAP005630-RA	47.5452	50.7626	37.4614	44.695	39.8088	34.4293	32.7928	25.4592	24.2089	9.75666	10.752	8.11228	45.2564	39.6444	27.487	9.54031
TCONS_00003535	2L	18015541	18017179	-	XLOC_002033	AGAP005631|AGAP005631-RA	3.8916	5.11644	3.19006	2.95241	2.00407	1.5082	0.776949	0.463884	0.477595	0.418182	0.415896	0.381619	4.06603	2.15489	0.57281	0.405232
TCONS_00003536	2L	18017508	18017839	-	XLOC_002034	AGAP005632|AGAP005632-RA	0.891454	1.12246	1.14781	0.521827	0.555833	0.535796	0.0652283	0.108714	0.0434855	0.108714	0.0434855	0.0652283	1.05391	0.537818	0.0724759	0.0724759
TCONS_00000873	2L	18017837	18019248	+	XLOC_000490	AGAP005632|AGAP005632-RA	4.00569	4.7057	3.28308	3.76408	2.97681	2.15281	0.687731	0.372383	0.503899	0.347269	0.370548	0.249467	3.99816	2.96457	0.521338	0.322428
TCONS_00000874	2L	18037371	18044208	+	XLOC_000491	AGAP005633|AGAP005633-RA	0.596364	0.543571	0.254188	0.445807	0.293294	0.307959	0.306003	0.23268	0.23268	0.212149	0.23268	0.242456	0.464708	0.34902	0.257121	0.229095
TCONS_00000875	2L	18047404	18051517	+	XLOC_000492	-	0.225215	0.190281	0.210349	0.228188	0.359749	0.40732	0.472729	0.444484	0.643684	0.314409	0.35529	0.347857	0.208615	0.331752	0.520299	0.339185
TCONS_00003537	2L	18053563	18067863	-	XLOC_002035	AGAP005635|AGAP005635-RA	0.0601416	0.0668953	0.0640525	0.144079	0.129449	0.151983	0.40986	0.300505	0.252224	0.480722	0.398412	0.304428	0.0636965	0.141837	0.320863	0.394521
TCONS_00003538	2L	18053563	18067863	-	XLOC_002035	AGAP005635|AGAP005635-RA	1.31498	0.911145	0.565736	2.68375	2.80216	2.0668	2.84966	2.50354	2.26125	4.45831	4.22657	3.7925	0.930622	2.51757	2.53815	4.15913
TCONS_00003539	2L	18053563	18067863	-	XLOC_002035	AGAP005635|AGAP005635-RA	0.877032	1.01621	0.945067	0.381151	0.296654	0.321759	0.23435	0.194594	0.273733	0.169848	0.180078	0.193935	0.946102	0.333188	0.234226	0.181287
TCONS_00003540	2L	18053667	18058049	-	XLOC_002035	AGAP005634|AGAP005634-RA	0	0	0	0	0	0	0	0	0	0	0	0	0	0	0	0
TCONS_00003541	2L	18060479	18062986	-	XLOC_002035	AGAP005635|AGAP005635-RB	0	0	0	6.69096e-07	0	0	0	0	0	0	0	0	0	2.23032e-07	0	0
TCONS_00003542	2L	18060479	18067863	-	XLOC_002035	AGAP005635|AGAP005635-RA	2.23707	2.45892	1.78507	1.51525	1.22354	1.04862	0.980532	0.443688	0.441166	0.392353	0.837552	0.589027	2.16035	1.26247	0.621796	0.606311
TCONS_00003543	2L	18074160	18079141	-	XLOC_002036	AGAP005636|AGAP005636-RA	0.650891	0.588117	0.561482	2.01742	2.4027	2.03381	1.7517	1.42236	1.37248	0.372008	0.426714	0.276883	0.600163	2.15131	1.51551	0.358535
TCONS_00000876	2L	18079689	18084593	+	XLOC_000493	AGAP005637|AGAP005637-RA	0.0708046	0.107012	0.0893104	0.0675862	0.0836782	0.0667816	0.0587357	0.0466667	0.0257471	0.0112644	0.012069	0.00643678	0.0890422	0.072682	0.0437165	0.00992338
TCONS_00000877	2L	18086115	18091994	+	XLOC_000494	AGAP005638|AGAP005638-RA	0.285387	0.207369	0.226289	1.04195	1.13219	1.13463	0.723914	0.458942	0.819401	0.148064	0.222219	0.195192	0.239682	1.10292	0.667419	0.188491
TCONS_00000878	2L	18086336	18091358	+	XLOC_000494	AGAP005638|AGAP005638-RA	0.0450227	0.117681	0.0667376	0.0739251	0.360172	0.20015	0.538209	0.5166	0.142388	0.254451	0.235655	0.160465	0.0764804	0.211416	0.399065	0.216857
TCONS_00003544	2L	18091976	18120659	-	XLOC_002037	AGAP005639|AGAP005639-RA	1.53973	1.33456	1.04083	3.91262	4.39501	3.94865	7.79214	6.32654	5.38229	10.9262	10.6746	9.51008	1.30504	4.08543	6.50032	10.3703
TCONS_00003545	2L	18093303	18104524	-	XLOC_002037	AGAP005639|AGAP005639-RA	0	0	0	0	0.0101973	0	0.0535165	0	0	0	0.09408	0	0	0.00339909	0.0178388	0.03136
TCONS_00000879	2L	18121372	18124666	+	XLOC_000495	AGAP005640|AGAP005640-RA	2.1014	2.45235	1.68633	1.51248	1.07026	0.858378	0.5172	0.352044	0.365082	0.444401	0.48569	0.399852	2.08003	1.14704	0.411442	0.443314
TCONS_00003546	2L	18132154	18165156	-	XLOC_002038	AGAP005641|AGAP005641-RA	39.5256	40.753	24.8752	43.8498	31.3164	29.2219	17.5895	11.8126	13.0063	8.50195	8.26547	7.00425	35.0513	34.796	14.1361	7.92389
TCONS_00000880	2L	18141436	18142458	+	XLOC_000496	AGAP005642|AGAP005642-RA	0.259259	0.234568	0.164609	0.312757	0.485596	0.28395	0.547324	0.609053	0.469135	0.419753	0.534979	0.46502	0.219478	0.360768	0.541837	0.47325
TCONS_00000881	2L	18166375	18168796	+	XLOC_000497	AGAP005643|AGAP005643-RA	3.88915	4.65876	3.67552	2.38553	1.45706	1.3612	0.506685	0.297164	0.408087	0.132834	0.178024	0.138311	4.07448	1.7346	0.403979	0.149723
TCONS_00003547	2L	18171713	18174890	-	XLOC_002039	AGAP005644|AGAP005644-RA	0.725201	0.694492	0.466538	1.97718	1.81773	1.6441	1.14095	0.689767	0.827957	0.312994	0.316537	0.271655	0.628743	1.813	0.886225	0.300395
TCONS_00003548	2L	18215535	18216490	-	XLOC_002040	AGAP005645|AGAP005645-RA	0.150903	0.071013	0.0532597	0.128711	0.0266299	0.0621364	0.110958	0.0798896	0.0399448	0.0665747	0.110958	0.057698	0.0917251	0.0724924	0.0769307	0.0784102
TCONS_00003549	2L	18220868	18229541	-	XLOC_002041	AGAP005646|AGAP005646-RA	4.78075	5.51279	3.65406	7.45535	6.69877	6.8276	10.0584	9.08506	9.50833	14.3709	15.1499	13.2994	4.6492	6.99391	9.55059	14.2734
TCONS_00003550	2L	18223267	18228014	-	XLOC_002042	AGAP005647|AGAP005647-RA	1.66886	1.49042	1.32663	1.98378	1.65559	1.29324	1.55067	1.06499	1.14564	0.801728	0.761834	0.859269	1.4953	1.6442	1.25377	0.80761
TCONS_00003551	2L	18223267	18228014	-	XLOC_002042	AGAP005647|AGAP005647-RA	0.547094	0.515121	0.374265	0.489273	0.510985	0.509698	0.564646	0.292998	0.298064	0.259485	0.342942	0.182411	0.478827	0.503319	0.385236	0.261613
TCONS_00000882	2L	18230861	18233023	+	XLOC_000498	AGAP005648|AGAP005648-RA	7.11513	6.48485	5.77054	4.36992	2.54912	3.13738	1.12049	0.84037	1.07847	0.560247	0.882388	0.672296	6.45684	3.35214	1.01311	0.704977
TCONS_00000883	2L	18267307	18270472	+	XLOC_000499	AGAP005649|AGAP005649-RA	1.53935	1.46178	1.0719	0.687065	0.399948	0.403978	0.0866386	0.061453	0.0846238	0.014104	0.00705198	0.0130965	1.35767	0.496997	0.0775718	0.0114175
TCONS_00003552	2L	18271871	18273064	-	XLOC_002043	AGAP005650|AGAP005650-RA	1.29685	2.25649	1.50657	0.995835	0.496777	0.368805	0.111497	0.0831155	0.0750566	0.0151255	0.0181506	0.0181506	1.68664	0.620472	0.0898897	0.0171423
TCONS_00000884	2L	18273270	18274769	+	XLOC_000500	AGAP005651|AGAP005651-RA	1.95285	2.56311	2.0749	1.22551	0.607774	0.520593	0.186816	0.0896716	0.102126	0.0647628	0.0473267	0.0647628	2.19695	0.784626	0.126204	0.0589508
TCONS_00003553	2L	18292517	18293588	-	XLOC_002044	-	1.75489	1.05956	1.57987	6.1161	7.79057	9.98537	12.2322	13.164	22.8277	16.4893	12.9181	12.1991	1.46477	7.96401	16.0747	13.8688
TCONS_00000885	2L	18293874	18301098	+	XLOC_000501	AGAP005652|AGAP005652-RA	34.3135	33.2919	21.6478	20.4981	15.1117	13.1144	5.28952	4.0007	4.09764	2.13644	2.60872	1.735	29.7511	16.2414	4.46262	2.16005
TCONS_00003554	2L	18304594	18306299	-	XLOC_002045	AGAP005653|AGAP005653-RA	2.02531	1.67129	1.25489	1.49982	0.955863	0.812955	0.276994	0.276924	0.24567	0.161526	0.0558766	0.0501245	1.65049	1.08955	0.266529	0.0891757
TCONS_00003555	2L	18304594	18309995	-	XLOC_002045	AGAP005653|AGAP005653-RA	1.67468	1.48379	1.16883	1.20748	0.919754	0.710562	0.324016	0.180903	0.172944	0.112435	0.0914641	0.108942	1.44243	0.945932	0.225954	0.10428
TCONS_00000886	2L	18310062	18311366	+	XLOC_000502	AGAP005654|AGAP005654-RA	3.73464	4.96455	4.37098	2.37831	1.42997	1.18399	0.680966	0.446062	0.817216	0.993367	0.809915	0.634352	4.35672	1.66409	0.648081	0.812545
TCONS_00000887	2L	18310062	18312656	+	XLOC_000502	AGAP005654|AGAP005654-RA	0.336809	0.424701	0.327603	0.406291	0.274258	0.282748	0.259541	0.226401	0.227401	0.316049	0.217684	0.199529	0.363038	0.321099	0.237781	0.244421
TCONS_00003556	2L	18327701	18330656	-	XLOC_002046	-	0	0.00579176	0	0.0531825	0.0743694	0.111274	0.138944	0.109509	0.12988	0.0932926	0.1817	0.24573	0.00193059	0.0796085	0.126111	0.173574
TCONS_00003557	2L	18327701	18330666	-	XLOC_002046	-	0.0743568	0.0625319	0.0628661	0.333379	0.405024	0.564404	1.34132	1.41818	1.605	2.77699	2.87539	2.67097	0.0665849	0.434269	1.45483	2.77445
TCONS_00003558	2L	18327701	18330697	-	XLOC_002046	-	0.108639	0.0732877	0.13655	0.556454	0.830198	1.11681	2.85973	3.0279	4.65962	7.67898	6.3466	7.39356	0.106159	0.834486	3.51575	7.13971
TCONS_00000888	2L	18335094	18338289	+	XLOC_000503	AGAP005655|AGAP005655-RA	0.244206	0.315784	0.175385	0.403526	0.291925	0.27789	0.201974	0.0993753	0.232186	0.147193	0.148109	0.245986	0.245125	0.324447	0.177845	0.180429
TCONS_00003559	2L	18341076	18345362	-	XLOC_002047	AGAP005656|AGAP005656-RA	0.104305	0.100828	0.0747521	0.168627	0.106044	0.111259	0.0556295	0.0486758	0.0347684	0.03303	0.0278147	0.00695369	0.0932953	0.128643	0.0463579	0.0225995
TCONS_00003560	2L	18346305	18347977	-	XLOC_002048	AGAP005657|AGAP005657-RA	0.0759261	0.0743346	0.0503177	0.0629612	0.0491998	0.0347583	0.0180844	0.0253537	0.019483	0.0349239	0.0277366	0.0252074	0.0668595	0.0489731	0.0209737	0.0292893
TCONS_00000889	2L	18349059	18350707	+	XLOC_000504	AGAP005658|AGAP005658-RA	0.00689927	0.00459951	0.00459951	0.0160983	0.00689927	0.00459951	0.0735922	0.0620934	0.0689927	0.0827912	0.163283	0.144885	0.0053661	0.00919902	0.0682261	0.13032
TCONS_00000890	2L	18351448	18355427	+	XLOC_000505	AGAP005660|AGAP005660-RA	0.458519	0.611112	0.480734	0.401184	0.28584	0.299709	0.181536	0.136145	0.102081	0.166099	0.113411	0.0890488	0.516788	0.328911	0.139921	0.122853
TCONS_00000891	2L	18351791	18353234	+	XLOC_000505	AGAP005659|AGAP005659-RA	0.418337	0.3956	0.382866	0.654542	0.506011	0.537724	0.579401	0.375997	0.479491	0.566655	0.38108	0.395154	0.398934	0.566092	0.478296	0.44763
TCONS_00000892	2L	18353711	18355427	+	XLOC_000505	AGAP005660|AGAP005660-RA	0	0	0	0	0	0	0	0	0	0	0	0	0	0	0	0
TCONS_00003561	2L	18361193	18483419	-	XLOC_002049	AGAP005661|AGAP005661-RA	0.368251	0.488315	0.532295	0.168441	0.120914	0.123714	0.035495	0.0273348	0.0229508	0.0280925	0.0267309	0.0207002	0.462954	0.137689	0.0285935	0.0251746
TCONS_00003562	2L	18364960	18407794	-	XLOC_002049	AGAP005661|AGAP005661-RB	0	0	0.00944323	0	0	0	0	0	0	0	0	0	0.00314774	0	0	0
TCONS_00003563	2L	18364960	18482962	-	XLOC_002049	AGAP005661|AGAP005661-RA	0.191952	0.253305	0.101801	0.238191	0.180671	0.148739	0.0758486	0.0781359	0.0845179	0.0573659	0.105207	0.078707	0.182353	0.1892	0.0795008	0.0804265
TCONS_00003564	2L	18491771	18494246	-	XLOC_002050	AGAP005662|AGAP005662-RA	2.84506	3.11263	2.3271	2.19946	1.6005	1.20037	0.358394	0.152195	0.265113	0.0834616	0.108009	0.0638236	2.7616	1.66678	0.258567	0.0850981
TCONS_00003565	2L	18498870	18499823	-	XLOC_002051	AGAP005663|AGAP005663-RA	0	0.00404579	0	0	0	0	0	0	0	0	0	0	0.0013486	0	0	0
TCONS_00003566	2L	18500754	18501647	-	XLOC_002052	AGAP005664|AGAP005664-RA	0	0	0.00883573	0	0	0	0	0	0	0	0	0	0.00294524	0	0	0
TCONS_00000893	2L	18503475	18504377	+	XLOC_000506	AGAP005665|AGAP005665-RA	0	0	0	0	0	0	0	0	0	0	0	0	0	0	0	0
TCONS_00000894	2L	18504855	18505766	+	XLOC_000507	AGAP028731|AGAP028731-RA	0.00429926	0	0	0	0	0	0	0	0	0	0	0	0.00143309	0	0	0
TCONS_00000895	2L	18506658	18507362	+	XLOC_000508	AGAP028732|AGAP028732-RA	0	0	0	0	0	0	0	0	0	0	0	0	0	0	0	0
TCONS_00000896	2L	18508140	18509384	+	XLOC_000509	AGAP005667|AGAP005667-RA	0	0.00287116	0	0	0	0	0	0	0	0	0	0	0.000957053	0	0	0
TCONS_00000897	2L	18511136	18512353	+	XLOC_000510	AGAP005668|AGAP005668-RA	0	0	0	0	0	0	0	0	0	0	0	0	0	0	0	0
TCONS_00000898	2L	18513455	18514360	+	XLOC_000511	AGAP005669|AGAP005669-RA	0	0	0	0	0	0	0	0.00433816	0	0	0	0	0	0	0.00144605	0
TCONS_00003567	2L	18516374	18517276	-	XLOC_002053	AGAP005670|AGAP005670-RA	0.00435787	0	0	0	0	0	0	0	0	0	0	0	0.00145262	0	0	0
TCONS_00003568	2L	18530513	18531415	-	XLOC_002054	AGAP005671|AGAP005671-RA	0	0	0	0.00435787	0	0	0	0	0	0	0	0	0	0.00145262	0	0
TCONS_00003569	2L	18533564	18542604	-	XLOC_002055	AGAP005672|AGAP005672-RA	0.515974	0.483386	0.561895	0.678908	0.627195	0.941107	0.38811	0.276886	0.437008	0.0586332	0.0664782	0.051515	0.520419	0.74907	0.367335	0.0588755
TCONS_00000899	2L	18533596	18596602	+	XLOC_000512	AGAP005672|AGAP005672-RA	0.184928	0.109085	0.201339	0.162546	0.219063	0.495787	0.673896	0.461561	0.901304	1.18902	0.903125	0.923573	0.165117	0.292465	0.678921	1.00524
TCONS_00003570	2L	18535500	18540510	-	XLOC_002055	AGAP005672|AGAP005672-RB	0.652547	0.85971	0.405626	0.439205	0.0776661	0.238446	0.15677	0.075744	0.106878	0.0231923	0.101808	0	0.639294	0.251773	0.113131	0.0416667
TCONS_00003571	2L	18535500	18542604	-	XLOC_002055	AGAP005672|AGAP005672-RA	4.61356	5.48159	3.61886	1.91082	1.11141	0.590717	0	0.0329537	0	0.16028	0.0727985	0.163925	4.57134	1.20432	0.0109846	0.132334
TCONS_00003572	2L	18543954	18544676	-	XLOC_002056	AGAP005673|AGAP005673-RA	5.85393	8.64769	8.03293	3.77056	2.04922	1.81014	0.56695	0.368859	0.724057	0.66258	0.607934	0.491812	7.51152	2.54331	0.553288	0.587442
TCONS_00003573	2L	18553535	18613509	-	XLOC_002057	AGAP005674|AGAP005674-RA	1.45067	1.8328	1.44878	0.530626	0.239191	0.195329	0.368362	0.352854	0.327046	0.0949081	0.215693	0.0829192	1.57741	0.321715	0.349421	0.131173
TCONS_00003574	2L	18555848	18613450	-	XLOC_002057	AGAP005674|AGAP005674-RA	0.0311088	0.0524837	0.0758102	0.145346	0.0804243	0.0977018	0.311781	0.301741	0.278738	0.220669	0.133297	0.107618	0.0531343	0.107824	0.29742	0.153861
TCONS_00000900	2L	18648883	18670795	+	XLOC_000513	AGAP005675|AGAP005675-RA	2.4165	3.19323	2.4093	1.17948	0.578952	0.532204	0.266102	0.176203	0.197779	0.215759	0.147435	0.147435	2.67301	0.763545	0.213361	0.17021
TCONS_00000901	2L	18649875	18649946	+	XLOC_000514	AGAP005676|AGAP005676-RA	0.0696331	0	0	0.023211	0	0	0	0	0	0	0	0	0.023211	0.00773701	0	0
TCONS_00003575	2L	18651360	18653050	-	XLOC_002058	AGAP005677|AGAP005677-RA	0.0183251	0.0203612	0.0203612	0.0285057	0.00610836	0.0101806	0.0651559	0.0427585	0.0488669	0.0529391	0.0590475	0.016289	0.0196825	0.0149316	0.0522604	0.0427585
TCONS_00003576	2L	18657551	18659242	-	XLOC_002059	AGAP005678|AGAP005678-RA	0.0238265	0.0099277	0.0099277	0.0893493	0.073465	0.077436	0.389166	0.230323	0.299816	0.327614	0.268048	0.210467	0.0145606	0.0800834	0.306435	0.26871
TCONS_00003577	2L	18662281	18663999	-	XLOC_002060	AGAP005679|AGAP005679-RA	0.00779689	0.00974611	0.00974611	0.00389845	0	0.0116953	0	0	0	0.017543	0.00974611	0.00584767	0.00909637	0.00519793	0	0.0110456
TCONS_00003578	2L	18671587	18682339	-	XLOC_002061	AGAP005680|AGAP005680-RA	0.377908	0.337365	0.309561	0.523801	0.607119	0.609277	0.477895	0.430422	0.498751	0.316625	0.283301	0.277282	0.341612	0.580066	0.469023	0.292403
TCONS_00003579	2L	18671587	18687476	-	XLOC_002061	AGAP005680|AGAP005680-RA	0.877157	0.78834	0.72823	0.783691	0.601428	0.470364	0.583977	0.42149	0.50451	0.289981	0.224793	0.21957	0.797909	0.618495	0.503325	0.244781
TCONS_00003580	2L	18675462	18680046	-	XLOC_002061	AGAP005680|AGAP005680-RA	0.55222	0.406825	0.453461	0.906287	0.990531	0.926901	1.22786	1.02307	1.26533	1.17506	0.952411	1.04718	0.470835	0.94124	1.17209	1.05821
TCONS_00003581	2L	18693376	18697785	-	XLOC_002062	AGAP005681|AGAP005681-RA	0.0475466	0.0316977	0.0475466	0.3566	0.487353	0.740935	0.935084	1.05395	0.891499	0.483391	0.293204	0.515088	0.0422637	0.528296	0.960178	0.430561
TCONS_00000902	2L	18714834	18715578	+	XLOC_000515	AGAP028447|AGAP028447-RA	0.888642	0.101979	0.477139	9.53239	15.4603	14.5507	36.1525	50.1244	48.2398	94.9325	96.5052	101.452	0.489254	13.1812	44.8389	97.63
TCONS_00000903	2L	18714834	18740494	+	XLOC_000515	AGAP005682|AGAP005682-RA	0.964531	0.975682	1.08738	4.18643	4.52945	5.00837	11.1256	10.0161	10.9018	17.0595	16.9952	16.0517	1.0092	4.57475	10.6812	16.7022
TCONS_00000904	2L	18725671	18740086	+	XLOC_000515	AGAP005682|AGAP005682-RA	0.0156941	0.0209696	0.0123157	0.0490075	0.0128413	0.0396858	0.0435867	0.0308848	0.0162751	0.0518377	0.0378951	0.0396607	0.0163265	0.0338449	0.0302488	0.0431311
TCONS_00003582	2L	18740491	18742387	-	XLOC_002063	AGAP005683|AGAP005683-RA	5.02167	6.28619	4.57818	5.74263	4.5145	4.00733	2.99071	2.14012	2.26294	2.09691	2.12193	1.52379	5.29535	4.75482	2.46459	1.91421
TCONS_00000905	2L	18744613	18746180	+	XLOC_000516	AGAP005684|AGAP005684-RA	2.17836	2.45324	2.1944	1.18195	0.664275	0.650531	0.361915	0.284035	0.281744	0.316103	0.3413	0.213026	2.27533	0.832252	0.309231	0.290143
TCONS_00003583	2L	18746156	18746953	-	XLOC_002064	AGAP005685|AGAP005685-RA	18.5826	22.8454	20.8887	15.9778	10.6794	11.1241	4.98712	3.72922	4.67582	5.00618	4.28828	3.96428	20.7722	12.5938	4.46405	4.41958
TCONS_00003584	2L	18750630	18751523	-	XLOC_002065	AGAP005686|AGAP005686-RA	0	0	0	0	0	0	0	0	0.00441787	0	0	0	0	0	0.00147262	0
TCONS_00003585	2L	18752858	18753751	-	XLOC_002066	AGAP005687|AGAP005687-RA	0	0	0	0	0.00441787	0.00441787	0.00883573	0.0176715	0.00441787	0.0176715	0.0176715	0.0132536	0	0.00294524	0.0103084	0.0161988
TCONS_00003586	2L	18754229	18755134	-	XLOC_002067	AGAP005688|AGAP005688-RA	0	0	0	0	0	0	0	0	0	0	0	0	0	0	0	0
TCONS_00000906	2L	18756789	18757691	+	XLOC_000517	AGAP005689|AGAP005689-RA	0	0.00435787	0	0.139452	0.113305	0.135094	0.196104	0.169957	0.222251	0.0610101	0.0479365	0.0348629	0.00145262	0.129283	0.196104	0.0479365
TCONS_00000907	2L	18760040	18761031	+	XLOC_000518	AGAP005690|AGAP005690-RA	0	0	0	0	0	0	0	0	0	0	0	0	0	0	0	0
TCONS_00000908	2L	18763872	18764777	+	XLOC_000519	AGAP005691|AGAP005691-RA	0	0	0	0	0	0	0.0173526	0	0.00867631	0	0.00433816	0.00433816	0	0	0.00867631	0.0028921
TCONS_00000909	2L	18784528	18784599	+	XLOC_000520	AGAP005692|AGAP005692-RA	0	0.0618961	0.0618961	0.139266	0.0464221	0.015474	0.0618961	0.0309481	0.0618961	0	0	0	0.0412641	0.0670541	0.0515801	0
TCONS_00000910	2L	18785249	18788122	+	XLOC_000521	AGAP005693|AGAP005693-RA	0.00120334	0.0132367	0.00601668	0.00361001	0	0.00120334	0.114317	0.10108	0.141994	0.225024	0.0493368	0.232244	0.0068189	0.00160445	0.11913	0.168868
TCONS_00005354	2L	18808198	18809418	.	XLOC_003177	-	0.00882481	0	0.0029416	0.0794233	0.108839	0.117664	0.391233	0.388292	0.679511	1.18841	0.797175	0.803058	0.00392214	0.101976	0.486345	0.929547
TCONS_00003587	2L	18826540	18827957	-	XLOC_002068	-	15.9278	13.7756	14.594	19.9979	16.3687	21.4446	21.9765	19.8243	26.1816	45.0855	32.4453	33.6385	14.7658	19.2704	22.6608	37.0564
TCONS_00000911	2L	18921531	18921630	+	XLOC_000522	AGAP013592|AGAP013592-RA	0	0	0	0	0	0	0	0	0	0	0	0	0	0	0	0
TCONS_00000912	2L	18991754	18991845	+	XLOC_000523	AGAP028758|AGAP028758-RA	0	0	0	0	0	0	0	0	0	0	0	0	0	0	0	0
TCONS_00003588	2L	19097966	19098322	-	XLOC_002069	AGAP005695|AGAP005695-RA	0	0	0	0	0	0	0	0	0	0	0	0	0	0	0	0
TCONS_00003589	2L	19099811	19100268	-	XLOC_002070	AGAP005696|AGAP005696-RA	0	0	0	0	0.0348733	0	0	0	0	0	0	0	0	0.0116244	0	0
TCONS_00000913	2L	19100804	19101270	+	XLOC_000524	AGAP005697|AGAP005697-RA	0	0.0172044	0	0	0	0	0	0	0	0	0	0	0.00573481	0	0	0
TCONS_00000914	2L	19101852	19102333	+	XLOC_000525	AGAP005698|AGAP005698-RA	0	0	0	0	0	0	0	0	0	0	0	0	0	0	0	0
TCONS_00003590	2L	19145043	19146916	-	XLOC_002071	AGAP005699|AGAP005699-RA	2.12075	2.14999	1.58472	1.84591	1.29039	1.09351	0.397641	0.313825	0.345012	0.134496	0.0682228	0.138395	1.95182	1.40994	0.35216	0.113705
TCONS_00000915	2L	19151273	19157811	+	XLOC_000526	AGAP005700|AGAP005700-RA	4.72831	5.22242	3.54193	3.38713	2.83806	2.7808	2.82972	1.7818	1.98412	2.25274	2.37574	2.29136	4.49756	3.002	2.19855	2.30662
TCONS_00003591	2L	19158540	19163521	-	XLOC_002072	AGAP005701|AGAP005701-RA	0.0259613	0.0495625	0.018881	0.0755238	0.0165208	0.040122	0.00236012	0.00236012	0	0	0	0	0.0314683	0.0440556	0.00157341	0
TCONS_00003592	2L	19199629	19200549	-	XLOC_002073	AGAP005702|AGAP005702-RA	0	0	0	0	0	0	0	0	0	0	0	0	0	0	0	0
TCONS_00003593	2L	19200728	19201656	-	XLOC_002074	AGAP005703|AGAP005703-RA	0	0	0	0	0	0	0	0	0.00458689	0	0	0	0	0	0.00152896	0
TCONS_00000916	2L	19203806	19204943	+	XLOC_000527	AGAP005704|AGAP005704-RA	0	0	0	0	0	0	0	0	0	0	0	0	0	0	0	0
TCONS_00003594	2L	19205025	19206090	-	XLOC_002075	AGAP005705|AGAP005705-RA	0	0	0	0	0	0	0	0	0	0	0	0	0	0	0	0
TCONS_00003595	2L	19206409	19207435	-	XLOC_002076	AGAP005706|AGAP005706-RA	0	0	0	0	0	0	0	0	0	0	0	0	0	0	0	0
TCONS_00003596	2L	19207943	19208994	-	XLOC_002077	AGAP005707|AGAP005707-RA	0	0	0	0	0	0	0	0.00437776	0	0.00437776	0	0	0	0	0.00145925	0.00145925
TCONS_00003597	2L	19209379	19210349	-	XLOC_002078	AGAP005708|AGAP005708-RA	0	0	0	0.00491503	0.0196601	0	0	0.00983006	0	0	0	0.00491503	0	0.00819172	0.00327669	0.00163834
TCONS_00003598	2L	19210685	19211637	-	XLOC_002079	AGAP005709|AGAP005709-RA	0	0	0	0	0	0	0	0.00497426	0.00497426	0	0	0	0	0	0.00331617	0
TCONS_00000917	2L	19213769	19255034	+	XLOC_000528	AGAP005710|AGAP005710-RA	0.852866	0.934153	0.64235	1.59655	1.45612	1.28106	2.952	2.38374	2.02055	2.59975	3.05212	3.15578	0.809789	1.44458	2.4521	2.93589
TCONS_00000918	2L	19213769	19257701	+	XLOC_000528	AGAP005710|AGAP005710-RA	0.52779	0.471499	0.470734	1.04072	0.935459	1.21409	1.6064	1.396	2.15603	2.46428	1.92546	2.08491	0.490007	1.06342	1.71947	2.15821
TCONS_00000919	2L	19260916	19275432	+	XLOC_000529	AGAP005711|AGAP005711-RA	0.00790269	0.0293223	0.0224966	0.0180263	0.0101689	0.0440725	4.73188e-10	0	0.0210382	0	0.0854361	1.22296e-06	0.0199072	0.0240892	0.00701275	0.0284791
TCONS_00000920	2L	19266182	19276317	+	XLOC_000529	AGAP005711|AGAP005711-RA	0.24153	0.209223	0.183891	0.436885	0.559515	0.530725	0.930279	0.644168	0.773867	0.815487	0.748237	0.862299	0.211548	0.509042	0.782771	0.808674
TCONS_00003599	2L	19277265	19279043	-	XLOC_002080	AGAP005712|AGAP005712-RC	0	0	0.00207578	0	0	0.00207578	0.000901327	0	0.00207578	0	0	0	0.000691927	0.000691927	0.000992369	0
TCONS_00003600	2L	19277265	19281750	-	XLOC_002080	AGAP005712|AGAP005712-RA	0	0.00450725	0	0	0	0	0.0053573	0	0	0	0	0	0.00150242	0	0.00178577	0
TCONS_00003601	2L	19277265	19282704	-	XLOC_002080	AGAP005712|AGAP005712-RB	0.00193611	0	0	0	0	0	0	0	0	0	0	0	0.000645369	0	0	0
TCONS_00000921	2L	19371653	19395369	+	XLOC_000530	AGAP005713|AGAP005713-RA	0.0884231	0.0615597	0.0955796	0.396898	0.537838	0.591003	0.505438	0.401758	0.411478	0.10206	0.153899	0.0809996	0.0818541	0.50858	0.439558	0.11232
TCONS_00003602	2L	19395295	19409330	-	XLOC_002081	AGAP028448|AGAP028448-RA	0.0233366	0.0168256	0.0168256	0.0949444	0.0913389	0.131218	0.0901371	0.0648987	0.132201	0.0264402	0.0228347	0.0372567	0.0189959	0.105834	0.0957456	0.0288439
TCONS_00003603	2L	19419184	19473933	-	XLOC_002082	AGAP005714|AGAP005714-RA	0.0174068	0.0140823	0.0102305	0.0575348	0.0619916	0.0597585	0.149725	0.118721	0.1423	0.0997469	0.0914712	0.121477	0.0139065	0.0597616	0.136915	0.104232
TCONS_00003604	2L	19447598	19497667	-	XLOC_002082	AGAP005714|AGAP005714-RA	0.0573219	0.0643403	0.0648835	0.167373	0.260108	0.30996	0.723713	0.557626	0.582169	0.997864	0.848397	0.790832	0.0621819	0.245814	0.621169	0.879031
TCONS_00003605	2L	19486749	19487779	-	XLOC_002083	-	0.00365073	0.00730145	0.00730145	0.0292058	0.0255551	0.0438087	0.35412	0.368723	0.551259	1.0003	0.675384	0.861571	0.00608454	0.0328565	0.424701	0.845751
TCONS_00000922	2L	19503076	19537280	+	XLOC_000531	AGAP005715|AGAP005715-RA	0.930882	0.96218	0.739873	0.701379	0.618699	0.633631	0.235559	0.204324	0.252179	0.209766	0.0855791	0.187744	0.877645	0.651236	0.230688	0.16103
TCONS_00000923	2L	19511901	19520866	+	XLOC_000531	AGAP005715|AGAP005715-RA	0.238148	0.206627	0.179198	1.07467	0.994993	0.874961	0.501307	0.302573	0.367535	0.272008	0.172611	0.172923	0.207991	0.981543	0.390471	0.205847
TCONS_00000924	2L	19511901	19522497	+	XLOC_000531	AGAP005715|AGAP005715-RA	0.152778	0.112784	0.0957627	0.807219	0.605402	0.769206	1.03803	0.806771	0.79204	0.783399	0.599988	0.692455	0.120441	0.727276	0.878947	0.691947
TCONS_00000925	2L	19513062	19537280	+	XLOC_000531	AGAP005715|AGAP005715-RB	0.100498	0.0534427	0.0857588	0.379493	0.484377	0.339739	0.303897	0.0990375	0.213045	8.16221e-07	0.0589172	0	0.0798998	0.401203	0.205327	0.0196394
TCONS_00000926	2L	19542880	19567580	+	XLOC_000532	AGAP005716|AGAP005716-RA	0.00130247	0.00651236	0.00260494	0.00651236	0.00651236	0	0.00260494	0	0.00260494	0	0.00130247	0.00130247	0.00347326	0.00434157	0.00173663	0.000868314
TCONS_00003606	2L	19562478	19565503	-	XLOC_002084	AGAP005717|AGAP005717-RA	0	0	0	0	0	0	0	0	0	0	0	0	0	0	0	0
TCONS_00000927	2L	19575583	19577248	+	XLOC_000533	AGAP005718|AGAP005718-RA	0.528296	0.420906	0.51112	1.38769	1.46122	1.55804	1.60414	1.27436	1.44625	1.35075	1.5275	1.13491	0.486774	1.46898	1.44158	1.33772
TCONS_00000928	2L	19575583	19579944	+	XLOC_000533	AGAP005718|AGAP005718-RA	1.156	1.16423	0.713146	1.135	1.21288	1.1454	0.807841	0.556777	0.683925	0.886244	1.01686	0.821226	1.01113	1.16443	0.682848	0.90811
TCONS_00000929	2L	19575583	19594390	+	XLOC_000533	AGAP005719|AGAP005719-RA	0.840422	0.939098	0.073739	0.195092	0.336903	0.146583	0.190148	0.0832225	0.0711473	0.083173	0.0591531	0.0643549	0.617753	0.226193	0.114839	0.0688936
TCONS_00000930	2L	19575583	19594390	+	XLOC_000533	AGAP005719|AGAP005719-RA	1.47317	1.07442	1.41953	1.15686	1.04177	1.11399	0.653185	0.44772	0.413406	0.399996	0.428132	0.299492	1.32237	1.10421	0.504771	0.375873
TCONS_00000931	2L	19575583	19594390	+	XLOC_000533	AGAP005719|AGAP005719-RA	0.888516	0.853874	0.605027	0.623964	0.413588	0.375107	0.274734	0.200388	0.267272	0.169445	0.140681	0.194291	0.782472	0.470886	0.247465	0.168139
TCONS_00000932	2L	19575583	19594390	+	XLOC_000533	AGAP005719|AGAP005719-RA	0	2.19387e-09	0	0	0	0	0	0	0	0	0	0	7.31291e-10	0	0	0
TCONS_00000933	2L	19582843	19592997	+	XLOC_000533	AGAP005719|AGAP005719-RA	2.20616	2.11167	1.68623	1.75761	1.32282	1.36924	0.655995	0.491124	0.560529	0.440483	0.429175	0.235804	2.00136	1.48322	0.569216	0.368487
TCONS_00000934	2L	19594681	19628095	+	XLOC_000534	AGAP005722|AGAP005722-RA	0.635437	0.77055	0.691866	0.267388	0.176787	0.345786	0.137014	0.0774954	0.21719	0.118912	0.109026	0.085919	0.699285	0.263321	0.1439	0.104619
TCONS_00000935	2L	19595051	19595932	+	XLOC_000534	AGAP005720|AGAP005720-RA	0.111694	0.0884527	0.00857721	0.123582	0.157635	0.000236424	0.0622683	0.0962925	2.38085e-10	0.144301	0.109684	0.153984	0.0695747	0.0938178	0.0528536	0.13599
TCONS_00003607	2L	19597894	19612250	-	XLOC_002085	AGAP005721|AGAP005721-RA	0.881115	0.817634	0.736379	1.01823	0.855723	0.782085	0.617035	0.474837	0.487533	0.677976	0.634809	0.535779	0.811709	0.885347	0.526468	0.616188
TCONS_00000936	2L	19619512	19628095	+	XLOC_000534	AGAP005722|AGAP005722-RA	0.599118	0.504379	0.549657	1.58585	1.69122	1.87194	2.90075	2.49461	2.9524	4.54626	3.66745	3.76182	0.551051	1.71634	2.78259	3.99185
TCONS_00000937	2L	19624314	19626122	+	XLOC_000534	AGAP005722|AGAP005722-RA	0.211926	0.260215	0	0.555666	0.653809	0.272537	2.33947	1.4944	1.59539	1.85375	2.35905	2.09975	0.15738	0.494004	1.80975	2.10419
TCONS_00000938	2L	19626929	19628095	+	XLOC_000534	AGAP005723|AGAP005723-RA	3.74966	4.19492	4.30321	2.32895	1.50639	1.65512	0	0	0	0	0	0	4.0826	1.83015	0	0
TCONS_00000939	2L	19628473	19649154	+	XLOC_000535	AGAP005724|AGAP005724-RA	0.0425141	0.0212571	0.0779426	0.194856	0.155885	0.180685	0.272799	0.205485	0.240913	0.102742	0.0991996	0.131085	0.0472379	0.177142	0.239732	0.111009
TCONS_00003608	2L	19653010	19664780	-	XLOC_002086	AGAP005725|AGAP005725-RA	0	0	0	0.00357846	0.0107354	0	0.00178923	0	0.00178923	0	0	0	0	0.00477128	0.00119282	0
TCONS_00003609	2L	19670508	19670689	-	XLOC_002087	AGAP013675|AGAP013675-RA	0.0462648	0.0925295	0.138794	0.185059	0.0462648	0.0462648	0	0.0462648	0	0.0462648	0.0462648	0	0.0925295	0.0925295	0.0154216	0.0308432
TCONS_00000940	2L	19729816	19729887	+	XLOC_000536	AGAP005726|AGAP005726-RA	0	0	0.0530538	0	0	0	0	0.0265269	0	0	0	0	0.0176846	0	0.0088423	0
TCONS_00000941	2L	19737617	19765990	+	XLOC_000537	AGAP005727|AGAP005727-RA	0.337828	0.28362	0.196747	1.66664	2.01942	1.87088	1.79227	1.63008	1.74318	2.68489	2.78276	2.11134	0.272732	1.85231	1.72184	2.52633
TCONS_00000942	2L	19753791	19765598	+	XLOC_000537	AGAP005727|AGAP005727-RA	0.0716206	0.144036	0.0494551	0.606102	0.804273	0.434257	0.523403	0.450546	0.384401	0.682795	0.863533	0.652957	0.0883704	0.614877	0.452783	0.733095
TCONS_00003610	2L	19769635	19782922	-	XLOC_002088	AGAP005728|AGAP005728-RA	5.84142	6.29417	4.84242	5.89637	5.23776	4.2281	3.27011	2.12676	2.39497	1.28442	1.32133	1.10152	5.65934	5.12074	2.59728	1.23576
TCONS_00003611	2L	19791508	19873275	-	XLOC_002089	AGAP005729|AGAP005729-RA	2.95972	3.29541	2.60985	2.88408	2.37109	2.76588	1.42785	0.919595	1.25528	0.560267	0.723383	0.602819	2.955	2.67368	1.20091	0.628823
TCONS_00000943	2L	19879021	19879902	+	XLOC_000538	AGAP028395|AGAP028395-RA	0	0.00450079	0	0	0.00450079	0	0	0	0	0	0	0	0.00150026	0.00150026	0	0
TCONS_00003612	2L	19922670	19927047	-	XLOC_002090	AGAP005731|AGAP005731-RB	0.685802	0.832327	0.646228	0.696195	0.572189	0.487521	0.483327	0.289016	0.369701	0.114834	0.117033	0.0905963	0.721452	0.585301	0.380681	0.107488
TCONS_00003613	2L	19922903	19927047	-	XLOC_002090	AGAP005731|AGAP005731-RA	1.23125	1.46193	1.00387	0.974992	0.946879	0.806853	0.717098	0.587858	0.593655	0.140686	0.202755	0.230383	1.23235	0.909575	0.63287	0.191275
TCONS_00003614	2L	19922903	19927047	-	XLOC_002090	AGAP005731|AGAP005731-RB	0	0	0	0	0	0	0	0	0	0	0	0	0	0	0	0
TCONS_00000944	2L	19927678	19929776	+	XLOC_000539	AGAP005732|AGAP005732-RA	11.3096	12.8161	10.2023	10.1308	7.4037	6.66438	2.32259	1.5484	1.81518	0.266784	0.334788	0.258066	11.4427	8.06631	1.89539	0.286546
TCONS_00003615	2L	19929849	19931010	-	XLOC_002091	AGAP005733|AGAP005733-RA	0.0268125	0.0153214	0.0191518	0.00766071	0.00766071	0	0	0	0	0	0.00766071	0	0.0204286	0.00510714	0	0.00255357
TCONS_00003616	2L	19933596	19952434	-	XLOC_002092	AGAP005734|AGAP005734-RA	0.101234	0.142648	0.115039	0.0368125	0.0184062	0.00460156	0	0	0.00460156	0	0	0	0.119641	0.0199401	0.00153385	0
TCONS_00000945	2L	19966426	19968896	+	XLOC_000540	AGAP005735|AGAP005735-RA	1.05551	1.24005	0.956252	2.09145	1.97542	1.82722	5.22583	4.72114	4.14795	4.07526	4.13397	3.18191	1.08394	1.9647	4.69831	3.79705
TCONS_00000946	2L	19970366	19971945	+	XLOC_000541	AGAP005736|AGAP005736-RA	2.07905	2.86567	2.00202	1.37295	0.750298	0	0	0	0	0	0	0	2.31558	0.70775	0	0
TCONS_00000947	2L	19970366	20029645	+	XLOC_000541	AGAP005737|AGAP005737-RA	1.36213	1.01585	1.16779	2.07147	1.97951	2.66563	2.46423	2.18215	3.05647	3.25903	2.86131	2.98634	1.18192	2.23887	2.56761	3.03556
TCONS_00000948	2L	19980174	20024720	+	XLOC_000541	AGAP005737|AGAP005737-RA	0	4.3744e-11	0	0	0	0	0	0	0	0	0	0	1.45813e-11	0	0	0
TCONS_00003617	2L	20030184	20032054	-	XLOC_002093	AGAP005738|AGAP005738-RA	2.58561	3.14227	2.46335	1.87808	1.20696	1.23558	0.40579	0.335557	0.421397	0.2133	0.200294	0.143067	2.73041	1.44021	0.387581	0.185553
TCONS_00000949	2L	20046252	20060651	+	XLOC_000542	AGAP005739|AGAP005739-RA	0.107124	0.0970811	0.053562	0.225965	0.188025	0.176308	0.177424	0.107682	0.114377	0.113261	0.0775533	0.0574676	0.0859224	0.196766	0.133161	0.0827607
TCONS_00000950	2L	20054341	20057217	+	XLOC_000543	AGAP005740|AGAP005740-RA	0.00546165	0.0120156	0.0163849	0.0152926	0.0174773	0.0163849	0.0207543	0.0076463	0.0131079	0.00546165	0.00873863	0.00436932	0.0112874	0.0163849	0.0138362	0.00618986
TCONS_00000951	2L	20061869	20063869	+	XLOC_000544	AGAP005741|AGAP005741-RA	0.183297	0.153838	0.103104	0.572802	0.366594	0.328952	0.266762	0.158748	0.198026	0.12929	0.106378	0.0900118	0.146747	0.422783	0.207845	0.10856
TCONS_00003618	2L	20067322	20073591	-	XLOC_002094	AGAP005742|AGAP005742-RA	0.0712653	0.0565187	0.093411	0.11643	0.0557952	0.0793856	0.0106135	0.0165077	0.0197236	0.00299489	0.00829959	0	0.0737317	0.0838704	0.0156149	0.00376483
TCONS_00003619	2L	20068964	20073591	-	XLOC_002094	AGAP005742|AGAP005742-RB	0.170728	0.158451	0.128996	0.266515	0.191512	0.201095	0.090154	0.0659914	0.088524	0.0325957	0.0329384	0.047533	0.152725	0.219708	0.0815565	0.037689
TCONS_00003620	2L	20132558	20160581	-	XLOC_002095	-	0.785508	0.816371	0.813384	1.29226	1.04734	1.32225	0.51969	0.417146	0.586393	0.26714	0.297677	0.262832	0.805088	1.22062	0.507743	0.275883
TCONS_00000952	2L	20161872	20164292	+	XLOC_000545	AGAP005743|AGAP005743-RA	5.86001	7.10052	5.39341	4.86478	3.56083	2.97441	0.888094	0.513121	0.704836	0.119822	0.0873997	0.142377	6.11798	3.80001	0.702017	0.116533
TCONS_00000953	2L	20167021	20168922	+	XLOC_000546	AGAP005744|AGAP005744-RA	10.3377	11.4303	9.89205	12.9842	11.8743	11.2222	6.43053	6.46695	6.434	2.76263	2.73835	2.3759	10.5534	12.0269	6.44382	2.62563
TCONS_00003621	2L	20169939	20172174	-	XLOC_002096	AGAP005745|AGAP005745-RA	0.423647	0.492537	0.46362	0.22212	0.144602	0.111806	0.034287	0.0253426	0.0178889	0	0.00149074	0.00149074	0.459935	0.159509	0.0258395	0.000993827
[truncated: 21,945 more rows]
