# Supplementary material for: High-resolution transcriptional profiling of Anopheles gambiae spermatogenesis reveals mechanisms of sex chromosome regulation
Source: Sci Rep. 2019 Oct 16;9:14841. doi: 10.1038/s41598-019-51181-1 (PMC6795909; doi:10.1038/s41598-019-51181-1)
Supplement: Supplementary file 2 — Supplementary File S1, S2, S3 [file 41598_2019_51181_MOESM2_ESM.zip › S3 File - GO analysis.xlsx]

## Sheet: GOs DE gene clusters
CLUSTER 9										CLUSTER 10										CLUSTER 8										CLUSTER 5			CLUSTER 3										CLUSTER 6			CLUSTER 1
GO biological process complete	Anopheles gambiae - REFLIST (12428)	Client Text Box Input (689)	Client Text Box Input (expected)	Client Text Box Input (over/under)	Client Text Box Input (fold Enrichment)	Client Text Box Input (raw P-value)	Client Text Box Input (FDR)			GO biological process complete	Anopheles gambiae - REFLIST (12428)	Client Text Box Input (365)	Client Text Box Input (expected)	Client Text Box Input (over/under)	Client Text Box Input (fold Enrichment)	Client Text Box Input (raw P-value)	Client Text Box Input (FDR)			GO biological process complete	Anopheles gambiae - REFLIST (12428)	Client Text Box Input (1316)	Client Text Box Input (expected)	Client Text Box Input (over/under)	Client Text Box Input (fold Enrichment)	Client Text Box Input (raw P-value)	Client Text Box Input (FDR)						GO biological process complete	Anopheles gambiae - REFLIST (12428)	Client Text Box Input (1107)	Client Text Box Input (expected)	Client Text Box Input (over/under)	Client Text Box Input (fold Enrichment)	Client Text Box Input (raw P-value)	Client Text Box Input (FDR)						GO biological process complete	Anopheles gambiae - REFLIST (12428)	Client Text Box Input (430)	Client Text Box Input (expected)
mitochondrial electron transport, cytochrome c to oxygen (GO:0006123)	8	5	0.44	+	11.27	0.000356	0.0151			mitochondrial electron transport, NADH to ubiquinone (GO:0006120)	9	4	0.26	+	15.13	0.00038	0.0252			cilium movement (GO:0003341)	25	15	2.65	+	5.67	1.93e-06	0.000878						'de novo' protein folding (GO:0006458)	11	7	0.98	+	7.14	0.000342	0.0148						rRNA 3'-end processing (GO:0031125)	9	5	0.31
aerobic electron transport chain (GO:0019646)	9	5	0.5	+	10.02	0.00053	0.0211			mitochondrial electron transport, ubiquinol to cytochrome c (GO:0006122)	10	4	0.29	+	13.62	0.00052	0.0334			cilium organization (GO:0044782)	65	23	6.88	+	3.34	5.89e-06	0.00201						chaperone-mediated protein folding (GO:0061077)	17	8	1.51	+	5.28	0.000598	0.0238						ncRNA 3'-end processing (GO:0043628)	16	7	0.55
ATP synthesis coupled proton transport (GO:0015986)	21	10	1.16	+	8.59	2.43e-06	0.000384			mitochondrial ATP synthesis coupled electron transport (GO:0042775)	30	9	0.88	+	10.21	1.13e-06	0.000145			cilium assembly (GO:0060271)	61	21	6.46	+	3.25	2.08e-05	0.00501						regulation of protein catabolic process (GO:0042176)	23	9	2.05	+	4.39	0.000791	0.0306						cytoplasmic translation (GO:0002181)	34	10	1.18
energy coupled proton transport, down electrochemical gradient (GO:0015985)	21	10	1.16	+	8.59	2.43e-06	0.000369			oxidative phosphorylation (GO:0006119)	35	10	1.03	+	9.73	4.14e-07	6.8e-05			plasma membrane bounded cell projection assembly (GO:0120031)	61	21	6.46	+	3.25	2.08e-05	0.00473						RNA secondary structure unwinding (GO:0010501)	32	11	2.85	+	3.86	0.000521	0.0209						ribosomal large subunit assembly (GO:0000027)	18	5	0.62
mitochondrial ATP synthesis coupled electron transport (GO:0042775)	30	13	1.66	+	7.82	1.75e-07	4e-05			ATP synthesis coupled electron transport (GO:0042773)	35	10	1.03	+	9.73	4.14e-07	6.53e-05			cell projection assembly (GO:0030031)	61	21	6.46	+	3.25	2.08e-05	0.00448						tRNA aminoacylation (GO:0043039)	44	15	3.92	+	3.83	5.74e-05	0.00318						positive regulation of cellular component biogenesis (GO:0044089)	22	6	0.76
ATP hydrolysis coupled transmembrane transport (GO:0090662)	19	8	1.05	+	7.59	5.07e-05	0.0031			respiratory electron transport chain (GO:0022904)	42	11	1.23	+	8.92	2.28e-07	4.26e-05			microtubule cytoskeleton organization (GO:0000226)	65	19	6.88	+	2.76	0.000298	0.0422						amino acid activation (GO:0043038)	44	15	3.92	+	3.83	5.74e-05	0.00314						positive regulation of protein complex assembly (GO:0031334)	22	6	0.76
ATP hydrolysis coupled cation transmembrane transport (GO:0099132)	34	14	1.88	+	7.43	9.74e-08	2.67e-05			cellular respiration (GO:0045333)	64	13	1.88	+	6.92	2.36e-07	4.22e-05			cell projection organization (GO:0030030)	104	30	11.01	+	2.72	8.95e-06	0.00283						tRNA aminoacylation for protein translation (GO:0006418)	42	14	3.74	+	3.74	0.000123	0.00645						RNA 3'-end processing (GO:0031123)	35	8	1.21
aerobic respiration (GO:0009060)	37	15	2.05	+	7.31	4e-08	1.17e-05			electron transport chain (GO:0022900)	75	14	2.2	+	6.36	2.03e-07	4.16e-05			plasma membrane bounded cell projection organization (GO:0120036)	102	29	10.8	+	2.68	1.53e-05	0.00393						mRNA processing (GO:0006397)	127	42	11.31	+	3.71	3.91e-11	1.07e-08						actin filament organization (GO:0007015)	34	7	1.18
cytochrome complex assembly (GO:0017004)	15	6	0.83	+	7.22	0.000565	0.0219			ribonucleoprotein complex export from nucleus (GO:0071426)	34	6	1	+	6.01	0.000875	0.0506			microtubule-based process (GO:0007017)	131	37	13.87	+	2.67	1.1e-06	0.000645						mRNA splicing, via spliceosome (GO:0000398)	84	27	7.48	+	3.61	1.92e-07	2.39e-05						ribosomal large subunit biogenesis (GO:0042273)	55	11	1.9
ATP hydrolysis coupled ion transmembrane transport (GO:0099131)	18	7	1	+	7.01	0.000224	0.0103			RNA phosphodiester bond hydrolysis, endonucleolytic (GO:0090502)	34	6	1	+	6.01	0.000875	0.0499			movement of cell or subcellular component (GO:0006928)	111	27	11.75	+	2.3	0.000352	0.0466						RNA splicing, via transesterification reactions with bulged adenosine as nucleophile (GO:0000377)	84	27	7.48	+	3.61	1.92e-07	2.32e-05						ribosome assembly (GO:0042255)	40	8	1.38
ATP hydrolysis coupled proton transport (GO:0015991)	18	7	1	+	7.01	0.000224	0.0102			ribonucleoprotein complex localization (GO:0071166)	34	6	1	+	6.01	0.000875	0.0492			cellular protein modification process (GO:0006464)	767	118	81.22	+	1.45	0.000189	0.0287						RNA splicing, via transesterification reactions (GO:0000375)	85	27	7.57	+	3.57	2.34e-07	2.6e-05						translation (GO:0006412)	247	48	8.55
tricarboxylic acid cycle (GO:0006099)	21	8	1.16	+	6.87	8.92e-05	0.00495			energy derivation by oxidation of organic compounds (GO:0015980)	74	13	2.17	+	5.98	1.02e-06	0.000139			protein modification process (GO:0036211)	767	118	81.22	+	1.45	0.000189	0.0277						RNA 3'-end processing (GO:0031123)	35	11	3.12	+	3.53	0.000962	0.0369						peptide biosynthetic process (GO:0043043)	250	48	8.65
oxidative phosphorylation (GO:0006119)	35	13	1.94	+	6.7	7.24e-07	0.000142			ATP metabolic process (GO:0046034)	70	12	2.06	+	5.84	3.33e-06	0.000342			heterocycle metabolic process (GO:0046483)	1226	85	129.82	-	0.65	3.27e-05	0.00584						RNA splicing (GO:0008380)	103	31	9.17	+	3.38	8.41e-08	1.11e-05						amide biosynthetic process (GO:0043604)	273	49	9.45
ATP synthesis coupled electron transport (GO:0042773)	35	13	1.94	+	6.7	7.24e-07	0.000135			purine ribonucleoside triphosphate metabolic process (GO:0009205)	76	13	2.23	+	5.82	1.33e-06	0.000156			organic cyclic compound metabolic process (GO:1901360)	1259	87	133.32	-	0.65	2.13e-05	0.00437						protein folding (GO:0006457)	79	23	7.04	+	3.27	6.1e-06	0.000418						regulation of cellular component biogenesis (GO:0044087)	48	8	1.66
protein localization to mitochondrion (GO:0070585)	27	10	1.5	+	6.68	1.43e-05	0.00128			purine nucleoside triphosphate metabolic process (GO:0009144)	77	13	2.26	+	5.75	1.51e-06	0.000172			nucleobase-containing compound metabolic process (GO:0006139)	1179	81	124.84	-	0.65	3.64e-05	0.00622						maturation of SSU-rRNA (GO:0030490)	43	12	3.83	+	3.13	0.00137	0.0492						nuclear-transcribed mRNA catabolic process (GO:0000956)	48	8	1.66
protein targeting to mitochondrion (GO:0006626)	27	10	1.5	+	6.68	1.43e-05	0.00125			ribonucleoside triphosphate metabolic process (GO:0009199)	78	13	2.29	+	5.67	1.72e-06	0.000191			cellular aromatic compound metabolic process (GO:0006725)	1239	85	131.2	-	0.65	2.26e-05	0.00442						DNA conformation change (GO:0071103)	62	17	5.52	+	3.08	0.000179	0.00853						mRNA catabolic process (GO:0006402)	50	8	1.73
establishment of protein localization to mitochondrion (GO:0072655)	27	10	1.5	+	6.68	1.43e-05	0.00122			nucleoside triphosphate metabolic process (GO:0009141)	82	13	2.41	+	5.4	2.82e-06	0.000305			cellular nitrogen compound metabolic process (GO:0034641)	1561	104	165.29	-	0.63	2.96e-07	0.000243						mRNA metabolic process (GO:0016071)	174	47	15.5	+	3.03	8.27e-10	1.62e-07						peptide metabolic process (GO:0006518)	321	50	11.11
energy coupled proton transmembrane transport, against electrochemical gradient (GO:0015988)	19	7	1.05	+	6.65	0.000293	0.0128			protein maturation (GO:0051604)	46	7	1.35	+	5.18	0.000723	0.0443			nucleic acid metabolic process (GO:0090304)	921	58	97.52	-	0.59	2.83e-05	0.00528						ribonucleoprotein complex assembly (GO:0022618)	91	24	8.11	+	2.96	1.57e-05	0.00102						RNA splicing (GO:0008380)	103	16	3.56
citrate metabolic process (GO:0006101)	22	8	1.22	+	6.56	0.000116	0.00596			generation of precursor metabolites and energy (GO:0006091)	121	17	3.55	+	4.78	3.92e-07	6.71e-05			RNA metabolic process (GO:0016070)	740	42	78.36	-	0.54	1.43e-05	0.00391						RNA processing (GO:0006396)	360	94	32.07	+	2.93	2.11e-17	8.66e-15						ribonucleoprotein complex assembly (GO:0022618)	91	14	3.15
proton transmembrane transport (GO:0015992)	25	9	1.39	+	6.49	4.63e-05	0.00297			ribosome biogenesis (GO:0042254)	188	21	5.52	+	3.8	5.61e-07	8.22e-05			gene expression (GO:0010467)	901	44	95.41	-	0.46	8.22e-09	3.37e-05						ribosomal large subunit biogenesis (GO:0042273)	55	14	4.9	+	2.86	0.0012	0.0436						RNA catabolic process (GO:0006401)	59	9	2.04
respiratory electron transport chain (GO:0022904)	42	15	2.33	+	6.44	1.54e-07	3.72e-05			purine-containing compound metabolic process (GO:0072521)	171	17	5.02	+	3.39	2.72e-05	0.00228			cellular amide metabolic process (GO:0043603)	449	21	47.54	-	0.44	4.17e-05	0.00685						ribonucleoprotein complex subunit organization (GO:0071826)	95	24	8.46	+	2.84	2.85e-05	0.0017						actin cytoskeleton organization (GO:0030036)	59	9	2.04
tricarboxylic acid metabolic process (GO:0072350)	23	8	1.28	+	6.27	0.000149	0.00747			purine ribonucleotide metabolic process (GO:0009150)	142	14	4.17	+	3.36	0.00015	0.0112			peptide metabolic process (GO:0006518)	321	14	33.99	-	0.41	0.000313	0.0429						nuclear transport (GO:0051169)	68	17	6.06	+	2.81	0.000448	0.0188						actin filament-based process (GO:0030029)	60	9	2.08
cellular respiration (GO:0045333)	64	22	3.55	+	6.2	3.57e-10	4.88e-07			purine nucleotide metabolic process (GO:0006163)	144	14	4.23	+	3.31	0.000172	0.0126			amide biosynthetic process (GO:0043604)	273	7	28.91	-	0.24	4.55e-06	0.0017						nucleocytoplasmic transport (GO:0006913)	68	17	6.06	+	2.81	0.000448	0.0186						ribosome biogenesis (GO:0042254)	188	28	6.5
ATP metabolic process (GO:0046034)	70	23	3.88	+	5.93	2.95e-10	6.06e-07			ribonucleotide metabolic process (GO:0009259)	149	14	4.38	+	3.2	0.000238	0.0166			RNA processing (GO:0006396)	360	8	38.12	-	0.21	1.53e-08	3.13e-05						organelle localization (GO:0051640)	64	16	5.7	+	2.81	0.000652	0.0257						ribonucleoprotein complex subunit organization (GO:0071826)	95	14	3.29
ATP biosynthetic process (GO:0006754)	32	10	1.77	+	5.64	4.77e-05	0.00296			translation (GO:0006412)	247	23	7.25	+	3.17	2.94e-06	0.000309			peptide biosynthetic process (GO:0043043)	250	5	26.47	-	0.19	1.51e-06	0.000775						ribonucleoprotein complex biogenesis (GO:0022613)	236	57	21.02	+	2.71	7.93e-10	1.63e-07						ribonucleoprotein complex biogenesis (GO:0022613)	236	34	8.17
purine ribonucleoside triphosphate metabolic process (GO:0009205)	76	23	4.21	+	5.46	1.12e-09	9.22e-07			peptide biosynthetic process (GO:0043043)	250	23	7.34	+	3.13	3.54e-06	0.000354			translation (GO:0006412)	247	4	26.15	-	0.15	3.74e-07	0.000256						nucleobase-containing compound transport (GO:0015931)	68	16	6.06	+	2.64	0.00113	0.0423						rRNA processing (GO:0006364)	128	16	4.43
purine nucleoside triphosphate metabolic process (GO:0009144)	77	23	4.27	+	5.39	1.39e-09	9.49e-07			rRNA metabolic process (GO:0016072)	132	12	3.88	+	3.1	0.000856	0.0502			ribosome biogenesis (GO:0042254)	188	3	19.91	-	0.15	1.04e-05	0.00305						ncRNA metabolic process (GO:0034660)	253	58	22.54	+	2.57	2.83e-09	5.05e-07						ncRNA processing (GO:0034470)	202	25	6.99
energy derivation by oxidation of organic compounds (GO:0015980)	74	22	4.1	+	5.36	3.4e-09	1.4e-06			ribose phosphate metabolic process (GO:0019693)	166	15	4.88	+	3.08	0.000213	0.0151			ncRNA metabolic process (GO:0034660)	253	4	26.79	-	0.15	2.67e-07	0.000274						covalent chromatin modification (GO:0016569)	91	20	8.11	+	2.47	0.00069	0.027						rRNA metabolic process (GO:0016072)	132	16	4.57
ribonucleoside triphosphate metabolic process (GO:0009199)	78	23	4.32	+	5.32	1.71e-09	1e-06			ribonucleoprotein complex biogenesis (GO:0022613)	236	21	6.93	+	3.03	1.51e-05	0.00131			ncRNA processing (GO:0034470)	202	3	21.39	-	0.14	3.44e-06	0.00141						tRNA metabolic process (GO:0006399)	119	26	10.6	+	2.45	0.000166	0.00799						RNA processing (GO:0006396)	360	43	12.46
antibiotic metabolic process (GO:0016999)	28	8	1.55	+	5.15	0.000454	0.0186			amide biosynthetic process (GO:0043604)	273	23	8.02	+	2.87	1.35e-05	0.0012			ribonucleoprotein complex biogenesis (GO:0022613)	236	3	24.99	-	0.12	1.72e-07	0.000236						chromosome organization (GO:0051276)	221	48	19.69	+	2.44	2.21e-07	2.52e-05						mRNA processing (GO:0006397)	127	15	4.39
nucleoside triphosphate metabolic process (GO:0009141)	82	23	4.55	+	5.06	3.83e-09	1.43e-06			ncRNA processing (GO:0034470)	202	17	5.93	+	2.87	0.000182	0.0131			tRNA metabolic process (GO:0006399)	119	1	12.6	-	0.08	0.000129	0.0204						RNA metabolic process (GO:0016070)	740	158	65.91	+	2.4	2.24e-21	4.6e-18						mRNA metabolic process (GO:0016071)	174	20	6.02
electron transport chain (GO:0022900)	75	21	4.16	+	5.05	1.87e-08	5.9e-06			protein catabolic process (GO:0030163)	190	15	5.58	+	2.69	0.0008	0.0476																chromatin organization (GO:0006325)	146	31	13	+	2.38	4.44e-05	0.00257						cellular amide metabolic process (GO:0043603)	449	51	15.54
purine nucleoside triphosphate biosynthetic process (GO:0009145)	36	10	2	+	5.01	0.000109	0.00574			peptide metabolic process (GO:0006518)	321	25	9.43	+	2.65	1.98e-05	0.0017																rRNA metabolic process (GO:0016072)	132	28	11.76	+	2.38	0.000111	0.00593						gene expression (GO:0010467)	901	102	31.17
purine ribonucleoside triphosphate biosynthetic process (GO:0009206)	36	10	2	+	5.01	0.000109	0.00567			RNA processing (GO:0006396)	360	28	10.57	+	2.65	6.41e-06	0.000626																rRNA processing (GO:0006364)	128	27	11.4	+	2.37	0.000161	0.00785						ncRNA metabolic process (GO:0034660)	253	28	8.75
proton transmembrane transport (GO:1902600)	84	23	4.66	+	4.94	5.63e-09	1.93e-06			gene expression (GO:0010467)	901	70	26.46	+	2.65	2.77e-13	1.9e-10																nucleic acid metabolic process (GO:0090304)	921	192	82.04	+	2.34	6.72e-25	2.76e-21						cellular nitrogen compound biosynthetic process (GO:0044271)	726	80	25.12
mitochondrion organization (GO:0007005)	89	24	4.93	+	4.86	3.39e-09	1.55e-06			DNA metabolic process (GO:0006259)	206	16	6.05	+	2.64	0.000638	0.0397																ncRNA processing (GO:0034470)	202	42	17.99	+	2.33	4.46e-06	0.000327						tRNA metabolic process (GO:0006399)	119	13	4.12
intracellular protein transmembrane transport (GO:0065002)	26	7	1.44	+	4.86	0.00138	0.0488			chromosome organization (GO:0051276)	221	17	6.49	+	2.62	0.000483	0.0315																ribosome biogenesis (GO:0042254)	188	39	16.75	+	2.33	7.64e-06	0.000514						organonitrogen compound biosynthetic process (GO:1901566)	579	59	20.03
ribonucleoside triphosphate biosynthetic process (GO:0009201)	38	10	2.11	+	4.75	0.000159	0.00788			ncRNA metabolic process (GO:0034660)	253	19	7.43	+	2.56	0.000303	0.0204																cellular amino acid metabolic process (GO:0006520)	133	27	11.85	+	2.28	0.000362	0.0155						cellular macromolecule biosynthetic process (GO:0034645)	702	71	24.29
nucleoside triphosphate biosynthetic process (GO:0009142)	39	10	2.16	+	4.63	0.000191	0.00922			cellular protein metabolic process (GO:0044267)	1139	84	33.45	+	2.51	1.27e-14	1.74e-11																intracellular protein transport (GO:0006886)	227	46	20.22	+	2.28	2.94e-06	0.000236						macromolecule biosynthetic process (GO:0009059)	709	71	24.53
protein targeting (GO:0006605)	59	15	3.27	+	4.59	5.53e-06	0.000614			cellular component biogenesis (GO:0044085)	532	39	15.62	+	2.5	4.18e-07	6.35e-05																protein localization to organelle (GO:0033365)	109	22	9.71	+	2.27	0.00108	0.0406						positive regulation of cellular process (GO:0048522)	221	21	7.65
mitochondrial transport (GO:0006839)	70	17	3.88	+	4.38	2.26e-06	0.000372			protein-containing complex subunit organization (GO:0043933)	281	20	8.25	+	2.42	0.000554	0.035																DNA repair (GO:0006281)	136	27	12.11	+	2.23	0.00042	0.0178						cellular protein-containing complex assembly (GO:0034622)	236	22	8.17
generation of precursor metabolites and energy (GO:0006091)	121	28	6.71	+	4.17	3.18e-09	1.63e-06			organophosphate metabolic process (GO:0019637)	317	21	9.31	+	2.26	0.000758	0.0458																amide transport (GO:0042886)	269	53	23.96	+	2.21	8.28e-07	7.9e-05						positive regulation of biological process (GO:0048518)	231	21	7.99
establishment of protein localization to organelle (GO:0072594)	91	19	5.04	+	3.77	4.05e-06	0.000554			cellular macromolecule biosynthetic process (GO:0034645)	702	46	20.62	+	2.23	7.07e-07	0.0001																intracellular transport (GO:0046907)	326	64	29.04	+	2.2	5.76e-08	8.45e-06						protein-containing complex assembly (GO:0065003)	253	22	8.75
protein localization to organelle (GO:0033365)	109	20	6.04	+	3.31	1.24e-05	0.00115			macromolecule biosynthetic process (GO:0009059)	709	46	20.82	+	2.21	1.24e-06	0.000155																cellular response to DNA damage stimulus (GO:0006974)	153	30	13.63	+	2.2	0.000206	0.0096						RNA metabolic process (GO:0016070)	740	64	25.6
purine ribonucleotide metabolic process (GO:0009150)	142	25	7.87	+	3.18	2.02e-06	0.000345			cellular macromolecule metabolic process (GO:0044260)	1650	106	48.46	+	2.19	8.79e-15	1.8e-11																cellular macromolecule localization (GO:0070727)	271	53	24.14	+	2.2	9.46e-07	8.63e-05						protein-containing complex subunit organization (GO:0043933)	281	24	9.72
purine nucleotide metabolic process (GO:0006163)	144	25	7.98	+	3.13	2.52e-06	0.000357			organonitrogen compound biosynthetic process (GO:1901566)	579	36	17	+	2.12	4.95e-05	0.00406																cellular protein localization (GO:0034613)	267	52	23.78	+	2.19	1.34e-06	0.000112						cellular component biogenesis (GO:0044085)	532	45	18.41
ribonucleotide metabolic process (GO:0009259)	149	25	8.26	+	3.03	4.31e-06	0.000536			nucleobase-containing compound metabolic process (GO:0006139)	1179	73	34.63	+	2.11	2.93e-09	1e-06																protein transport (GO:0015031)	265	51	23.6	+	2.16	3.25e-06	0.000252						cellular biosynthetic process (GO:0044249)	1044	88	36.12
purine-containing compound metabolic process (GO:0072521)	171	27	9.48	+	2.85	4.94e-06	0.000564			cellular nitrogen compound metabolic process (GO:0034641)	1561	96	45.85	+	2.09	3.57e-12	1.47e-09																gene expression (GO:0010467)	901	173	80.25	+	2.16	4.25e-19	2.9e-16						cellular response to stress (GO:0033554)	241	20	8.34
protein modification by small protein conjugation (GO:0032446)	133	21	7.37	+	2.85	5.48e-05	0.00331			RNA metabolic process (GO:0016070)	740	45	21.73	+	2.07	6.81e-06	0.00065																peptide transport (GO:0015833)	267	51	23.78	+	2.14	3.49e-06	0.000265						cellular nitrogen compound metabolic process (GO:0034641)	1561	129	54.01
protein modification by small protein conjugation or removal (GO:0070647)	174	27	9.65	+	2.8	6.58e-06	0.000675			macromolecule modification (GO:0043412)	858	52	25.2	+	2.06	1.32e-06	0.00016																cellular response to stress (GO:0033554)	241	46	21.47	+	2.14	9.46e-06	0.000627						organic substance biosynthetic process (GO:1901576)	1089	88	37.68
ribose phosphate metabolic process (GO:0019693)	166	25	9.2	+	2.72	2.25e-05	0.00174			cellular protein modification process (GO:0006464)	767	46	22.53	+	2.04	9.16e-06	0.000854																establishment of protein localization (GO:0045184)	269	51	23.96	+	2.13	3.82e-06	0.000285						biosynthetic process (GO:0009058)	1117	89	38.65
protein ubiquitination (GO:0016567)	108	16	5.99	+	2.67	0.000764	0.028			protein modification process (GO:0036211)	767	46	22.53	+	2.04	9.16e-06	0.000835																cell cycle (GO:0007049)	133	25	11.85	+	2.11	0.00119	0.0434						nucleic acid metabolic process (GO:0090304)	921	73	31.87
cellular response to DNA damage stimulus (GO:0006974)	153	22	8.48	+	2.59	0.0002	0.00946			nucleic acid metabolic process (GO:0090304)	921	55	27.05	+	2.03	1.02e-06	0.000135																cellular protein-containing complex assembly (GO:0034622)	236	43	21.02	+	2.05	5.43e-05	0.00305						cellular macromolecule catabolic process (GO:0044265)	267	21	9.24
monovalent inorganic cation transport (GO:0015672)	168	24	9.31	+	2.58	9.85e-05	0.00525			heterocycle metabolic process (GO:0046483)	1226	73	36.01	+	2.03	1.07e-08	3.12e-06																cellular localization (GO:0051641)	412	75	36.7	+	2.04	7.39e-08	1.01e-05						cellular protein metabolic process (GO:0044267)	1139	87	39.41
drug metabolic process (GO:0017144)	262	36	14.53	+	2.48	4.11e-06	0.000545			cellular component organization or biogenesis (GO:0071840)	1046	62	30.72	+	2.02	2.18e-07	4.26e-05																establishment of localization in cell (GO:0051649)	354	64	31.53	+	2.03	1.08e-06	9.6e-05						cellular macromolecule metabolic process (GO:0044260)	1650	126	57.09
ubiquitin-dependent protein catabolic process (GO:0006511)	146	20	8.09	+	2.47	0.000565	0.0221			cellular aromatic compound metabolic process (GO:0006725)	1239	73	36.39	+	2.01	1.96e-08	5.36e-06																protein localization (GO:0008104)	306	55	27.26	+	2.02	5.86e-06	0.000408						nucleobase-containing compound metabolic process (GO:0006139)	1179	89	40.79
cation transport (GO:0006812)	256	35	14.19	+	2.47	6.13e-06	0.000663			organic cyclic compound metabolic process (GO:1901360)	1259	73	36.98	+	1.97	4.15e-08	1.06e-05																DNA metabolic process (GO:0006259)	206	37	18.35	+	2.02	0.00021	0.00969						heterocycle metabolic process (GO:0046483)	1226	91	42.42
intracellular transport (GO:0046907)	326	44	18.07	+	2.43	3.44e-07	7.06e-05			cellular nitrogen compound biosynthetic process (GO:0044271)	726	41	21.32	+	1.92	0.000113	0.00873																nucleobase-containing compound metabolic process (GO:0006139)	1179	210	105.02	+	2	6.85e-20	7.03e-17						cellular aromatic compound metabolic process (GO:0006725)	1239	91	42.87
modification-dependent macromolecule catabolic process (GO:0043632)	165	22	9.15	+	2.41	0.000367	0.0152			cellular metabolic process (GO:0044237)	2912	164	85.52	+	1.92	9.68e-19	3.97e-15																heterocycle metabolic process (GO:0046483)	1226	217	109.2	+	1.99	2.64e-20	3.61e-17						organic cyclic compound metabolic process (GO:1901360)	1259	91	43.56
DNA repair (GO:0006281)	136	18	7.54	+	2.39	0.00143	0.0499			protein metabolic process (GO:0019538)	1675	91	49.19	+	1.85	8e-09	2.53e-06																nitrogen compound transport (GO:0071705)	343	60	30.55	+	1.96	4.81e-06	0.000346						cellular component organization or biogenesis (GO:0071840)	1046	74	36.19
intracellular protein transport (GO:0006886)	227	30	12.58	+	2.38	4.67e-05	0.00295			cellular component organization (GO:0016043)	903	48	26.52	+	1.81	0.000101	0.00798																vesicle-mediated transport (GO:0016192)	224	39	19.95	+	1.95	0.000244	0.011						nucleobase-containing compound biosynthetic process (GO:0034654)	427	29	14.77
modification-dependent protein catabolic process (GO:0019941)	159	21	8.81	+	2.38	0.000555	0.0219			macromolecule metabolic process (GO:0043170)	2608	138	76.59	+	1.8	5.09e-13	2.99e-10																translation (GO:0006412)	247	43	22	+	1.95	0.000126	0.00652						organelle organization (GO:0006996)	649	44	22.45
inorganic cation transmembrane transport (GO:0098662)	213	28	11.81	+	2.37	9.59e-05	0.00525			cellular biosynthetic process (GO:0044249)	1044	54	30.66	+	1.76	8.51e-05	0.00685																organic cyclic compound metabolic process (GO:1901360)	1259	219	112.14	+	1.95	1.11e-19	9.1e-17						heterocycle biosynthetic process (GO:0018130)	468	31	16.19
protein transport (GO:0015031)	265	34	14.69	+	2.31	1.95e-05	0.00157			biosynthetic process (GO:0009058)	1117	56	32.81	+	1.71	0.000139	0.0106																protein-containing complex assembly (GO:0065003)	253	44	22.54	+	1.95	0.0001	0.00542						cellular metabolic process (GO:0044237)	2912	185	100.75
peptide transport (GO:0015833)	267	34	14.8	+	2.3	3.27e-05	0.00231			nitrogen compound metabolic process (GO:0006807)	3094	155	90.87	+	1.71	7.01e-13	3.6e-10																cellular aromatic compound metabolic process (GO:0006725)	1239	214	110.36	+	1.94	6.54e-19	3.83e-16						regulation of gene expression (GO:0010468)	750	45	25.95
cellular protein localization (GO:0034613)	267	34	14.8	+	2.3	3.27e-05	0.00227			primary metabolic process (GO:0044238)	3195	160	93.83	+	1.71	1.96e-13	1.61e-10																peptide biosynthetic process (GO:0043043)	250	43	22.27	+	1.93	0.000205	0.00969						cellular component organization (GO:0016043)	903	54	31.24
cation transmembrane transport (GO:0098655)	228	29	12.64	+	2.29	9.73e-05	0.00526			organic substance biosynthetic process (GO:1901576)	1089	54	31.98	+	1.69	0.000248	0.0169																cellular component biogenesis (GO:0044085)	532	91	47.39	+	1.92	3.47e-08	5.28e-06						macromolecule metabolic process (GO:0043170)	2608	154	90.23
establishment of localization in cell (GO:0051649)	354	45	19.63	+	2.29	1.1e-06	0.000197			organonitrogen compound metabolic process (GO:1901564)	2266	110	66.55	+	1.65	5.38e-08	1.3e-05																cellular macromolecule biosynthetic process (GO:0034645)	702	119	62.53	+	1.9	4.11e-10	8.89e-08						protein metabolic process (GO:0019538)	1675	94	57.95
establishment of protein localization (GO:0045184)	269	34	14.91	+	2.28	3.46e-05	0.00237			organic substance metabolic process (GO:0071704)	3439	164	101	+	1.62	4.37e-12	1.63e-09																macromolecule biosynthetic process (GO:0009059)	709	120	63.15	+	1.9	3.35e-10	7.64e-08						nitrogen compound metabolic process (GO:0006807)	3094	173	107.05
amide transport (GO:0042886)	269	34	14.91	+	2.28	3.46e-05	0.00233			cellular process (GO:0009987)	4377	202	128.55	+	1.57	1.45e-14	1.48e-11																amide biosynthetic process (GO:0043604)	273	45	24.32	+	1.85	0.000259	0.0116						primary metabolic process (GO:0044238)	3195	176	110.54
proteolysis involved in cellular protein catabolic process (GO:0051603)	182	23	10.09	+	2.28	0.000663	0.0252			metabolic process (GO:0008152)	4060	185	119.24	+	1.55	3.39e-12	1.55e-09																protein-containing complex subunit organization (GO:0043933)	281	45	25.03	+	1.8	0.000462	0.019						cellular process (GO:0009987)	4377	238	151.44
protein catabolic process (GO:0030163)	190	24	10.53	+	2.28	0.000484	0.0197			biological_process (GO:0008150)	6740	249	197.95	+	1.26	1.09e-07	2.35e-05																response to stress (GO:0006950)	353	56	31.44	+	1.78	0.000149	0.00756						organic substance metabolic process (GO:0071704)	3439	183	118.99
cellular localization (GO:0051641)	412	52	22.84	+	2.28	2.05e-07	4.43e-05			Unclassified (UNCLASSIFIED)	5688	116	167.05	-	0.69	1.09e-07	2.48e-05																carboxylic acid metabolic process (GO:0019752)	253	40	22.54	+	1.77	0.00116	0.043						organonitrogen compound metabolic process (GO:1901564)	2266	113	78.4
cellular protein catabolic process (GO:0044257)	183	23	10.15	+	2.27	0.000689	0.0259																										organelle organization (GO:0006996)	649	100	57.81	+	1.73	6.73e-07	6.74e-05						metabolic process (GO:0008152)	4060	201	140.47
cellular macromolecule localization (GO:0070727)	271	34	15.02	+	2.26	3.71e-05	0.00246																										cellular component organization or biogenesis (GO:0071840)	1046	161	93.17	+	1.73	1.74e-10	4.47e-08						biological_process (GO:0008150)	6740	289	233.2
nucleobase-containing small molecule metabolic process (GO:0055086)	257	32	14.25	+	2.25	7.47e-05	0.00432																										cellular nitrogen compound metabolic process (GO:0034641)	1561	240	139.04	+	1.73	1.1e-15	4.1e-13						Unclassified (UNCLASSIFIED)	5688	141	196.8
protein localization (GO:0008104)	306	38	16.96	+	2.24	1.29e-05	0.00118																										cellular component assembly (GO:0022607)	384	58	34.2	+	1.7	0.00028	0.0124
nucleotide metabolic process (GO:0009117)	211	26	11.7	+	2.22	0.000339	0.0146																										macromolecule localization (GO:0033036)	391	59	34.83	+	1.69	0.000301	0.0131
nucleoside phosphate metabolic process (GO:0006753)	211	26	11.7	+	2.22	0.000339	0.0145																										cellular macromolecule metabolic process (GO:0044260)	1650	243	146.97	+	1.65	5.61e-14	1.77e-11
phosphorylation (GO:0016310)	363	44	20.12	+	2.19	4.62e-06	0.000542																										macromolecule modification (GO:0043412)	858	126	76.42	+	1.65	2.4e-07	2.59e-05
inorganic ion transmembrane transport (GO:0098660)	243	29	13.47	+	2.15	0.000277	0.0122																										organonitrogen compound biosynthetic process (GO:1901566)	579	85	51.57	+	1.65	3.09e-05	0.00181
organophosphate metabolic process (GO:0019637)	317	37	17.57	+	2.11	8.23e-05	0.00469																										cellular protein metabolic process (GO:0044267)	1139	166	101.45	+	1.64	2.97e-09	5.09e-07
DNA metabolic process (GO:0006259)	206	24	11.42	+	2.1	0.0014	0.049																										cellular component organization (GO:0016043)	903	129	80.43	+	1.6	8.04e-07	7.85e-05
cellular response to stress (GO:0033554)	241	28	13.36	+	2.1	0.000486	0.0196																										cellular biosynthetic process (GO:0044249)	1044	146	92.99	+	1.57	4.03e-07	4.13e-05
nitrogen compound transport (GO:0071705)	343	37	19.02	+	1.95	0.000261	0.0118																										cellular protein modification process (GO:0006464)	767	107	68.32	+	1.57	1.76e-05	0.00113
small molecule metabolic process (GO:0044281)	565	58	31.32	+	1.85	1.91e-05	0.00157																										protein modification process (GO:0036211)	767	107	68.32	+	1.57	1.76e-05	0.00111
phosphorus metabolic process (GO:0006793)	681	69	37.75	+	1.83	4.31e-06	0.000521																										organic substance biosynthetic process (GO:1901576)	1089	149	97	+	1.54	8.65e-07	8.07e-05
phosphate-containing compound metabolic process (GO:0006796)	676	68	37.48	+	1.81	6.14e-06	0.000646																										cellular metabolic process (GO:0044237)	2912	395	259.38	+	1.52	2.27e-18	1.16e-15
macromolecule localization (GO:0033036)	391	39	21.68	+	1.8	0.000867	0.0315																										cellular nitrogen compound biosynthetic process (GO:0044271)	726	98	64.67	+	1.52	0.000134	0.00688
organelle organization (GO:0006996)	649	61	35.98	+	1.7	0.000128	0.00649																										biosynthetic process (GO:0009058)	1117	150	99.49	+	1.51	1.97e-06	0.000162
cellular protein modification process (GO:0006464)	767	72	42.52	+	1.69	2.9e-05	0.00216																										macromolecule metabolic process (GO:0043170)	2608	349	232.3	+	1.5	5.24e-15	1.79e-12
protein modification process (GO:0036211)	767	72	42.52	+	1.69	2.9e-05	0.00212																										primary metabolic process (GO:0044238)	3195	396	284.59	+	1.39	1.66e-12	4.86e-10
cellular protein metabolic process (GO:0044267)	1139	103	63.15	+	1.63	2.45e-06	0.000359																										cellular process (GO:0009987)	4377	536	389.87	+	1.37	8.82e-18	4.02e-15
macromolecule modification (GO:0043412)	858	77	47.57	+	1.62	6.91e-05	0.00405																										nitrogen compound metabolic process (GO:0006807)	3094	374	275.59	+	1.36	2.84e-10	6.85e-08
heterocycle metabolic process (GO:0046483)	1226	107	67.97	+	1.57	6.91e-06	0.000692																										organic substance metabolic process (GO:0071704)	3439	404	306.32	+	1.32	1.05e-09	1.95e-07
cellular macromolecule metabolic process (GO:0044260)	1650	143	91.47	+	1.56	1.37e-07	3.52e-05																										metabolic process (GO:0008152)	4060	439	361.64	+	1.21	3.06e-06	0.000242
nucleobase-containing compound metabolic process (GO:0006139)	1179	101	65.36	+	1.55	2.94e-05	0.00212																										biological_process (GO:0008150)	6740	684	600.35	+	1.14	1.18e-06	0.000101
cellular aromatic compound metabolic process (GO:0006725)	1239	106	68.69	+	1.54	1.86e-05	0.00155																										Unclassified (UNCLASSIFIED)	5688	423	506.65	-	0.83	1.18e-06	0.000103
transport (GO:0006810)	1114	95	61.76	+	1.54	5.99e-05	0.00356																										multicellular organismal process (GO:0032501)	498	11	44.36	-	0.25	7.7e-09	1.26e-06
organic cyclic compound metabolic process (GO:1901360)	1259	107	69.8	+	1.53	2.12e-05	0.00167																										amino sugar metabolic process (GO:0006040)	116	1	10.33	-	0.1	0.000989	0.0376
localization (GO:0051179)	1190	101	65.97	+	1.53	4.22e-05	0.00275																										aminoglycan metabolic process (GO:0006022)	126	1	11.22	-	0.09	0.000462	0.0188
establishment of localization (GO:0051234)	1122	95	62.2	+	1.53	8.39e-05	0.00472																										system process (GO:0003008)	259	2	23.07	-	0.09	1.26e-07	1.62e-05
cellular component organization (GO:0016043)	903	76	50.06	+	1.52	0.000575	0.0221																										sensory perception (GO:0007600)	219	1	19.51	-	0.05	2.93e-07	3.09e-05
cellular metabolic process (GO:0044237)	2912	244	161.44	+	1.51	6.54e-12	2.69e-08																										nervous system process (GO:0050877)	251	1	22.36	-	0.04	1.74e-08	2.75e-06
cellular nitrogen compound metabolic process (GO:0034641)	1561	122	86.54	+	1.41	0.000171	0.00837																										sensory perception of smell (GO:0007608)	184	0	16.39	-	< 0.01	2.14e-07	2.51e-05
cellular process (GO:0009987)	4377	323	242.66	+	1.33	1.03e-09	1.06e-06																										sensory perception of chemical stimulus (GO:0007606)	200	0	17.81	-	< 0.01	6.39e-08	9.05e-06
primary metabolic process (GO:0044238)	3195	233	177.13	+	1.32	4.25e-06	0.000546																										glucosamine-containing compound metabolic process (GO:1901071)	112	0	9.98	-	< 0.01	0.00016	0.0079
organic substance metabolic process (GO:0071704)	3439	246	190.66	+	1.29	8.5e-06	0.000831																										detection of stimulus (GO:0051606)	147	0	13.09	-	< 0.01	5.64e-06	0.000399
nitrogen compound metabolic process (GO:0006807)	3094	216	171.53	+	1.26	0.000215	0.01																										detection of chemical stimulus (GO:0009593)	134	0	11.94	-	< 0.01	1.96e-05	0.00122
metabolic process (GO:0008152)	4060	282	225.08	+	1.25	1.01e-05	0.000961																										chitin metabolic process (GO:0006030)	110	0	9.8	-	< 0.01	0.00015	0.0075
biological_process (GO:0008150)	6740	419	373.66	+	1.12	0.000719	0.0266																										detection of chemical stimulus involved in sensory perception of smell (GO:0050911)	125	0	11.13	-	< 0.01	4.49e-05	0.00256
Unclassified (UNCLASSIFIED)	5688	270	315.34	-	0.86	0.000719	0.0268																										detection of chemical stimulus involved in sensory perception (GO:0050907)	134	0	11.94	-	< 0.01	1.96e-05	0.0012
multicellular organismal process (GO:0032501)	498	8	27.61	-	0.29	2.48e-05	0.00189																										detection of stimulus involved in sensory perception (GO:0050906)	135	0	12.02	-	< 0.01	2.02e-05	0.00122
sensory perception (GO:0007600)	219	2	12.14	-	0.16	0.00113	0.0408																										sphingolipid metabolic process (GO:0006665)	105	0	9.35	-	< 0.01	0.000224	0.0102
nervous system process (GO:0050877)	251	2	13.92	-	0.14	0.000276	0.0123
system process (GO:0003008)	259	2	14.36	-	0.14	0.000194	0.00924
sensory perception of smell (GO:0007608)	184	1	10.2	-	0.1	0.00121	0.0431
sensory perception of chemical stimulus (GO:0007606)	200	1	11.09	-	0.09	0.000363	0.0152
[truncated: 20 more columns]

## Sheet: GOs testes-enriched 
GO biological process complete	Anopheles gambiae - REFLIST (12428)	Client Text Box Input (1065)	Client Text Box Input (expected)	Client Text Box Input (over/under)	Client Text Box Input (fold Enrichment)	Client Text Box Input (raw P-value)	Client Text Box Input (FDR)
microtubule cytoskeleton organization (GO:0000226)	32	11	2.74	+	4.01	0.000384	0.0477
protein modification by small protein removal (GO:0070646)	35	12	3	+	4	0.000215	0.032
microtubule-based process (GO:0007017)	91	29	7.8	+	3.72	3.66e-08	1.56e-05
protein modification by small protein conjugation or removal (GO:0070647)	152	40	13.03	+	3.07	1.02e-08	6.09e-06
DNA repair (GO:0006281)	96	25	8.23	+	3.04	6.82e-06	0.00169
protein ubiquitination (GO:0016567)	106	27	9.08	+	2.97	4.2e-06	0.00125
cellular response to DNA damage stimulus (GO:0006974)	103	26	8.83	+	2.95	7.23e-06	0.00166
ubiquitin-dependent protein catabolic process (GO:0006511)	69	17	5.91	+	2.88	0.000342	0.0485
modification-dependent protein catabolic process (GO:0019941)	69	17	5.91	+	2.88	0.000342	0.0463
modification-dependent macromolecule catabolic process (GO:0043632)	70	17	6	+	2.83	0.000394	0.047
DNA metabolic process (GO:0006259)	136	33	11.65	+	2.83	9.43e-07	0.000351
cellular macromolecule catabolic process (GO:0044265)	116	28	9.94	+	2.82	6.72e-06	0.00182
protein modification by small protein conjugation (GO:0032446)	117	28	10.03	+	2.79	7.72e-06	0.00164
proteolysis involved in cellular protein catabolic process (GO:0051603)	76	18	6.51	+	2.76	0.000349	0.0452
cellular protein catabolic process (GO:0044257)	77	18	6.6	+	2.73	0.0004	0.0458
cellular response to stress (GO:0033554)	118	27	10.11	+	2.67	2.84e-05	0.00471
macromolecule catabolic process (GO:0009057)	133	29	11.4	+	2.54	2.58e-05	0.00453
organelle organization (GO:0006996)	333	56	28.54	+	1.96	9.33e-06	0.00174
cellular protein modification process (GO:0006464)	693	114	59.39	+	1.92	5.58e-10	1.66e-06
protein modification process (GO:0036211)	693	114	59.39	+	1.92	5.58e-10	8.31e-07
macromolecule modification (GO:0043412)	761	120	65.21	+	1.84	1.87e-09	1.4e-06
cellular component organization (GO:0016043)	469	68	40.19	+	1.69	0.00011	0.0172
cellular macromolecule metabolic process (GO:0044260)	1266	177	108.49	+	1.63	8.48e-10	8.43e-07
cellular protein metabolic process (GO:0044267)	976	130	83.64	+	1.55	2.86e-06	0.000948
cellular process (GO:0009987)	3239	346	277.56	+	1.25	8.47e-06	0.00168
oxidation-reduction process (GO:0055114)	606	16	51.93	-	0.31	1.79e-08	8.89e-06
